# Supplementary material for: Genetic and environmental modulation of transposition shapes the evolutionary potential of Arabidopsis thaliana
Source: Genome Biol. 2021 May 6;22:138. doi: 10.1186/s13059-021-02348-5 (PMC8101250; doi:10.1186/s13059-021-02348-5)
Supplement: Supplementary file 1 — Additional file 1: Table S1. List and information of 1047 A. thaliana accessions included in the study. [file 13059_2021_2348_MOESM1_ESM.xlsx]

## Sheet: Table S1
	ID	Name	Country	Lat	Lon	Genetic group	fastq_name	Sequencing depth	RNA_seq	BS_seq	FT10	FT16	BIO1	BIO2	BIO3	BIO4	BIO5	BIO6	BIO7	BIO8	BIO9	BIO10	BIO11	BIO12	BIO13	BIO14	BIO15	BIO16	BIO17	BIO18	BIO19
	88	CYR	FRA	47.4	0.683333	western_europe	SRR1945435	18.5945	no	yes	61.25	50.5	11.6945	8.4169	36.09	554.377	22.851	-0.471	23.322	8.4977	18.7415	18.7415	5.2452	673	68	40	14.3967	193	138	138	191
	108	LDV-18	FRA	48.5167	-4.06667	western_europe	SRR1945436	29.3462	yes	yes	70	52.25	11.0345	6.8048	39.4799	395.978	19.473	2.237	17.236	7.3508	15.9488	16.0847	6.5227	1103	134	50	32.4317	395	167	195	377
	139	LDV-46	FRA	48.5167	-4.06667	western_europe	SRR1945437	23.0785	yes	no	68.75	52.75	11.0345	6.8048	39.4799	395.978	19.473	2.237	17.236	7.3508	15.9488	16.0847	6.5227	1103	134	50	32.4317	395	167	195	377
	159	MAR2-3	FRA	47.35	3.93333	western_europe	SRR1945438	25.4893	yes	yes	72	56.75	9.1515	7.7169	32.3127	596.973	20.594	-3.288	23.882	2.9852	4.9848	16.597	2.0112	888	83	62	10.6667	242	195	222	227
	265	PYL-6	FRA	44.65	-1.16667	admixed	SRR1945439	31.0786	yes	yes	63.5	47.25	13.1743	7.8297	36.12	502.146	24.2561	2.5793	21.6768	7.8419	19.1813	19.3935	7.1033	943	113	43	26.7545	318	158	186	288
	350	TOU-A1-88	FRA	46.6667	4.11667	western_europe	SRR1945440	26.1538	yes	yes	68.5	51.5	10.5591	9.3191	35.5134	619.79	22.781	-3.46	26.241	18.4213	6.4932	18.4213	3.1735	787	82	49	16.5697	223	153	223	176
	351	TOU-A1-89	FRA	46.6667	4.11667	western_europe	SRR1945441	32.4874	yes	yes	69.25	65.3333	10.5591	9.3191	35.5134	619.79	22.781	-3.46	26.241	18.4213	6.4932	18.4213	3.1735	787	82	49	16.5697	223	153	223	176
	403	Zdarec3	CZE	49.3667	16.2667	central_europe	SRR1945442	28.7274	yes	yes	63.5	54.25	7.3907	7.9286	28.5047	723.231	20.34	-7.475	27.815	16.2055	-0.1705	16.2055	-1.4495	555	84	26	42.3485	223	81	223	85
	410	Doubravnik7	CZE	49.4211	16.3497	central_europe	SRR1945443	21.6646	yes	yes	76	65.25	7.849	7.8838	28.245	727.749	20.827	-7.085	27.912	15.2715	0.2125	16.6867	-1.1642	527	81	24	43.7352	214	76	214	78
	424	Draha2	CZE	49.4112	16.2815	central_europe	SRR1945444	25.7218	yes	yes	83.25	68.25	7.5191	8.1927	28.9371	728.54	20.719	-7.593	28.312	16.3847	-0.092667	16.3847	-1.4252	541	83	25	43.6206	220	78	220	81
	428	Borky1	CZE	49.403	16.232	central_europe	SRR1945445	22.875	yes	yes	75.75	59	7.5191	8.1927	28.9371	728.54	20.719	-7.593	28.312	16.3847	-0.092667	16.3847	-1.4252	541	83	25	43.6206	220	78	220	81
	430	Gr-1	AUT	47	15.5	central_europe	SRR1945446	15.5144	no	yes	92.3333	55	9.0023	9.0282	29.9045	769.694	22.7	-7.49	30.19	18.3092	-0.73983	18.3092	-0.73983	870	122	27	45.0999	358	105	358	105
	506	BRR60	USA	40.8313	-87.735	germany	SRR1945451	47.3708	yes	yes			10.1985	11.3296	28.2942	1030.86	28.404	-11.638	40.042	20.3142	-3.191	22.3615	-3.191	976	104	40	27.2835	311	151	299	151
	544	LI-WP-039	USA	40.9076	-73.2089	germany	SRR1945453	110.65	no	no			11.2605	9.4917	28.5327	866.136	27.45	-5.8159	33.2659	9.4504	19.3104	21.8822	0.62633	1087	103	77	9.0695	297	256	259	262
	546	LI-WP-041	USA	40.9076	-73.2089	germany	SRR1945454	83.3197	no	no			11.2605	9.4917	28.5327	866.136	27.45	-5.8159	33.2659	9.4504	19.3104	21.8822	0.62633	1087	103	77	9.0695	297	256	259	262
	628	LI-OF-061	USA	40.7777	-72.9069	western_europe	SRR1945455	68.7668	no	no			11.3479	9.5389	29.1932	846.255	27.4917	-5.1833	32.675	3.5403	19.1056	21.7444	1.0139	1069	104	72	11.7905	291	234	246	274
	630	LI-OF-065	USA	40.7777	-72.9069	western_europe	SRR1945456	29.9937	yes	yes	73.5	58.75	11.3479	9.5389	29.1932	846.255	27.4917	-5.1833	32.675	3.5403	19.1056	21.7444	1.0139	1069	104	72	11.7905	291	234	246	274
	680	LI-RR-096	USA	40.9447	-72.8615	germany	SRR1945457	71.6662	no	no			11.1077	10.0747	30.0721	857.595	27.497	-6.005	33.502	3.1235	19.121	21.6412	0.57867	1107	104	76	10.6664	303	247	258	286
	681	LI-RR-097	USA	40.9447	-72.8615	germany	SRR1945458	48.391	no	no			11.1077	10.0747	30.0721	857.595	27.497	-6.005	33.502	3.1235	19.121	21.6412	0.57867	1107	104	76	10.6664	303	247	258	286
	685	LI-EF-011	USA	40.9064	-73.1493	germany	SRR1945459	77.7604	no	no			11.1733	9.4922	28.6247	863.524	27.33	-5.831	33.161	9.3447	19.1573	21.7453	0.56967	1084	102	77	9.1048	296	255	258	263
	687	LI-EF-018	USA	40.9064	-73.1493	germany	SRR1945460	42.48	yes	no			11.1733	9.4922	28.6247	863.524	27.33	-5.831	33.161	9.3447	19.1573	21.7453	0.56967	1084	102	77	9.1048	296	255	258	263
	728	LI-SET-019	USA	40.9352	-73.114	germany	SRR1945461	31.4207	yes	yes			11.1344	9.6135	28.9712	860.584	27.299	-5.884	33.183	9.288	19.0367	21.6568	0.56583	1085	102	78	9.1932	294	253	257	267
	763	Kar-1	KGZ	42.3	74.3667	asia	SRR1945463	28.3712	yes	yes	65.75	39	-2.2788	13.9847	31.2555	1196.96	18.83	-25.913	44.743	8.86	-17.6172	10.8675	-17.6172	495	77	17	47.1338	209	60	170	60
	765	Sus-1	KGZ	42.1833	73.4	asia	SRR1945464	12.6372	no	yes	56.75	36.6667	-1.6559	13.8717	31.7839	1175.67	19.06	-24.584	43.644	5.1767	-16.5043	11.2588	-16.5043	595	87	25	39.8293	234	85	166	85
	766	Dja-1	KGZ	42.5833	73.6333	asia	SRR1945465	16.1992	no	yes	63.5	41.75	-2.0368	11.9173	33.6503	923.139	15.609	-19.806	35.415	2.5363	-12.5058	8.8853	-12.9073	653	95	25	41.2315	256	87	209	101
	768	Zal-1	KGZ	42.8	76.35	asia	SRR1945466	14.774	yes	yes	76.5	78.25	0.309	11.2477	32.3609	916.618	17.087	-17.67	34.757	9.2612	-10.4607	11.1903	-10.4607	382	65	7	67.4295	188	25	178	25
	772	Neo-6	TJK	37.35	72.4667	asia	SRR1945467	21.2114	no	yes	67.5	43.5	-3.3322	10.8658	27.8804	1029.48	16.099	-22.874	38.973	-5.9905	8.8632	9.0863	-15.664	301	46	6	49.678	130	33	44	84
	801	KYC-33	USA	37.9169	-84.4639	germany	SRR1945468	19.6127	yes	yes	94.75	88.25	12.7765	12.6386	34.3141	871.494	30.287	-6.545	36.832	21.2187	13.8403	23.2525	1.6685	1170	120	70	15.7368	343	250	320	265
	853	MIA-1	USA	41.7976	-86.6691	germany	SRR1945469	80.625	no	no			9.588	10.9827	28.8676	980.507	26.987	-11.058	38.045	21.3498	-1.5027	21.3498	-2.9513	984	103	45	21.0067	291	172	291	178
	854	MIA-5	USA	41.7976	-86.6691	germany	SRR1945470	71.4025	no	no			9.588	10.9827	28.8676	980.507	26.987	-11.058	38.045	21.3498	-1.5027	21.3498	-2.9513	984	103	45	21.0067	291	172	291	178
	867	MIC-20	USA	41.8266	-86.4366	germany	SRR1945471	48.9371	no	no			9.5498	11.1474	28.9882	989.213	27.073	-11.382	38.455	21.393	-1.6398	21.393	-3.1057	987	101	46	20.1724	288	175	288	183
	868	MIC-24	USA	41.8266	-86.4366	germany	SRR1945472	42.1933	no	no			9.5498	11.1474	28.9882	989.213	27.073	-11.382	38.455	21.393	-1.6398	21.393	-3.1057	987	101	46	20.1724	288	175	288	183
	870	MIC-31	USA	41.8266	-86.4366	germany	SRR1945473	26.7901	yes	yes	72.5	62.25	9.5498	11.1474	28.9882	989.213	27.073	-11.382	38.455	21.393	-1.6398	21.393	-3.1057	987	101	46	20.1724	288	175	288	183
	915	LIN_S-5	USA	41.8972	-71.4378	germany	SRR1945474	15.1124	yes	yes	63.75	43.5	10.3161	11.1225	30.5554	911.886	27.9146	-8.4865	36.401	1.5009	18.8946	21.4481	-1.0689	1197	116	86	8.6749	327	270	279	303
	932	CHA-41	USA	42.3634	-71.1445	western_europe	SRR1945475	18.2573	yes	yes	78	68.75	9.9166	10.9472	30.3164	907.553	27.311	-8.799	36.11	1.232	18.4143	21.0338	-1.3652	1149	108	85	8.1041	314	260	268	294
	991	Ale-Stenar-41-1	SWE	55.3833	14.05	south_sweden	SRR1945476	44.103	no	no	110.5	106.75	8.0217	6.5275	28.3131	629.432	19.0068	-4.0477	23.0545	8.936	10.4754	16.0114	0.80417	631	70	37	21.959	203	121	147	158
	992	Ale-Stenar-44-4	SWE	55.3833	14.05	south_sweden	SRR1945477	20.3719	no	no	116	100	8.0217	6.5275	28.3131	629.432	19.0068	-4.0477	23.0545	8.936	10.4754	16.0114	0.80417	631	70	37	21.959	203	121	147	158
	997	Ale-Stenar-56-14	SWE	55.3833	14.05	south_sweden	SRR1945478	14.8865	yes	yes	101.25	87.5	8.0217	6.5275	28.3131	629.432	19.0068	-4.0477	23.0545	8.936	10.4754	16.0114	0.80417	631	70	37	21.959	203	121	147	158
	1002	Ale-Stenar-64-24	SWE	55.3833	14.05	south_sweden	SRR1945479	15.9301	yes	yes	102.75	86.25	8.0217	6.5275	28.3131	629.432	19.0068	-4.0477	23.0545	8.936	10.4754	16.0114	0.80417	631	70	37	21.959	203	121	147	158
	1006	Ale-Stenar-77-31	SWE	55.3833	14.05	south_sweden	SRR1945480	48.4598	no	no			8.0217	6.5275	28.3131	629.432	19.0068	-4.0477	23.0545	8.936	10.4754	16.0114	0.80417	631	70	37	21.959	203	121	147	158
	1061	Brsarp-11-135	SWE	55.7167	14.1333	south_sweden	SRR1945481	13.8275	no	no	97.75	94.75	7.7407	6.3805	27.4976	620.146	18.9255	-4.2782	23.2036	8.4267	2.6779	15.7206	0.64758	653	67	37	19.4117	200	126	166	158
	1062	Brsarp-15-138	SWE	55.7167	14.1333	south_sweden	SRR1945482	66.2108	no	yes	94	68.25	7.7407	6.3805	27.4976	620.146	18.9255	-4.2782	23.2036	8.4267	2.6779	15.7206	0.64758	653	67	37	19.4117	200	126	166	158
	1063	Brsarp-21-140	SWE	55.7167	14.1333	south_sweden	SRR1945483	16.7901	no	no	84	64.25	7.7407	6.3805	27.4976	620.146	18.9255	-4.2782	23.2036	8.4267	2.6779	15.7206	0.64758	653	67	37	19.4117	200	126	166	158
	1066	Brsarp-34-145	SWE	55.7167	14.1333	south_sweden	SRR1945484	23.656	yes	yes	128		7.7407	6.3805	27.4976	620.146	18.9255	-4.2782	23.2036	8.4267	2.6779	15.7206	0.64758	653	67	37	19.4117	200	126	166	158
	1070	Brsarp-45-153	SWE	55.7167	14.1333	south_sweden	SRR1945485	24.1999	no	no			7.7407	6.3805	27.4976	620.146	18.9255	-4.2782	23.2036	8.4267	2.6779	15.7206	0.64758	653	67	37	19.4117	200	126	166	158
	1158	Aledal-6-49	SWE	56.7	16.5167	south_sweden	SRR1945486	36.9408	yes	yes	98.75	88	7.1656	7.7915	30.3266	666.147	19.631	-6.061	25.692	15.0167	1.6835	15.7918	-0.4015	515	55	30	19.4298	157	97	147	119
	1166	Aledal-14-73	SWE	56.7	16.5167	south_sweden	SRR1945487	55.0017	no	no			7.1656	7.7915	30.3266	666.147	19.631	-6.061	25.692	15.0167	1.6835	15.7918	-0.4015	515	55	30	19.4298	157	97	147	119
	1254	Tos-82-387	SWE	59.4333	17.0167	north_sweden	SRR1945488	20.9775	no	yes	92	106	6.234	7.8236	27.3218	744.462	20.09	-8.545	28.635	15.829	-2.0232	15.829	-2.4903	535	66	23	29.5434	180	86	180	100
	1257	Tos-95-393	SWE	59.4333	17.0167	north_sweden	SRR1945489	35.0898	no	yes	94.6667	93.25	6.234	7.8236	27.3218	744.462	20.09	-8.545	28.635	15.829	-2.0232	15.829	-2.4903	535	66	23	29.5434	180	86	180	100
	1313	ängs-59-422	SWE	59.5667	16.8667	admixed	SRR1945490	24.8937	no	no			6.2495	7.7776	27.2181	745.655	19.993	-8.582	28.575	14.6993	-2.071	15.8695	-2.4805	527	69	23	31.4345	183	86	182	97
	1317	ängs-74-430	SWE	59.5667	16.8667	admixed	SRR1945491	45.428	yes	no	104.25	102	6.2495	7.7776	27.2181	745.655	19.993	-8.582	28.575	14.6993	-2.071	15.8695	-2.4805	527	69	23	31.4345	183	86	182	97
	1552	Sku-30	SWE	63.0833	18.3667	north_sweden	SRR1945492	53.3452	no	yes	104	115.333	3.8138	6.8619	24.8153	758.724	17.5259	-10.1259	27.6519	4.3873	2.0207	13.7275	-4.8802	692	84	35	28.8479	232	119	195	146
	1612	Brn-10	USA	41.9	-86.583	germany	SRR1945493	42.5348	no	no			9.6074	11.4327	29.6583	981.292	27.239	-11.309	38.548	21.4045	-1.4902	21.4045	-2.9132	975	100	44	21.0145	286	169	286	178
	1622	Brn-24	USA	41.9	-86.583	germany	SRR1945494	44.4644	no	no			9.6074	11.4327	29.6583	981.292	27.239	-11.309	38.548	21.4045	-1.4902	21.4045	-2.9132	975	100	44	21.0145	286	169	286	178
	1651	DuckLkSP38	USA	43.3431	-86.4045	germany	SRR1945495	45.9205	no	no			8.187	9.3298	27.0054	922.341	24.119	-10.429	34.548	15.5553	-2.5308	19.2755	-3.2197	818	100	35	24.4491	261	147	211	161
	1652	DuckLkSP40	USA	43.3431	-86.4045	germany	SRR1945496	49.3969	no	no			8.187	9.3298	27.0054	922.341	24.119	-10.429	34.548	15.5553	-2.5308	19.2755	-3.2197	818	100	35	24.4491	261	147	211	161
	1676	Haz-2	USA	41.879	-86.607	germany	SRR1945497	49.0414	no	no			9.6074	11.4327	29.6583	981.292	27.239	-11.309	38.548	21.4045	-1.4902	21.4045	-2.9132	975	100	44	21.0145	286	169	286	178
	1684	Haz-10	USA	41.879	-86.607	germany	SRR1945498	37.1732	yes	no			9.6074	11.4327	29.6583	981.292	27.239	-11.309	38.548	21.4045	-1.4902	21.4045	-2.9132	975	100	44	21.0145	286	169	286	178
	1756	Ker-4	USA	42.184	-86.358	germany	SRR1945501	39.4357	no	no			9.4207	11.852	30.3376	987.079	27.244	-11.823	39.067	20.3608	-1.7172	21.3258	-3.138	960	103	42	21.448	285	163	273	178
	1757	Ker-5	USA	42.184	-86.358	germany	SRR1945502	71.0164	no	no			9.4207	11.852	30.3376	987.079	27.244	-11.823	39.067	20.3608	-1.7172	21.3258	-3.138	960	103	42	21.448	285	163	273	178
	1793	L-R-5	USA	41.847	-86.67	germany	SRR1945503	70.1592	no	no			9.588	10.9827	28.8676	980.507	26.987	-11.058	38.045	21.3498	-1.5027	21.3498	-2.9513	984	103	45	21.0067	291	172	291	178
	1797	L-R-10	USA	41.847	-86.67	germany	SRR1945504	29.081	no	no			9.588	10.9827	28.8676	980.507	26.987	-11.058	38.045	21.3498	-1.5027	21.3498	-2.9513	984	103	45	21.0067	291	172	291	178
	1819	Lak-12	USA	41.8	-86.67	germany	SRR1945505	46.2334	no	no			9.588	10.9827	28.8676	980.507	26.987	-11.058	38.045	21.3498	-1.5027	21.3498	-2.9513	984	103	45	21.0067	291	172	291	178
	1820	Lak-13	USA	41.8	-86.67	germany	SRR1945506	36.9507	no	no			9.588	10.9827	28.8676	980.507	26.987	-11.058	38.045	21.3498	-1.5027	21.3498	-2.9513	984	103	45	21.0067	291	172	291	178
	1829	Mdn-1	USA	42.051	-86.509	germany	SRR1945507	27.3288	yes	yes	94.75	99	9.6299	11.6098	30.0755	980.419	27.336	-11.266	38.602	20.5752	-1.4523	21.4833	-2.7892	956	100	42	21.4218	282	163	276	175
	1834	Mdn-8	USA	42.051	-86.509	germany	SRR1945508	46.4043	no	no			9.6299	11.6098	30.0755	980.419	27.336	-11.266	38.602	20.5752	-1.4523	21.4833	-2.7892	956	100	42	21.4218	282	163	276	175
	1835	Mdn-10	USA	42.051	-86.509	germany	SRR1945509	41.3039	no	no			9.6299	11.6098	30.0755	980.419	27.336	-11.266	38.602	20.5752	-1.4523	21.4833	-2.7892	956	100	42	21.4218	282	163	276	175
	1851	MNF-Pot-10	USA	43.595	-86.2657	germany	SRR1945510	69.5511	no	no			7.7381	11.1026	29.4069	977.83	24.928	-12.827	37.755	15.068	-3.6102	19.4578	-4.546	854	106	37	25.4332	278	151	226	163
	1852	MNF-Pot-15	USA	43.595	-86.2657	germany	SRR1945511	31.167	no	no			7.7381	11.1026	29.4069	977.83	24.928	-12.827	37.755	15.068	-3.6102	19.4578	-4.546	854	106	37	25.4332	278	151	226	163
	1853	MNF-Pot-21	USA	43.595	-86.2657	germany	SRR1945512	14.098	no	yes	71.5	69.3333	7.7381	11.1026	29.4069	977.83	24.928	-12.827	37.755	15.068	-3.6102	19.4578	-4.546	854	106	37	25.4332	278	151	226	163
	1872	MNF-Pot-75	USA	43.595	-86.2657	germany	SRR1945513	19.5464	yes	yes	80.25	82.5	7.7381	11.1026	29.4069	977.83	24.928	-12.827	37.755	15.068	-3.6102	19.4578	-4.546	854	106	37	25.4332	278	151	226	163
	1890	MNF-Riv-21	USA	43.5139	-86.1859	asia	SRR1945514	21.8039	yes	yes	101	75.75	7.8908	10.9279	29.3162	964.859	24.964	-12.312	37.276	15.0705	-3.2792	19.4915	-4.186	853	104	37	24.8549	275	152	225	164
	1925	MNF-Che-2	USA	43.5251	-86.1843	germany	SRR1945515	17.9772	yes	yes	89.5	89.5	7.8908	10.9279	29.3162	964.859	24.964	-12.312	37.276	15.0705	-3.2792	19.4915	-4.186	853	104	37	24.8549	275	152	225	164
	1954	MNF-Jac-12	USA	43.5187	-86.1739	germany	SRR1945518	14.6906	yes	yes	93	101	7.8908	10.9279	29.3162	964.859	24.964	-12.312	37.276	15.0705	-3.2792	19.4915	-4.186	853	104	37	24.8549	275	152	225	164
	2016	MNF-Pin-39	USA	43.5356	-86.1788	admixed	SRR1945519	19.0053	yes	yes	77.5	69.75	7.8908	10.9279	29.3162	964.859	24.964	-12.312	37.276	15.0705	-3.2792	19.4915	-4.186	853	104	37	24.8549	275	152	225	164
	2017	MNF-Pin-40	USA	43.5356	-86.1788	germany	SRR1945520	53.1983	yes	yes			7.8908	10.9279	29.3162	964.859	24.964	-12.312	37.276	15.0705	-3.2792	19.4915	-4.186	853	104	37	24.8549	275	152	225	164
	2031	Map-8	USA	42.166	-86.412	germany	SRR1945521	35.2108	yes	no			9.5091	11.8149	30.4893	977.635	27.214	-11.537	38.751	20.4243	-1.5458	21.3218	-2.8918	950	102	42	21.5783	283	161	272	175
	2053	Map-35	USA	42.166	-86.412	germany	SRR1945522	73.9012	no	no			9.5091	11.8149	30.4893	977.635	27.214	-11.537	38.751	20.4243	-1.5458	21.3218	-2.8918	950	102	42	21.5783	283	161	272	175
	2057	Map-42	USA	42.166	-86.412	germany	SRR1945523	55.7965	no	no			9.5091	11.8149	30.4893	977.635	27.214	-11.537	38.751	20.4243	-1.5458	21.3218	-2.8918	950	102	42	21.5783	283	161	272	175
	2108	MSGA-12	USA	43.2749	-86.0891	germany	SRR1945527	48.7721	no	no			8.2824	10.9522	28.6991	984.682	25.646	-12.516	38.162	15.4708	-3.0898	20.1078	-4.1848	845	103	35	24.4829	268	149	223	161
	2171	Paw-26	USA	42.148	-86.431	germany	SRR1945531	24.2268	yes	yes	79	82.5	9.5091	11.8149	30.4893	977.635	27.214	-11.537	38.751	20.4243	-1.5458	21.3218	-2.8918	950	102	42	21.5783	283	161	272	175
	2191	Pent-7	USA	43.7623	-86.3929	germany	SRR1945532	65.5146	no	no			7.7975	10.6135	28.4919	979.266	24.759	-12.492	37.251	15.2943	-3.6668	19.5745	-4.4227	854	104	37	25.8957	283	148	231	159
	2202	Pent-23	USA	43.7623	-86.3929	admixed	SRR1945533	12.7329	yes	yes	97.75	96.5	7.7975	10.6135	28.4919	979.266	24.759	-12.492	37.251	15.2943	-3.6668	19.5745	-4.4227	854	104	37	25.8957	283	148	231	159
	2212	Pent-46	USA	43.7623	-86.3929	germany	SRR1945534	52.8845	yes	no			7.7975	10.6135	28.4919	979.266	24.759	-12.492	37.251	15.2943	-3.6668	19.5745	-4.4227	854	104	37	25.8957	283	148	231	159
	2239	Riv-25	USA	42.184	-86.382	germany	SRR1945535	46.716	no	no			9.5091	11.8149	30.4893	977.635	27.214	-11.537	38.751	20.4243	-1.5458	21.3218	-2.8918	950	102	42	21.5783	283	161	272	175
	2240	Riv-26	USA	42.184	-86.382	germany	SRR1945536	43.1429	no	no			9.5091	11.8149	30.4893	977.635	27.214	-11.537	38.751	20.4243	-1.5458	21.3218	-2.8918	950	102	42	21.5783	283	161	272	175
	2276	SLSP-31	USA	43.665	-86.496	admixed	SRR1945537	12.212	yes	yes	83	84.25	7.824	10.3105	28.2836	963.239	24.466	-11.988	36.454	15.2703	-3.4547	19.4057	-4.1518	844	103	37	25.5246	277	147	227	158
	2278	SLSP-35	USA	43.665	-86.496	germany	SRR1945538	17.968	yes	yes	79.25	85	7.824	10.3105	28.2836	963.239	24.466	-11.988	36.454	15.2703	-3.4547	19.4057	-4.1518	844	103	37	25.5246	277	147	227	158
	2285	SLSP-69	USA	43.665	-86.496	germany	SRR1945539	44.871	no	no			7.824	10.3105	28.2836	963.239	24.466	-11.988	36.454	15.2703	-3.4547	19.4057	-4.1518	844	103	37	25.5246	277	147	227	158
	2286	SLSP-67	USA	43.665	-86.496	germany	SRR1945540	63.3114	no	no			7.824	10.3105	28.2836	963.239	24.466	-11.988	36.454	15.2703	-3.4547	19.4057	-4.1518	844	103	37	25.5246	277	147	227	158
	2317	Ste-40	USA	42.03	-86.514	admixed	SRR1945541	8.83189	yes	yes	77	53.5	9.6281	11.7493	30.2179	982.859	27.37	-11.512	38.882	20.5028	-1.4732	21.4668	-2.8845	966	99	44	20.8195	282	167	279	178
	4779	UKSW06-179	UK	50.4	-4.9	western_europe	SRR1945544	14.401	yes	no	68.6667	50.25	10.2849	6.1937	38.2774	372.593	18.413	2.232	16.181	7.1695	13.3825	15.1105	6.2238	1099	129	63	27.57	381	197	227	301
	4807	UKSW06-207	UK	50.4	-4.9	western_europe	SRR1945545	18.6756	yes	yes	79.75	87.5	10.2849	6.1937	38.2774	372.593	18.413	2.232	16.181	7.1695	13.3825	15.1105	6.2238	1099	129	63	27.57	381	197	227	301
	4826	UKSW06-226	UK	50.4	-4.9	western_europe	SRR1945546	11.268	yes	yes	60	51	10.2849	6.1937	38.2774	372.593	18.413	2.232	16.181	7.1695	13.3825	15.1105	6.2238	1099	129	63	27.57	381	197	227	301
	4840	UKSW06-240	UK	50.4	-4.9	western_europe	SRR1945547	47.0464	no	yes			10.2849	6.1937	38.2774	372.593	18.413	2.232	16.181	7.1695	13.3825	15.1105	6.2238	1099	129	63	27.57	381	197	227	301
	4857	UKSW06-257	UK	50.3	-4.9	western_europe	SRR1945548	49.3877	no	yes			10.6466	6.0075	38.1211	366.556	18.606	2.847	15.759	7.5678	13.6863	15.3855	6.6377	1018	123	58	28.8338	358	182	205	280
	4884	UKSW06-285	UK	50.3	-4.9	western_europe	SRR1945549	15.5577	yes	yes	70.25	49.5	10.6466	6.0075	38.1211	366.556	18.606	2.847	15.759	7.5678	13.6863	15.3855	6.6377	1018	123	58	28.8338	358	182	205	280
	4900	UKSW06-302	UK	50.3	-4.8	western_europe	SRR1945550	12.7207	no	no	71	50.25	10.6712	5.725	37.0726	363.626	18.48	3.0373	15.4427	7.6318	13.6733	15.3704	6.6869	1003	124	59	29.479	355	181	199	273
	4939	UKSW06-341	UK	50.4	-4.7	western_europe	SRR1945551	64.5199	yes	no			10.5791	5.9371	37.5204	368.083	18.6351	2.8113	15.8237	7.4871	13.6045	15.3411	6.5517	994	123	59	29.1425	350	181	199	265
	4958	UKSW06-360	UK	50.5	-4.5	western_europe	SRR1945552	19.9577	yes	yes	91.25	100.25	10.2248	6.614	39.3246	381.147	18.658	1.839	16.819	6.971	13.3905	15.1508	6.054	1063	129	62	28.3338	372	191	216	338
	5023	UKSE06-118	UK	51.3	0.5	western_europe	SRR1945553	10.8768	yes	yes	61	43.75	10.012	7.3364	36.8479	477.169	20.018	0.108	19.91	5.4808	6.2752	16.0795	4.5797	668	71	43	19.3801	209	138	147	181
	5104	UKSE06-252	UK	51.3	0.5	germany	SRR1945554	12.7872	yes	yes	60	40.75	10.012	7.3364	36.8479	477.169	20.018	0.108	19.91	5.4808	6.2752	16.0795	4.5797	668	71	43	19.3801	209	138	147	181
	5151	UKSE06-325	UK	52.2	-1.7	admixed	SRR1945555	15.9073	yes	yes	81.75	73.6667	9.5318	8.2918	39.609	473.596	19.721	-1.213	20.934	5.0522	5.8203	15.6107	4.1535	639	61	42	11.635	177	137	161	162
	5165	UKSE06-362	UK	51.3	0.4	admixed	SRR1945556	13.3468	no	yes	86.5	81.75	10.2407	7.4044	37.1409	474.437	20.263	0.327	19.936	5.7695	6.4845	16.281	4.8408	630	67	40	18.8523	197	129	140	171
	5210	UKSE06-432	UK	51.2	0.3	western_europe	SRR1945557	19.2286	yes	yes	96	78	9.8065	8.097	39.0593	477.556	20.009	-0.721	20.73	5.2423	14.1922	15.8988	4.367	767	86	46	24.8254	253	149	152	221
	5236	UKSE06-470	UK	51.2	0.4	western_europe	SRR1945558	11.6149	yes	yes	58.5	43.5	9.8943	8.1323	38.9442	481.805	20.155	-0.727	20.882	5.2728	14.3212	16.0337	4.3912	750	83	46	24.3551	246	147	151	214
	5249	UKSE06-491	UK	51.2	0.3	western_europe	SRR1945559	52.2475	no	yes			9.8065	8.097	39.0593	477.556	20.009	-0.721	20.73	5.2423	14.1922	15.8988	4.367	767	86	46	24.8254	253	149	152	221
	5253	UKSE06-500	UK	51.1	0.6	western_europe	SRR1945560	24.1256	no	no	62.75	38	10.1203	7.9703	38.99	471.989	20.233	-0.209	20.442	7.7865	14.4183	16.1263	4.7533	723	81	45	24.7616	239	143	148	202
	5276	UKSE06-533	UK	51.3	1.1	western_europe	SRR1945561	17.7192	yes	yes	74.5	49.75	10.2548	7.0055	35.6351	477.644	19.923	0.264	19.659	11.1312	6.392	16.3042	4.8267	610	68	36	20.7761	195	122	149	151
	5279	UKSE06-541	UK	51.3	1.1	western_europe	SRR1945562	55.1193	yes	yes			10.2548	7.0055	35.6351	477.644	19.923	0.264	19.659	11.1312	6.392	16.3042	4.8267	610	68	36	20.7761	195	122	149	151
	5349	UKSE06-639	UK	51.1	0.4	western_europe	SRR1945563	19.8448	yes	yes	92	97.3333	9.8856	7.8754	38.8296	469.574	19.826	-0.456	20.282	7.5682	14.1627	15.8583	4.5285	798	90	48	26.3468	266	152	155	230
	5353	UKNW06-003	UK	54.5	-3	western_europe	SRR1945564	43.7308	yes	yes	71	62.5	7.2552	7.0498	38.1237	417.549	16.192	-2.3	18.492	3.2858	8.7287	12.6302	2.5088	1812	205	100	27.1184	602	308	346	548
	5395	UKNW06-102	UK	54.4	-3	western_europe	SRR1945565	43.6267	yes	yes			8.3078	7.5977	39.808	431.507	17.796	-1.29	19.086	6.1622	9.8082	13.7603	3.3268	1699	190	97	26.0837	561	291	339	497
	5486	UKNW06-233	UK	54.6	-3.3	germany	SRR1945566	24.9244	yes	yes	60.5	37.5	7.4606	6.8701	39.0124	402.128	16.045	-1.565	17.61	3.6632	8.8217	12.6085	2.8827	1654	186	93	26.4737	548	287	316	505
	5577	UKNW06-403	UK	54.7	-3.4	western_europe	SRR1945567	27.5753	yes	yes	66.75	51	8.462	6.7294	38.3552	407.493	16.956	-0.589	17.545	4.5318	9.8625	13.6915	3.728	1246	140	70	25.9227	410	214	248	378
	5644	UKNW06-481	UK	54.4	-2.9	western_europe	SRR1945568	28.2505	yes	yes	60.75	46.25	8.0679	7.2702	38.8451	427.779	17.358	-1.358	18.716	5.8587	9.5662	13.5082	3.0847	1680	188	96	26.011	554	288	336	490
	5651	UKNW06-488	UK	54.4	-2.9	western_europe	SRR1945569	45.5381	no	no			8.0679	7.2702	38.8451	427.779	17.358	-1.358	18.716	5.8587	9.5662	13.5082	3.0847	1680	188	96	26.011	554	288	336	490
	5717	Bra-1	UK	54.6	-3.2	western_europe	SRR1945570	55.158	yes	yes			7.4339	7.1102	38.9006	414.427	16.321	-1.957	18.278	3.5073	8.8898	12.7443	2.7107	1649	186	92	26.5241	546	284	316	502
	5718	UKID11	UK	57	-3.4	western_europe	SRR1945571	53.1896	yes	no			5.6805	6.9912	38.0787	425.126	14.687	-3.673	18.36	1.779	9.7915	11.2623	0.94117	1251	158	71	27.7719	412	219	228	387
	5720	Cal-2	UK	53.3	-1.6	admixed	SRR1945572	20.6856	yes	yes	92	63.3333	8.5183	6.8367	36.1594	453.776	17.774	-1.133	18.907	4.2833	12.7877	14.3415	3.3805	1004	110	63	18.3206	316	204	216	293
	5726	Cnt-1	UK	51.3	1.1	western_europe	SRR1945573	22.6882	yes	yes	74	48	10.2548	7.0055	35.6351	477.644	19.923	0.264	19.659	11.1312	6.392	16.3042	4.8267	610	68	36	20.7761	195	122	149	151
	5741	For-2	UK	56.6	-4.1	western_europe	SRR1945574	16.9964	yes	yes	97.25	88.5	6.2053	6.3857	38.0303	399.454	14.438	-2.353	16.791	2.6037	7.4692	11.3153	1.8072	1685	218	86	31.895	584	268	294	544
	5748	Kil-0	UK	56	-4.4	germany	SRR1945575	23.5647	yes	yes	60.75	41.75	8.5115	6.3981	37.5938	398.865	16.94	-0.079	17.019	4.5752	9.7935	13.6132	3.9848	1490	180	75	31.2762	506	232	265	465
	5757	Mc-1	UK	54.6	-2.3	admixed	SRR1945576	21.8807	no	yes	87.75	66.6667	7.3516	7.0114	37.4902	430.924	16.482	-2.22	18.702	3.3253	8.8057	12.9335	2.458	1353	146	80	22.7404	436	245	283	392
	5768	UKID63	UK	54.1	-1.5	admixed	SRR1945577	29.908	yes	no	96.25	85	9.1574	7.5444	37.8812	457.125	18.855	-1.061	19.916	4.7633	5.6803	15.0313	3.9198	662	66	44	12.6996	191	144	163	175
	5772	Set-1	UK	54.1	-2.3	admixed	SRR1945578	31.7225	yes	yes	66.75	49	8.31	7.2116	37.9397	438.382	17.449	-1.559	19.008	6.2023	9.7787	13.886	3.2607	1290	141	73	23.6697	416	234	282	361
	5776	UKID71	UK	52.9	-1.3	western_europe	SRR1945579	51.1292	no	no			9.5933	7.7119	38.1061	467.908	19.469	-0.769	20.238	5.1547	5.9393	15.6118	4.249	610	59	43	11.4826	169	134	156	157
	5779	UKID74	UK	51	-3.1	western_europe	SRR1945580	25.8607	yes	yes	90.5	67	9.9849	7.4192	39.6069	424.048	19.2	0.468	18.732	6.1582	11.044	15.4163	5.257	990	110	61	21.6444	322	188	207	296
	5784	Ty-1	UK	56.4	-5.2	admixed	SRR1945581	24.0914	yes	yes	101.75	69.25	8.2446	5.5191	34.1929	405.803	16.55	0.409	16.141	4.2128	9.8115	13.3707	3.6068	1693	198	84	30.1506	571	266	317	514
	5798	UKID93	UK	53.1	-3.3	western_europe	SRR1945582	44.5936	yes	no			8.3169	7.4893	39.4196	420.437	17.529	-1.47	18.999	6.4043	12.1923	13.6992	3.5367	1004	111	64	18.8797	311	200	218	273
	5800	UKID96	UK	57.4	-5.5	germany	SRR1945583	29.7731	yes	yes	61.75	39	7.7737	5.7975	36.7779	384.65	15.639	-0.12439	15.7634	3.9447	9.0378	12.5673	3.3077	2321	276	105	34.4774	819	342	507	722
	5811	UKID107	UK	52.9	-3.1	admixed	SRR1945584	28.3466	yes	yes	72	46	9.1339	7.6277	39.0642	440.44	18.87	-0.656	19.526	6.926	13.2677	14.8552	4.1948	802	84	53	16.2932	242	169	181	214
	5822	UKID116	UK	56.7333	-5.98333	admixed	SRR1945585	10.7753	yes	yes	112.75	111	8.9418	3.9367	29.7808	354.252	15.7953	2.5765	13.2188	5.5116	9.9259	13.4178	4.8957	2238	270	99	34.0404	782	327	511	687
	5830	App1-12	SWE	56.3333	15.9667	south_sweden	SRR1945586	20.7866	no	no	97.75	75.3333	7.4602	6.8993	29.308	636.836	18.8695	-4.6712	23.5407	8.1975	2.1669	15.6839	0.31836	583	61	35	17.7174	172	113	154	144
	5831	App1-14	SWE	56.3333	15.9667	south_sweden	SRR1945587	21.4329	yes	no	99.5	93	7.4602	6.8993	29.308	636.836	18.8695	-4.6712	23.5407	8.1975	2.1669	15.6839	0.31836	583	61	35	17.7174	172	113	154	144
	5832	App1-16	SWE	56.3333	15.9667	south_sweden	SRR1945588	28.0811	no	yes	88.5	87.3333	7.4602	6.8993	29.308	636.836	18.8695	-4.6712	23.5407	8.1975	2.1669	15.6839	0.31836	583	61	35	17.7174	172	113	154	144
	5836	Boo2-3	SWE	55.86	13.51	south_sweden	SRR1945589	46.7168	no	no			7.2788	7.503	29.8615	633.348	19.286	-5.84	25.126	4.3332	5.9093	15.3375	-0.10583	762	79	44	20.6689	234	145	194	191
	5837	Bor-1	CZE	49.4013	16.2326	central_europe	SRR1945590	17.1772	yes	yes	80.5	55.25	7.5191	8.1927	28.9371	728.54	20.719	-7.593	28.312	16.3847	-0.092667	16.3847	-1.4252	541	83	25	43.6206	220	78	220	81
	5856	Dr-10	SWE	63.0167	17.4914	north_sweden	SRR1945591	14.8939	no	yes	119		2.616	7.9263	26.3095	811.975	17.343	-12.784	30.127	11.7512	-3.0777	13.1592	-6.985	687	84	33	29.8259	236	115	219	135
	5860	Dra-3	SWE	62.6814	18.0165	north_sweden	SRR1945592	17.4066	yes	yes			4.2704	6.9706	25.2986	753.991	17.7191	-9.834	27.5532	5.0514	-1.8021	14.0837	-4.444	693	86	38	25.7745	234	128	180	147
	5865	Dra1-4	SWE	55.76	14.12	south_sweden	SRR1945593	54.715	no	yes	109.75	101	7.4455	6.8053	28.7302	624.506	18.876	-4.811	23.687	8.0587	2.4142	15.4885	0.25933	711	74	41	19.6655	218	139	177	176
	5867	Dra2-1	SWE	55.76	14.12	south_sweden	SRR1945594	24.3085	no	yes	130.5		7.4455	6.8053	28.7302	624.506	18.876	-4.811	23.687	8.0587	2.4142	15.4885	0.25933	711	74	41	19.6655	218	139	177	176
	5874	DraII-6	CZE	49.4112	16.2815	central_europe	SRR1945595	23.7378	yes	yes	78	69.25	7.5191	8.1927	28.9371	728.54	20.719	-7.593	28.312	16.3847	-0.092667	16.3847	-1.4252	541	83	25	43.6206	220	78	220	81
	5890	DraIV_1-8	CZE	49.4112	16.2815	central_europe	SRR1945596	22.6562	yes	yes	78.25	55.25	7.5191	8.1927	28.9371	728.54	20.719	-7.593	28.312	16.3847	-0.092667	16.3847	-1.4252	541	83	25	43.6206	220	78	220	81
	5893	DraIV_1-11	CZE	49.4112	16.2815	central_europe	SRR1945597	28.1276	yes	yes	73.75	64.25	7.5191	8.1927	28.9371	728.54	20.719	-7.593	28.312	16.3847	-0.092667	16.3847	-1.4252	541	83	25	43.6206	220	78	220	81
	5907	DraIV_2-9	CZE	49.4112	16.2815	central_europe	SRR1945598	26.0055	yes	yes	66.5	48.5	7.5191	8.1927	28.9371	728.54	20.719	-7.593	28.312	16.3847	-0.092667	16.3847	-1.4252	541	83	25	43.6206	220	78	220	81
	5921	DraIV_3-7	CZE	49.4112	16.2815	central_europe	SRR1945599	23.1271	yes	yes	82.5	55.75	7.5191	8.1927	28.9371	728.54	20.719	-7.593	28.312	16.3847	-0.092667	16.3847	-1.4252	541	83	25	43.6206	220	78	220	81
	5950	DraIV_5-12	CZE	49.4112	16.2815	central_europe	SRR1945600	42.5181	yes	yes	81.25	65.5	7.5191	8.1927	28.9371	728.54	20.719	-7.593	28.312	16.3847	-0.092667	16.3847	-1.4252	541	83	25	43.6206	220	78	220	81
	5984	DraIV_6-13	CZE	49.4112	16.2815	central_europe	SRR1945601	28.5234	yes	yes	66.75	41.75	7.5191	8.1927	28.9371	728.54	20.719	-7.593	28.312	16.3847	-0.092667	16.3847	-1.4252	541	83	25	43.6206	220	78	220	81
	5993	DraIV_6-22	CZE	49.4112	16.2815	central_europe	SRR1945602	18.869	yes	yes	82.5	64.75	7.5191	8.1927	28.9371	728.54	20.719	-7.593	28.312	16.3847	-0.092667	16.3847	-1.4252	541	83	25	43.6206	220	78	220	81
	6008	Duk	CZE	49.1	16.2	central_europe	SRR1945603	26.7344	yes	yes	73.5	43	8.7513	8.1832	28.8203	754.034	21.772	-6.622	28.394	16.2832	0.93167	17.9107	-0.5965	521	78	23	42.125	209	77	208	78
	6009	Eden-1	SWE	62.877	18.177	north_sweden	SRR1945604	15.681	yes	yes	103	113.5	3.8948	6.931	24.7822	768.39	17.4408	-10.5268	27.9676	4.6878	2.1136	13.846	-5.0681	715	88	38	27.8208	241	126	195	153
	6010	Eden-5	SWE	62.877	18.177	north_sweden	SRR1945605	57.0832	no	no			3.8948	6.931	24.7822	768.39	17.4408	-10.5268	27.9676	4.6878	2.1136	13.846	-5.0681	715	88	38	27.8208	241	126	195	153
	6011	Eden-6	SWE	62.877	18.177	north_sweden	SRR1945606	43.2347	no	yes	97.3333	112.5	3.8948	6.931	24.7822	768.39	17.4408	-10.5268	27.9676	4.6878	2.1136	13.846	-5.0681	715	88	38	27.8208	241	126	195	153
	6012	Eden-7	SWE	62.877	18.177	north_sweden	SRR1945607	22.506	no	yes	102	125	3.8948	6.931	24.7822	768.39	17.4408	-10.5268	27.9676	4.6878	2.1136	13.846	-5.0681	715	88	38	27.8208	241	126	195	153
	6013	Eden-9	SWE	62.877	18.177	north_sweden	SRR1945608	22.6962	no	yes	93.75	93	3.8948	6.931	24.7822	768.39	17.4408	-10.5268	27.9676	4.6878	2.1136	13.846	-5.0681	715	88	38	27.8208	241	126	195	153
	6016	Eds-1	SWE	62.9	18.4	north_sweden	SRR1945609	16.2994	no	yes	87.3333	83.5	4.2593	6.4087	23.9809	743.21	17.392	-9.332	26.724	5.128	2.1867	13.9367	-4.214	691	85	35	28.4558	235	119	188	149
	6017	Eds-9	SWE	62.9	18.4	north_sweden	SRR1945610	34.4355	yes	yes	96.5	104	4.2593	6.4087	23.9809	743.21	17.392	-9.332	26.724	5.128	2.1867	13.9367	-4.214	691	85	35	28.4558	235	119	188	149
	6019	Fjñ1-2	SWE	56.06	14.29	south_sweden	SRR1945611	19.4958	no	yes	103.5		7.5275	7.4352	29.9808	638.561	19.55	-5.25	24.8	14.9045	2.5368	15.707	0.1175	562	59	31	20.3636	170	102	163	121
	6020	Fjñ1-5	SWE	56.06	14.29	south_sweden	SRR1945612	20.385	yes	yes	94	87.25	7.5275	7.4352	29.9808	638.561	19.55	-5.25	24.8	14.9045	2.5368	15.707	0.1175	562	59	31	20.3636	170	102	163	121
	6021	Fjñ2-4	SWE	56.06	14.29	south_sweden	SRR1945613	23.0998	no	yes	94.25	87	7.5275	7.4352	29.9808	638.561	19.55	-5.25	24.8	14.9045	2.5368	15.707	0.1175	562	59	31	20.3636	170	102	163	121
	6022	Fjñ2-6	SWE	56.06	14.29	south_sweden	SRR1945614	34.6647	no	no			7.5275	7.4352	29.9808	638.561	19.55	-5.25	24.8	14.9045	2.5368	15.707	0.1175	562	59	31	20.3636	170	102	163	121
	6023	Fly2-1	SWE	55.7509	13.3712	south_sweden	SRR1945615	22.4496	no	no	93.75	89.25	7.7597	7.22	29.3639	632.534	19.531	-5.057	24.588	8.4287	2.662	15.8103	0.42717	681	71	37	21.3757	208	124	182	162
	6024	Fly2-2	SWE	55.7509	13.3712	south_sweden	SRR1945616	25.9529	yes	yes	106.75	116	7.7597	7.22	29.3639	632.534	19.531	-5.057	24.588	8.4287	2.662	15.8103	0.42717	681	71	37	21.3757	208	124	182	162
	6025	Gro-3	SWE	62.6437	17.7339	north_sweden	SRR1945617	22.4363	yes	yes	129.25		3.2771	8.2332	27.3373	798.666	17.974	-12.143	30.117	3.5563	-2.441	13.6117	-6.1733	703	80	36	25.638	228	125	197	146
	6030	Grn-5	SWE	62.806	18.1896	north_sweden	SRR1945618	13.7987	no	yes	107.25	129	4.2161	6.1439	23.213	741.387	17.3135	-9.1541	26.4676	5.0617	2.1698	13.895	-4.2622	704	88	38	28.3103	241	124	189	150
	6034	Hov1-7	SWE	56.1	13.74	south_sweden	SRR1945619	19.443	no	yes	102.75	80.5	6.8293	7.5463	29.4744	642.433	19.088	-6.515	25.603	7.343	5.6642	15.0263	-0.71617	785	81	45	20.205	238	149	197	201
	6035	Hov1-10	SWE	56.1	13.74	south_sweden	SRR1945620	11.5417	no	yes	83	73.75	6.8293	7.5463	29.4744	642.433	19.088	-6.515	25.603	7.343	5.6642	15.0263	-0.71617	785	81	45	20.205	238	149	197	201
	6036	Hov3-2	SWE	56.1	13.74	south_sweden	SRR1945621	13.8911	no	yes	94.25	86.3333	6.8293	7.5463	29.4744	642.433	19.088	-6.515	25.603	7.343	5.6642	15.0263	-0.71617	785	81	45	20.205	238	149	197	201
	6038	Hov3-5	SWE	56.1	13.74	south_sweden	SRR1945622	30.7248	yes	yes	91.25	77.25	6.8293	7.5463	29.4744	642.433	19.088	-6.515	25.603	7.343	5.6642	15.0263	-0.71617	785	81	45	20.205	238	149	197	201
	6039	Hovdala-2	SWE	56.1	13.74	admixed	SRR1945623	21.8211	no	yes	91	62	6.8293	7.5463	29.4744	642.433	19.088	-6.515	25.603	7.343	5.6642	15.0263	-0.71617	785	81	45	20.205	238	149	197	201
	6040	Kni-1	SWE	55.66	13.4	south_sweden	SRR1945624	14.057	no	yes	93.25	82.5	7.5665	7.0457	29.0798	629.417	19.174	-5.055	24.229	8.2722	2.4328	15.6005	0.29667	708	73	39	21.3082	217	130	187	170
	6041	Lis-3	SWE	56.0328	14.775	south_sweden	SRR1945625	20.7712	yes	yes	78.75	51.5
	6042	Lom1-1	SWE	56.09	13.9	admixed	SRR1945626	20.8643	no	yes	63.5	43	7.213	7.5436	30.2821	631.132	19.254	-5.657	24.911	7.735	2.2087	15.3047	-0.12183	706	70	42	18.6359	209	135	190	170
	6043	Lv-1	SWE	62.801	18.079	north_sweden	SRR1945627	12.098	no	yes	110	130.667	3.8926	6.5978	23.7724	776.22	17.5442	-10.2096	27.7538	4.7897	-2.2946	13.9285	-5.2353	709	87	39	27.2694	240	127	190	151
	6046	Lv-5	SWE	62.801	18.079	north_sweden	SRR1945628	16.8943	no	yes	117.25	117	3.8926	6.5978	23.7724	776.22	17.5442	-10.2096	27.7538	4.7897	-2.2946	13.9285	-5.2353	709	87	39	27.2694	240	127	190	151
	6064	Nyl-2	SWE	62.9513	18.2763	north_sweden	SRR1945629	16.6705	yes	yes	103.667	129.5	3.9476	6.4767	23.6689	758.132	17.5127	-9.8509	27.3636	4.7748	2.0512	13.8048	-4.8406	708	88	37	28.6304	241	123	193	151
	6069	Nyl-7	SWE	62.9513	18.2763	north_sweden	SRR1945630	23.0514	no	yes	107.25	139	3.9476	6.4767	23.6689	758.132	17.5127	-9.8509	27.3636	4.7748	2.0512	13.8048	-4.8406	708	88	37	28.6304	241	123	193	151
	6070	Omn-1	SWE	62.9308	18.3448	north_sweden	SRR1945631	18.8543	no	yes	106.75	119.333	4.0042	7.0381	25.444	754.749	17.36	-10.3013	27.6613	4.7525	2.1179	13.829	-4.6827	708	88	36	28.8237	242	122	192	152
	6071	Omn-5	SWE	62.9308	18.3448	north_sweden	SRR1945632	21.1681	no	yes	120.75	139.5	4.0042	7.0381	25.444	754.749	17.36	-10.3013	27.6613	4.7525	2.1179	13.829	-4.6827	708	88	36	28.8237	242	122	192	152
	6073	ûM1-7	SWE	56.1481	15.8155	south_sweden	SRR1945633	27.8778	no	yes	102.25	96.5	7.592	5.7592	25.9422	622.154	18.1771	-4.0229	22.2	8.5557	5.5788	15.6019	0.63143	533	59	30	21.8265	167	96	135	135
	6074	ûr-1	SWE	56.4573	16.1308	south_sweden	SRR1945634	13.9903	no	yes	101	85.75
	6076	Rev-2	SWE	55.6942	13.4504	south_sweden	SRR1945635	17.0774	no	yes	121.5	110.5	7.5665	7.0457	29.0798	629.417	19.174	-5.055	24.229	8.2722	2.4328	15.6005	0.29667	708	73	39	21.3082	217	130	187	170
	6077	Rev-3	SWE	55.6942	13.4504	south_sweden	SRR1945636	23.469	no	no			7.5665	7.0457	29.0798	629.417	19.174	-5.055	24.229	8.2722	2.4328	15.6005	0.29667	708	73	39	21.3082	217	130	187	170
	6085	Sparta-1	SWE	55.7097	13.2145	south_sweden	SRR1945637	29.5471	no	yes	124.25	128	7.8099	6.8575	28.6469	635.147	19.192	-4.746	23.938	8.5212	2.6848	15.8438	0.42833	665	69	36	20.9245	202	122	177	158
	6086	Sr:3	SWE	58.9	11.2	admixed	SRR1945638	31.7279	yes	yes	100.5	100.75	7.2697	5.976	24.7254	673.908	19.1129	-5.0565	24.1694	7.8778	1.7037	15.8861	-0.49294	760	88	45	22.4799	248	145	190	176
	6087	Stu-2	SWE	56.4666	16.1284	south_sweden	SRR1945639	46.4647	no	no			7.2625	6.975	29.1841	644.205	18.9	-5	23.9	14.9667	1.9167	15.5833	0.033333	530	55	31	19.0886	158	99	150	124
	6088	Stu1-1	SWE	56.4666	16.1284	south_sweden	SRR1945640	23.348	no	yes	107.667	128	7.2625	6.975	29.1841	644.205	18.9	-5	23.9	14.9667	1.9167	15.5833	0.033333	530	55	31	19.0886	158	99	150	124
	6090	T1000	SWE	55.6525	13.2197	south_sweden	SRR1945641	25.0784	no	yes	94.75	105	7.9199	6.8952	28.5979	635.761	19.387	-4.724	24.111	8.6498	2.8027	15.9628	0.53617	637	68	34	21.0738	195	117	170	149
	6091	T1010	SWE	55.6525	13.215	south_sweden	SRR1945642	43.6474	no	no			7.9199	6.8952	28.5979	635.761	19.387	-4.724	24.111	8.6498	2.8027	15.9628	0.53617	637	68	34	21.0738	195	117	170	149
	6092	T1020	SWE	55.6514	13.2233	south_sweden	SRR1945643	18.0758	no	yes	103	89.5	7.9199	6.8952	28.5979	635.761	19.387	-4.724	24.111	8.6498	2.8027	15.9628	0.53617	637	68	34	21.0738	195	117	170	149
	6094	T1040	SWE	55.6494	13.2147	south_sweden	SRR1945644	37.5659	no	yes	101.75	92.6667	7.9199	6.8952	28.5979	635.761	19.387	-4.724	24.111	8.6498	2.8027	15.9628	0.53617	637	68	34	21.0738	195	117	170	149
	6095	T1050	SWE	55.6486	13.2161	south_sweden	SRR1945645	53.2402	no	no			7.9199	6.8952	28.5979	635.761	19.387	-4.724	24.111	8.6498	2.8027	15.9628	0.53617	637	68	34	21.0738	195	117	170	149
	6096	T1060	SWE	55.6472	13.2225	south_sweden	SRR1945646	37.0853	no	no			7.9199	6.8952	28.5979	635.761	19.387	-4.724	24.111	8.6498	2.8027	15.9628	0.53617	637	68	34	21.0738	195	117	170	149
	6097	T1070	SWE	55.6481	13.2264	south_sweden	SRR1945647	30.3239	yes	no	114.5	94	7.9199	6.8952	28.5979	635.761	19.387	-4.724	24.111	8.6498	2.8027	15.9628	0.53617	637	68	34	21.0738	195	117	170	149
	6098	T1080	SWE	55.6561	13.2178	south_sweden	SRR1945648	31.8617	no	yes	112.25	105	7.9199	6.8952	28.5979	635.761	19.387	-4.724	24.111	8.6498	2.8027	15.9628	0.53617	637	68	34	21.0738	195	117	170	149
	6099	T1090	SWE	55.6575	13.2386	south_sweden	SRR1945649	26.6124	yes	yes	117	113.667	7.9199	6.8952	28.5979	635.761	19.387	-4.724	24.111	8.6498	2.8027	15.9628	0.53617	637	68	34	21.0738	195	117	170	149
	6100	T1110	SWE	55.6	13.2	south_sweden	SRR1945650	24.7385	no	yes	102	108.333	7.8822	6.5006	27.8744	632.892	18.967	-4.354	23.321	8.6725	2.7192	15.882	0.5785	633	67	34	20.2118	192	118	167	149
	6101	T1120	SWE	55.6	13.2	south_sweden	SRR1945651	60.0683	no	no			7.8822	6.5006	27.8744	632.892	18.967	-4.354	23.321	8.6725	2.7192	15.882	0.5785	633	67	34	20.2118	192	118	167	149
	6102	T1130	SWE	55.6	13.2	south_sweden	SRR1945652	22.7773	no	yes	122.333	103.5	7.8822	6.5006	27.8744	632.892	18.967	-4.354	23.321	8.6725	2.7192	15.882	0.5785	633	67	34	20.2118	192	118	167	149
	6104	T1160	SWE	55.7	13.2	south_sweden	SRR1945653	27.9611	no	yes	100	109.5	8.1552	6.5318	27.3825	644.968	19.509	-4.345	23.854	8.8323	2.9918	16.3258	0.69033	597	64	31	20.9229	183	109	161	136
	6105	T450	SWE	55.7967	13.1211	south_sweden	SRR1945654	25.9369	no	yes	97.75	87.6667	7.914	6.592	27.8531	637.715	19.17	-4.497	23.667	8.6237	2.7817	15.972	0.49067	635	66	32	21.2128	194	115	171	145
	6106	T460	SWE	55.7931	13.1186	south_sweden	SRR1945655	22.9983	yes	yes	102	94.75	7.914	6.592	27.8531	637.715	19.17	-4.497	23.667	8.6237	2.7817	15.972	0.49067	635	66	32	21.2128	194	115	171	145
	6107	T470	SWE	55.7942	13.1222	south_sweden	SRR1945656	23.634	yes	yes	119	105.25	7.914	6.592	27.8531	637.715	19.17	-4.497	23.667	8.6237	2.7817	15.972	0.49067	635	66	32	21.2128	194	115	171	145
	6108	T480	SWE	55.7989	13.1206	western_europe	SRR1945657	20.6723	yes	yes	78.75	52.75	7.914	6.592	27.8531	637.715	19.17	-4.497	23.667	8.6237	2.7817	15.972	0.49067	635	66	32	21.2128	194	115	171	145
	6109	T510	SWE	55.7936	13.1233	south_sweden	SRR1945658	41.7223	no	yes	100.75	99	7.914	6.592	27.8531	637.715	19.17	-4.497	23.667	8.6237	2.7817	15.972	0.49067	635	66	32	21.2128	194	115	171	145
	6111	T530	SWE	55.7989	13.1219	south_sweden	SRR1945659	24.1834	yes	yes	111.75	93.6667	7.914	6.592	27.8531	637.715	19.17	-4.497	23.667	8.6237	2.7817	15.972	0.49067	635	66	32	21.2128	194	115	171	145
	6112	T540	SWE	55.7967	13.1044	south_sweden	SRR1945660	26.4816	no	yes	94.5	76.75	7.914	6.592	27.8531	637.715	19.17	-4.497	23.667	8.6237	2.7817	15.972	0.49067	635	66	32	21.2128	194	115	171	145
	6113	T550	SWE	55.8078	13.1028	south_sweden	SRR1945661	24.3558	no	yes	132.667		7.914	6.592	27.8531	637.715	19.17	-4.497	23.667	8.6237	2.7817	15.972	0.49067	635	66	32	21.2128	194	115	171	145
	6114	T570	SWE	55.8097	13.1342	south_sweden	SRR1945662	25.7493	no	yes	97	92	7.8106	6.9002	28.8336	634.468	19.205	-4.726	23.931	8.5032	2.7087	15.8223	0.41367	658	68	35	20.9126	200	121	175	155
	6115	T580	SWE	55.8	13.1367	south_sweden	SRR1945663	41.5562	no	yes	97.5	74.75	7.8106	6.9002	28.8336	634.468	19.205	-4.726	23.931	8.5032	2.7087	15.8223	0.41367	658	68	35	20.9126	200	121	175	155
	6118	T610	SWE	55.7	13.2	south_sweden	SRR1945664	36.9648	no	yes	98.25	99.25	8.1552	6.5318	27.3825	644.968	19.509	-4.345	23.854	8.8323	2.9918	16.3258	0.69033	597	64	31	20.9229	183	109	161	136
	6119	T620	SWE	55.7	13.2	south_sweden	SRR1945665	46.3528	no	no			8.1552	6.5318	27.3825	644.968	19.509	-4.345	23.854	8.8323	2.9918	16.3258	0.69033	597	64	31	20.9229	183	109	161	136
	6122	T670	SWE	55.8364	13.3075	south_sweden	SRR1945666	39.9557	no	yes	101.5	90	7.6144	7.4478	30.0667	631.097	19.457	-5.314	24.771	8.2602	2.5333	15.6273	0.28333	715	73	40	20.4529	217	134	188	172
	6123	T680	SWE	55.8369	13.3033	south_sweden	SRR1945667	55.1415	no	no			7.6144	7.4478	30.0667	631.097	19.457	-5.314	24.771	8.2602	2.5333	15.6273	0.28333	715	73	40	20.4529	217	134	188	172
	6124	T690	SWE	55.8378	13.3092	south_sweden	SRR1945668	21.0486	no	yes	129.5	106	7.6144	7.4478	30.0667	631.097	19.457	-5.314	24.771	8.2602	2.5333	15.6273	0.28333	715	73	40	20.4529	217	134	188	172
	6125	T710	SWE	55.8403	13.3106	south_sweden	SRR1945669	19.8576	no	yes	106.25	100	7.6144	7.4478	30.0667	631.097	19.457	-5.314	24.771	8.2602	2.5333	15.6273	0.28333	715	73	40	20.4529	217	134	188	172
	6126	T720	SWE	55.8411	13.3047	south_sweden	SRR1945670	19.553	no	yes	103.25	89	7.6144	7.4478	30.0667	631.097	19.457	-5.314	24.771	8.2602	2.5333	15.6273	0.28333	715	73	40	20.4529	217	134	188	172
	6128	T740	SWE	55.8397	13.2881	south_sweden	SRR1945671	26.1701	no	yes	122.333	113	7.7563	7.1539	29.4582	633.234	19.349	-4.936	24.285	8.418	2.6765	15.7632	0.38483	685	70	38	20.731	209	127	180	164
	6131	T780	SWE	55.8369	13.3181	south_sweden	SRR1945672	25.5115	no	yes	119	137	7.6144	7.4478	30.0667	631.097	19.457	-5.314	24.771	8.2602	2.5333	15.6273	0.28333	715	73	40	20.4529	217	134	188	172
	6132	T790	SWE	55.8386	13.3186	south_sweden	SRR1945673	29.4404	no	no	106	102.5	7.6144	7.4478	30.0667	631.097	19.457	-5.314	24.771	8.2602	2.5333	15.6273	0.28333	715	73	40	20.4529	217	134	188	172
	6133	T800	SWE	55.8364	13.2906	south_sweden	SRR1945674	26.2898	yes	yes	111.75	91.75	7.7563	7.1539	29.4582	633.234	19.349	-4.936	24.285	8.418	2.6765	15.7632	0.38483	685	70	38	20.731	209	127	180	164
	6134	T810	SWE	55.8383	13.2906	south_sweden	SRR1945675	34.3259	no	yes	110	100.333	7.7563	7.1539	29.4582	633.234	19.349	-4.936	24.285	8.418	2.6765	15.7632	0.38483	685	70	38	20.731	209	127	180	164
	6136	T840	SWE	55.9336	13.5519	south_sweden	SRR1945676	25.5688	no	yes	96.5	84.5	7.1879	7.4808	29.4951	643.588	19.288	-6.075	25.363	4.0987	5.8898	15.384	-0.35267	761	80	45	19.9514	234	147	190	195
	6137	T850	SWE	55.9419	13.5603	south_sweden	SRR1945677	21.3	yes	yes	92.5	87.75	7.1879	7.4808	29.4951	643.588	19.288	-6.075	25.363	4.0987	5.8898	15.384	-0.35267	761	80	45	19.9514	234	147	190	195
	6138	T860	SWE	55.9403	13.5511	south_sweden	SRR1945678	26.9146	yes	yes	97	90.75	7.1879	7.4808	29.4951	643.588	19.288	-6.075	25.363	4.0987	5.8898	15.384	-0.35267	761	80	45	19.9514	234	147	190	195
	6140	T880	SWE	55.9392	13.5539	south_sweden	SRR1945679	18.9114	yes	yes	98.75	103.25	7.1879	7.4808	29.4951	643.588	19.288	-6.075	25.363	4.0987	5.8898	15.384	-0.35267	761	80	45	19.9514	234	147	190	195
	6141	T890	SWE	55.9414	13.5542	south_sweden	SRR1945680	29.7006	no	no			7.1879	7.4808	29.4951	643.588	19.288	-6.075	25.363	4.0987	5.8898	15.384	-0.35267	761	80	45	19.9514	234	147	190	195
	6142	T900	SWE	55.9428	13.5558	south_sweden	SRR1945681	24.4565	no	yes	98.5	107.5	7.1879	7.4808	29.4951	643.588	19.288	-6.075	25.363	4.0987	5.8898	15.384	-0.35267	761	80	45	19.9514	234	147	190	195
	6145	T930	SWE	55.9497	13.5533	south_sweden	SRR1945682	26.3068	yes	yes	116	111.5	7.1879	7.4808	29.4951	643.588	19.288	-6.075	25.363	4.0987	5.8898	15.384	-0.35267	761	80	45	19.9514	234	147	190	195
	6148	T960	SWE	55.9319	13.5508	south_sweden	SRR1945683	22.9919	yes	yes	105	105.667	7.1879	7.4808	29.4951	643.588	19.288	-6.075	25.363	4.0987	5.8898	15.384	-0.35267	761	80	45	19.9514	234	147	190	195
	6149	T970	SWE	55.9281	13.5481	south_sweden	SRR1945684	31.1173	no	yes	106	99	7.1879	7.4808	29.4951	643.588	19.288	-6.075	25.363	4.0987	5.8898	15.384	-0.35267	761	80	45	19.9514	234	147	190	195
	6150	T980	SWE	55.9261	13.5319	south_sweden	SRR1945685	24.8157	no	yes	111.333	101.667	7.4922	6.8217	28.3574	632.746	18.988	-5.068	24.056	4.585	5.9805	15.5688	0.20617	740	77	43	20.2801	227	142	188	186
	6151	T990	SWE	55.6528	13.2244	south_sweden	SRR1945686	31.7701	no	yes	99.5	103.333	7.9199	6.8952	28.5979	635.761	19.387	-4.724	24.111	8.6498	2.8027	15.9628	0.53617	637	68	34	21.0738	195	117	170	149
	6153	TAA_03	SWE	62.6425	17.7422	north_sweden	SRR1945687	16.3691	no	yes	149.25	116	3.2771	8.2332	27.3373	798.666	17.974	-12.143	30.117	3.5563	-2.441	13.6117	-6.1733	703	80	36	25.638	228	125	197	146
	6154	TAA_04	SWE	62.6422	17.7406	north_sweden	SRR1945688	21.1867	yes	yes	149.333		3.2771	8.2332	27.3373	798.666	17.974	-12.143	30.117	3.5563	-2.441	13.6117	-6.1733	703	80	36	25.638	228	125	197	146
	6163	TAA_14	SWE	62.6425	17.7356	north_sweden	SRR1945689	23.0615	yes	yes	157.5		3.2771	8.2332	27.3373	798.666	17.974	-12.143	30.117	3.5563	-2.441	13.6117	-6.1733	703	80	36	25.638	228	125	197	146
	6166	TAA_17	SWE	62.6425	17.7372	north_sweden	SRR1945690	28.5243	yes	yes	144		3.2771	8.2332	27.3373	798.666	17.974	-12.143	30.117	3.5563	-2.441	13.6117	-6.1733	703	80	36	25.638	228	125	197	146
	6169	TàD_01	SWE	62.8714	18.3447	north_sweden	SRR1945691	27.2195	yes	yes	116	113.5
	6172	TàD_04	SWE	62.8717	18.3436	north_sweden	SRR1945692	24.9087	no	yes	110.5	114
	6173	TàD_05	SWE	62.8717	18.3419	north_sweden	SRR1945693	28.7067	no	yes	91.75	101
	6174	TàD_06	SWE	62.8719	18.3422	north_sweden	SRR1945694	24.0862	yes	yes	100	128
	6177	TäL_03	SWE	62.6322	17.69	north_sweden	SRR1945695	24.5372	yes	yes	99	105.5	3.1446	8.3083	27.211	810.646	17.942	-12.591	30.533	8.5727	-2.6438	13.5927	-6.5257	694	78	35	26.2803	224	122	200	143
	6180	TäL_07	SWE	62.6322	17.6906	germany	SRR1945696	24.4579	no	yes	71	41.25	3.1446	8.3083	27.211	810.646	17.942	-12.591	30.533	8.5727	-2.6438	13.5927	-6.5257	694	78	35	26.2803	224	122	200	143
	6184	TBû_01	SWE	62.8892	18.4522	north_sweden	SRR1945697	31.1205	no	yes	93.6667	103.667	4.2593	6.4087	23.9809	743.21	17.392	-9.332	26.724	5.128	2.1867	13.9367	-4.214	691	85	35	28.4558	235	119	188	149
	6188	TDr-1	SWE	55.7683	14.1386	south_sweden	SRR1945698	21.1807	no	yes	73.25	53.5	7.7407	6.3805	27.4976	620.146	18.9255	-4.2782	23.2036	8.4267	2.6779	15.7206	0.64758	653	67	37	19.4117	200	126	166	158
	6189	TDr-2	SWE	55.7686	14.1383	south_sweden	SRR1945699	22.8176	no	yes	74	56.6667	7.7407	6.3805	27.4976	620.146	18.9255	-4.2782	23.2036	8.4267	2.6779	15.7206	0.64758	653	67	37	19.4117	200	126	166	158
	6191	TDr-4	SWE	55.7689	14.1375	south_sweden	SRR1945700	22.7817	no	yes	78.3333	58.5	7.7407	6.3805	27.4976	620.146	18.9255	-4.2782	23.2036	8.4267	2.6779	15.7206	0.64758	653	67	37	19.4117	200	126	166	158
	6192	TDr-5	SWE	55.7692	14.1369	south_sweden	SRR1945701	27.4344	no	yes	95	63	7.7407	6.3805	27.4976	620.146	18.9255	-4.2782	23.2036	8.4267	2.6779	15.7206	0.64758	653	67	37	19.4117	200	126	166	158
	6193	TDr-7	SWE	55.7694	14.1347	south_sweden	SRR1945702	22.9553	no	yes	83	54.5	7.7407	6.3805	27.4976	620.146	18.9255	-4.2782	23.2036	8.4267	2.6779	15.7206	0.64758	653	67	37	19.4117	200	126	166	158
	6194	TDr-8	SWE	55.7706	14.1342	south_sweden	SRR1945703	33.3745	yes	no	110.5	91.5	7.7407	6.3805	27.4976	620.146	18.9255	-4.2782	23.2036	8.4267	2.6779	15.7206	0.64758	653	67	37	19.4117	200	126	166	158
	6195	TDr-9	SWE	55.7708	14.1342	south_sweden	SRR1945704	31.0513	yes	yes	83.75	59	7.7407	6.3805	27.4976	620.146	18.9255	-4.2782	23.2036	8.4267	2.6779	15.7206	0.64758	653	67	37	19.4117	200	126	166	158
	6198	TDr-13	SWE	55.7708	14.1331	south_sweden	SRR1945705	31.9441	yes	yes	88.25	92.5	7.7407	6.3805	27.4976	620.146	18.9255	-4.2782	23.2036	8.4267	2.6779	15.7206	0.64758	653	67	37	19.4117	200	126	166	158
	6201	TDr-16	SWE	55.7719	14.1211	south_sweden	SRR1945706	41.4667	yes	yes	94.25	103	7.4455	6.8053	28.7302	624.506	18.876	-4.811	23.687	8.0587	2.4142	15.4885	0.25933	711	74	41	19.6655	218	139	177	176
	6202	TDr-17	SWE	55.7717	14.1206	south_sweden	SRR1945707	27.9813	no	yes	109.75	128	7.4455	6.8053	28.7302	624.506	18.876	-4.811	23.687	8.0587	2.4142	15.4885	0.25933	711	74	41	19.6655	218	139	177	176
	6203	TDr-18	SWE	55.7714	14.1208	south_sweden	SRR1945708	37.1107	yes	yes	108	119.667	7.4455	6.8053	28.7302	624.506	18.876	-4.811	23.687	8.0587	2.4142	15.4885	0.25933	711	74	41	19.6655	218	139	177	176
	6209	TEDEN_02	SWE	62.8836	18.1842	north_sweden	SRR1945709	31.8826	no	yes	94	107	3.8948	6.931	24.7822	768.39	17.4408	-10.5268	27.9676	4.6878	2.1136	13.846	-5.0681	715	88	38	27.8208	241	126	195	153
	6210	TEDEN_03	SWE	62.8839	18.1836	north_sweden	SRR1945710	23.2537	no	yes	100.75	125	3.8948	6.931	24.7822	768.39	17.4408	-10.5268	27.9676	4.6878	2.1136	13.846	-5.0681	715	88	38	27.8208	241	126	195	153
	6214	TFä_04	SWE	63.0175	18.3281	north_sweden	SRR1945711	53.1395	no	no			3.7656	7.4496	26.2939	765.279	17.4183	-10.914	28.3323	4.4048	2.0108	13.7217	-5.0749	717	88	36	28.6673	242	123	198	154
	6216	TFä_06	SWE	63.0167	18.3283	north_sweden	SRR1945712	31.1698	no	yes	134.5		3.7656	7.4496	26.2939	765.279	17.4183	-10.914	28.3323	4.4048	2.0108	13.7217	-5.0749	717	88	36	28.6673	242	123	198	154
	6217	TFä_07	SWE	63.0169	18.3283	north_sweden	SRR1945713	33.3496	yes	yes	111.25	127	3.7656	7.4496	26.2939	765.279	17.4183	-10.914	28.3323	4.4048	2.0108	13.7217	-5.0749	717	88	36	28.6673	242	123	198	154
	6218	TFä_08	SWE	63.0172	18.3283	north_sweden	SRR1945714	53.4237	yes	yes	124	137	3.7656	7.4496	26.2939	765.279	17.4183	-10.914	28.3323	4.4048	2.0108	13.7217	-5.0749	717	88	36	28.6673	242	123	198	154
	6220	TGR_01	SWE	62.806	18.1896	north_sweden	SRR1945715	17.9534	yes	yes	103	117.333	4.2161	6.1439	23.213	741.387	17.3135	-9.1541	26.4676	5.0617	2.1698	13.895	-4.2622	704	88	38	28.3103	241	124	189	150
	6221	TGR_02	SWE	62.806	18.1896	north_sweden	SRR1945716	15.3412	no	yes	108	110	4.2161	6.1439	23.213	741.387	17.3135	-9.1541	26.4676	5.0617	2.1698	13.895	-4.2622	704	88	38	28.3103	241	124	189	150
	6231	TNY_04	SWE	62.96	18.2844	north_sweden	SRR1945717	12.5485	no	yes	109.25		3.7067	7.2378	25.2178	786.779	17.6098	-11.0913	28.7011	4.4337	2.0864	13.8625	-5.5556	713	88	37	28.5593	241	124	197	151
	6235	TOM_01	SWE	62.9611	18.3589	north_sweden	SRR1945718	41.2289	no	yes	119.5		3.7656	7.4496	26.2939	765.279	17.4183	-10.914	28.3323	4.4048	2.0108	13.7217	-5.0749	717	88	36	28.6673	242	123	198	154
	6237	TOM_03	SWE	62.9619	18.35	north_sweden	SRR1945719	11.2967	no	yes	106	109	3.7656	7.4496	26.2939	765.279	17.4183	-10.914	28.3323	4.4048	2.0108	13.7217	-5.0749	717	88	36	28.6673	242	123	198	154
	6238	TOM_04	SWE	62.9619	18.35	north_sweden	SRR1945720	19.9834	no	yes	104.5	124	3.7656	7.4496	26.2939	765.279	17.4183	-10.914	28.3323	4.4048	2.0108	13.7217	-5.0749	717	88	36	28.6673	242	123	198	154
	6240	TOM_06	SWE	62.9622	18.35	north_sweden	SRR1945721	17.9469	yes	no	98.25	125.667	3.7656	7.4496	26.2939	765.279	17.4183	-10.914	28.3323	4.4048	2.0108	13.7217	-5.0749	717	88	36	28.6673	242	123	198	154
	6241	TOM_07	SWE	62.9614	18.3608	north_sweden	SRR1945722	10.2802	yes	yes	96.25	117.5	3.7656	7.4496	26.2939	765.279	17.4183	-10.914	28.3323	4.4048	2.0108	13.7217	-5.0749	717	88	36	28.6673	242	123	198	154
	6242	Tomegap-2	SWE	55.7	13.2	south_sweden	SRR1945723	15.4624	no	yes	83.6667	86.5	8.1552	6.5318	27.3825	644.968	19.509	-4.345	23.854	8.8323	2.9918	16.3258	0.69033	597	64	31	20.9229	183	109	161	136
	6243	Tottarp-2	SWE	56.2737	13.9004	central_europe	SRR1945724	13.5944	no	yes	66.75	43.75	7.083	7.9674	30.2805	652.704	19.769	-6.543	26.312	7.5425	2.0342	15.3972	-0.6095	721	72	42	18.8924	211	137	198	173
	6244	TRä_01	SWE	62.9169	18.4728	north_sweden	SRR1945725	16.483	no	yes	90.75	108.25
	6252	TV-4	SWE	55.5796	14.3336	germany	SRR1945726	36.3611	no	yes	122.75		8.0444	5.9546	26.9847	614.973	18.5444	-3.5222	22.0667	9	2.8889	15.8685	1.0481	602	64	35	19.8233	188	116	152	142
	6255	TV-7	SWE	55.5796	14.334	germany	SRR1945727	12.4171	yes	yes	134		8.0444	5.9546	26.9847	614.973	18.5444	-3.5222	22.0667	9	2.8889	15.8685	1.0481	602	64	35	19.8233	188	116	152	142
	6258	TV-10	SWE	55.5796	14.3336	admixed	SRR1945728	25.3953	no	yes	119.25	126.667	8.0444	5.9546	26.9847	614.973	18.5444	-3.5222	22.0667	9	2.8889	15.8685	1.0481	602	64	35	19.8233	188	116	152	142
	6268	TV-22	SWE	55.5796	14.3336	germany	SRR1945729	40.4392	yes	yes	115	128.667	8.0444	5.9546	26.9847	614.973	18.5444	-3.5222	22.0667	9	2.8889	15.8685	1.0481	602	64	35	19.8233	188	116	152	142
	6276	TV-30	SWE	55.5796	14.3336	germany	SRR1945730	21.6566	no	yes	131	143	8.0444	5.9546	26.9847	614.973	18.5444	-3.5222	22.0667	9	2.8889	15.8685	1.0481	602	64	35	19.8233	188	116	152	142
	6284	TV-38	SWE	55.5796	14.3336	south_sweden	SRR1945731	42.2211	yes	yes	117.5	131.5	8.0444	5.9546	26.9847	614.973	18.5444	-3.5222	22.0667	9	2.8889	15.8685	1.0481	602	64	35	19.8233	188	116	152	142
	6296	UduI_1-11	CZE	49.2771	16.6314	central_europe	SRR1945732	23.6777	yes	yes	75	47	8.7381	7.9533	27.5937	754.274	22.03	-6.793	28.823	16.421	0.80467	17.914	-0.63283	518	80	24	42.3786	209	76	206	80
	6390	UduI_3-36	CZE	49.2771	16.6314	central_europe	SRR1945733	25.6732	yes	yes	71.75	61.3333	8.7381	7.9533	27.5937	754.274	22.03	-6.793	28.823	16.421	0.80467	17.914	-0.63283	518	80	24	42.3786	209	76	206	80
	6396	UduI_4-9	CZE	49.2771	16.6314	central_europe	SRR1945734	23.982	no	yes	82.75	70.75	8.7381	7.9533	27.5937	754.274	22.03	-6.793	28.823	16.421	0.80467	17.914	-0.63283	518	80	24	42.3786	209	76	206	80
	6413	Ull3-4	SWE	56.06	13.97	south_sweden	SRR1945735	29.1432	no	yes	104.25	95	7.4438	7.7484	30.6868	639.166	19.681	-5.569	25.25	7.9428	2.4235	15.6355	0.018167	671	66	39	18.51	196	127	187	157
	6424	ZdrI_1-23	CZE	49.3853	16.2544	central_europe	SRR1945736	26.4784	yes	no	77	53	7.5191	8.1927	28.9371	728.54	20.719	-7.593	28.312	16.3847	-0.092667	16.3847	-1.4252	541	83	25	43.6206	220	78	220	81
	6434	ZdrI_2-9	CZE	49.3853	16.2544	admixed	SRR1945737	27.6332	yes	yes	62.75	40	7.5191	8.1927	28.9371	728.54	20.719	-7.593	28.312	16.3847	-0.092667	16.3847	-1.4252	541	83	25	43.6206	220	78	220	81
	6445	ZdrI_2-21	CZE	49.3853	16.2544	central_europe	SRR1945738	20.3182	yes	yes	67	50	7.5191	8.1927	28.9371	728.54	20.719	-7.593	28.312	16.3847	-0.092667	16.3847	-1.4252	541	83	25	43.6206	220	78	220	81
	6680	ANH-1	GER	51.85	6.4333	western_europe	SRR1945739	16.6497	yes	yes	99.25	92.3333	9.7667	7.8534	33.9504	566.709	20.689	-2.443	23.132	15.4487	5.6492	16.8785	3.059	725	72	42	15.0589	202	146	198	173
	6739	CSHL-15	USA	40.8585	-73.4675	germany	SRR1945740	48.7329	no	no			11.3063	10.2731	30.0172	871.86	27.937	-6.287	34.224	9.5775	19.4062	21.9913	0.55917	1097	108	74	11.202	299	256	268	261
	6740	CSHL-17	USA	40.8585	-73.4675	germany	SRR1945741	51.6136	no	no			11.3063	10.2731	30.0172	871.86	27.937	-6.287	34.224	9.5775	19.4062	21.9913	0.55917	1097	108	74	11.202	299	256	268	261
	6744	CSHL-5	USA	40.8585	-73.4675	germany	SRR1945742	20.4868	yes	yes	63.25	47.25	11.3063	10.2731	30.0172	871.86	27.937	-6.287	34.224	9.5775	19.4062	21.9913	0.55917	1097	108	74	11.202	299	256	268	261
	6749	FM-10	USA	42.4489	-76.5072	germany	SRR1945743	53.526	no	no			7.8537	10.3508	28.5218	944.812	24.559	-11.732	36.291	17.0923	-3.2393	19.2142	-4.0472	962	101	56	17.7751	280	180	279	184
	6750	FM-11	USA	42.4489	-76.5072	germany	SRR1945744	53.8934	no	no			7.8537	10.3508	28.5218	944.812	24.559	-11.732	36.291	17.0923	-3.2393	19.2142	-4.0472	962	101	56	17.7751	280	180	279	184
	6805	HS-12	USA	42.373	-71.0627	germany	SRR1945745	57.0366	no	no			10.0731	10.7826	30.279	897.187	27.2173	-8.3933	35.6107	1.5027	18.3924	21.0771	-1.0424	1137	106	83	8.0421	310	256	264	292
	6806	HS-17	USA	42.373	-71.0627	germany	SRR1945746	63.2949	no	no			10.0731	10.7826	30.279	897.187	27.2173	-8.3933	35.6107	1.5027	18.3924	21.0771	-1.0424	1137	106	83	8.0421	310	256	264	292
	6814	KNO-15	USA	41.2816	-86.621	germany	SRR1945747	49.4936	no	no			9.8263	11.1435	28.4832	1008.98	27.678	-11.445	39.123	19.8107	-3.231	21.81	-3.231	968	107	43	24.4192	302	161	299	161
	6830	Kz-13	KAZ	49.5	73.1	admixed	SRR1945748	68.3971	yes	yes	69.75	41.25	3.1432	11.6878	24.7173	1332.75	25.74	-21.546	47.286	17.2902	-12.0242	19.039	-13.2653	285	35	13	27.2472	99	49	91	58
	6897	Ag-0	FRA	45	1.3	western_europe	SRR1945749	14.8796	no	yes	68	66.25	12.0511	9.1339	37.7575	553.476	23.694	-0.497	24.191	14.0822	18.8243	19.0153	5.6003	905	90	57	12.3701	247	197	198	230
	6898	An-1	BEL	51.2167	4.4	admixed	SRR1945750	13.1875	no	no	57.5	34.25	10.4993	7.2273	32.8261	558.202	20.95	-1.067	22.017	7.4067	6.4667	17.4793	3.8457	799	77	50	13.8151	224	165	210	191
	6900	Bil-5	SWE	63.324	18.484	north_sweden	SRR1945751	18.8682	yes	yes	116	121.5	3.0832	8.3553	26.6396	854.036	18.494	-12.87	31.364	12.6685	2.0563	14.0922	-7.048	648	79	34	29.1116	213	111	197	133
	6901	Bil-7	SWE	63.324	18.484	north_sweden	SRR1945752	16.8753	no	no	95.5	117	3.0832	8.3553	26.6396	854.036	18.494	-12.87	31.364	12.6685	2.0563	14.0922	-7.048	648	79	34	29.1116	213	111	197	133
	6903	Bor-4	CZE	49.4013	16.2326	central_europe	SRR1945753	28.3953	no	yes	81.5	56.25	7.5191	8.1927	28.9371	728.54	20.719	-7.593	28.312	16.3847	-0.092667	16.3847	-1.4252	541	83	25	43.6206	220	78	220	81
	6904	Br-0	CZE	49.2	16.6166	western_europe	SRR1945754	136.425	no	yes	72.25	65.3333	9.3243	8.3523	28.0817	770.376	23.097	-6.646	29.743	17.2058	1.3185	18.728	-0.241	489	76	22	43.3926	200	71	196	73
	6907	CIBC-17	UK	51.4083	-0.6383	admixed	SRR1945755	23.7793	yes	yes	72	60.25	10.2017	7.8607	38.6274	471.051	20.148	-0.202	20.35	7.8275	6.5255	16.2268	4.8243	672	69	41	17.0915	203	144	146	180
	6908	CIBC-5	UK	51.4083	-0.6383	western_europe	SRR1945756	38.6387	yes	yes	66	59	10.2017	7.8607	38.6274	471.051	20.148	-0.202	20.35	7.8275	6.5255	16.2268	4.8243	672	69	41	17.0915	203	144	146	180
	6909	Col-0	USA	38.3	-92.3	germany	SRR1945757	22.2925	yes	yes	70.5	38	13.084	11.9886	30.6598	962.295	31.762	-7.34	39.102	18.162	0.698	24.6422	0.698	1026	126	41	27.0202	327	159	280	159
	6911	Cvi-0	CPV	15.1111	-23.6167	relict	SRR1945758	35.2248	yes	yes	62.75	47.25	23.0813	8.0512	66.3904	149.582	28.318	16.191	12.127	24.8332	22.7525	24.8332	21.2523	249	104	0	157.292	218	0	218	5
	6913	Eden-2	SWE	62.877	18.177	north_sweden	SRR1945759	14.4469	no	yes	120.667		3.8948	6.931	24.7822	768.39	17.4408	-10.5268	27.9676	4.6878	2.1136	13.846	-5.0681	715	88	38	27.8208	241	126	195	153
	6915	Ei-2	GER	50.3	6.3	germany	SRR1945760	18.5982	no	yes	76.5	56.75	7.1956	6.9125	30.2225	600.638	17.931	-4.941	22.872	1.0958	9.9142	14.7528	0.0715	1170	126	72	16.9521	360	249	255	340
	6917	Fñb-2	SWE	63.0165	18.3174	north_sweden	SRR1945761	20.1806	yes	yes	144		3.7656	7.4496	26.2939	765.279	17.4183	-10.914	28.3323	4.4048	2.0108	13.7217	-5.0749	717	88	36	28.6673	242	123	198	154
	6918	Fñb-4	SWE	63.0165	18.3174	north_sweden	SRR1945762	17.3088	no	yes	123		3.7656	7.4496	26.2939	765.279	17.4183	-10.914	28.3323	4.4048	2.0108	13.7217	-5.0749	717	88	36	28.6673	242	123	198	154
	6919	Ga-0	GER	50.3	8	central_europe	SRR1945763	16.2736	no	yes	76.75	94	8.8264	7.7658	30.6502	630.841	20.905	-4.432	25.337	15.347	4.5428	16.808	1.306	708	69	49	12.1439	199	155	187	175
	6920	Got-22	GER	51.5338	9.9355	admixed	SRR1945764	41.2313	no	yes	86.75	93.75	8.6125	7.6438	30.5934	619.313	20.301	-4.684	24.985	14.8105	4.2853	16.3642	1.1407	709	76	45	14.0234	204	149	203	168
	6922	Gu-0	GER	50.3	8	germany	SRR1945765	13.4663	no	yes	71	44.5	8.8264	7.7658	30.6502	630.841	20.905	-4.432	25.337	15.347	4.5428	16.808	1.306	708	69	49	12.1439	199	155	187	175
	6923	HR-10	UK	51.4083	-0.6383	western_europe	SRR1945766	27.4088	yes	yes	57	41.5	10.2017	7.8607	38.6274	471.051	20.148	-0.202	20.35	7.8275	6.5255	16.2268	4.8243	672	69	41	17.0915	203	144	146	180
	6924	HR-5	UK	51.4083	-0.6383	western_europe	SRR1945767	13.8445	no	yes	61.5	47	10.2017	7.8607	38.6274	471.051	20.148	-0.202	20.35	7.8275	6.5255	16.2268	4.8243	672	69	41	17.0915	203	144	146	180
	6926	Kin-0	USA	44.46	-85.37	western_europe	SRR1945768	16.4264	no	yes	66.25	45.75	6.5475	11.4244	29.2581	1007.41	24.304	-14.743	39.047	13.9302	-5.2998	18.5893	-6.107	781	106	31	31.2493	266	117	232	123
	6927	KNO-10	USA	41.2816	-86.621	germany	SRR1945769	48.9219	no	yes	73.5	63	9.8263	11.1435	28.4832	1008.98	27.678	-11.445	39.123	19.8107	-3.231	21.81	-3.231	968	107	43	24.4192	302	161	299	161
	6929	Kondara	TJK	38.48	68.49	asia	SRR1945770	18.2293	no	yes	78.5	61.75	14.1072	13.1405	33.7854	924.221	32.766	-6.128	38.894	8.5267	24.1327	25.6343	2.57	501	104	1	82.0633	260	8	13	180
	6931	Kz-9	KAZ	49.5	73.1	asia	SRR1945771	18.9179	no	yes	59.75	48.5	3.1432	11.6878	24.7173	1332.75	25.74	-21.546	47.286	17.2902	-12.0242	19.039	-13.2653	285	35	13	27.2472	99	49	91	58
	6932	Ler-1	GER	47.984	10.8719	admixed	SRR1945772	39.1584	no	yes	63.5	40.3333	7.7583	8.265	31.535	672.008	20.176	-6.033	26.209	16.1015	0.70167	16.1015	-0.35367	1050	135	54	32.5801	388	173	388	178
	6933	LL-0	ESP	41.59	2.49	spain	SRR1945773	56.121	yes	yes	63.75	54.5	15.5092	8.7232	38.0215	527.919	27.4214	4.4786	22.9429	16.5655	22.3167	22.4631	9.8155	700	93	28	27.6503	238	127	162	165
	6938	Ms-0	RUS	55.7522	37.6322	asia	SRR1945774	24.1982	no	yes	72	70.75	5.4465	7.3024	20.8605	981.626	22.284	-12.722	35.006	17.4742	-0.53783	17.4742	-6.5983	668	87	30	32.9058	243	100	243	128
	6940	Mz-0	GER	50.3	8.3	germany	SRR1945775	15.5483	no	yes	64.25	39.25	8.083	6.7797	28.634	626.065	19.17	-4.507	23.677	4.4608	3.7777	15.9157	0.54933	834	85	58	11.7358	231	185	209	215
	6943	NFA-10	UK	51.4083	-0.6383	western_europe	SRR1945776	43.9586	yes	yes	60.75	42.5	10.2017	7.8607	38.6274	471.051	20.148	-0.202	20.35	7.8275	6.5255	16.2268	4.8243	672	69	41	17.0915	203	144	146	180
	6944	NFA-8	UK	51.4083	-0.6383	western_europe	SRR1945777	32.9977	yes	yes	63.75	44.5	10.2017	7.8607	38.6274	471.051	20.148	-0.202	20.35	7.8275	6.5255	16.2268	4.8243	672	69	41	17.0915	203	144	146	180
	6945	Nok-3	NED	52.24	4.45	germany	SRR1945778	29.5719	no	yes	76.5	56	9.8674	6.5284	31.8488	522.632	19.8536	-0.64433	20.4979	10.7718	8.6433	16.3321	3.7225	819	94	46	24.4452	273	154	197	195
	6951	Pu2-23	CZE	49.42	16.36	central_europe	SRR1945779	15.5095	no	yes	79.5	59	7.849	7.8838	28.245	727.749	20.827	-7.085	27.912	15.2715	0.2125	16.6867	-1.1642	527	81	24	43.7352	214	76	214	78
	6956	Pu2-7	CZE	49.42	16.36	central_europe	SRR1945780	25.4665	no	yes	84.5	72.5	7.849	7.8838	28.245	727.749	20.827	-7.085	27.912	15.2715	0.2125	16.6867	-1.1642	527	81	24	43.7352	214	76	214	78
	6957	Pu2-8	CZE	49.42	16.36	central_europe	SRR1945781	18.665	yes	yes	81.25	84.6667	7.849	7.8838	28.245	727.749	20.827	-7.085	27.912	15.2715	0.2125	16.6867	-1.1642	527	81	24	43.7352	214	76	214	78
	6958	Ra-0	FRA	46	3.3	western_europe	SRR1945782	21.2777	no	yes	68.75	41.6667	11.0097	9.9958	38.3585	593.856	23.734	-2.325	26.059	16.6812	5.0135	18.4935	4.0005	671	86	37	29.4134	214	116	208	122
	6959	Rennes-1	FRA	48.5	-1.41	western_europe	SRR1945783	32.9605	no	yes	71.75	53.25	11.3277	7.3847	36.8736	474.321	21.154	1.127	20.027	9.0313	17.1628	17.2412	5.7653	757	85	47	20.0441	239	144	155	212
	6960	Rennes-11	FRA	48.5	-1.41	western_europe	SRR1945784	22.9101	yes	yes	55	39.75	11.3277	7.3847	36.8736	474.321	21.154	1.127	20.027	9.0313	17.1628	17.2412	5.7653	757	85	47	20.0441	239	144	155	212
	6961	Se-0	ESP	38.3333	-3.53333	spain	SRR1945785	19.2954	no	yes	59	50.3333	16.1637	12.4235	39.2379	694.841	31.976	0.314	31.662	11.9635	25.1572	25.2288	8.3972	394	56	5	48.8735	151	31	33	137
	6963	Sorbo	TJK	38.35	68.48	asia	SRR1945786	13.8949	no	yes	78.75	64.25	12.4319	12.5283	31.46	962.521	31.247	-8.576	39.823	6.7068	23.0012	24.285	0.26317	528	109	1	82.6334	277	9	17	178
	6966	Sq-1	UK	51.4083	-0.6383	western_europe	SRR1945787	16.3147	yes	yes	62.25	55.125	10.2017	7.8607	38.6274	471.051	20.148	-0.202	20.35	7.8275	6.5255	16.2268	4.8243	672	69	41	17.0915	203	144	146	180
	6967	Sq-8	UK	51.4083	-0.6383	western_europe	SRR1945788	24.6267	no	yes	62.75	42	10.2017	7.8607	38.6274	471.051	20.148	-0.202	20.35	7.8275	6.5255	16.2268	4.8243	672	69	41	17.0915	203	144	146	180
	6968	Tamm-2	FIN	60	23.5	north_sweden	SRR1945789	20.0098	no	yes	92.5	91.3333	5.429	6.0814	21.3478	807.889	18.9264	-9.5609	28.4874	6.0285	3.9199	15.7531	-3.9854	693	82	33	30.8791	227	113	193	160
	6969	Tamm-27	FIN	60	23.5	north_sweden	SRR1945790	25.0339	no	yes	91.25	96	5.429	6.0814	21.3478	807.889	18.9264	-9.5609	28.4874	6.0285	3.9199	15.7531	-3.9854	693	82	33	30.8791	227	113	193	160
	6970	Ts-1	ESP	41.7194	2.93056	spain	SRR1945791	11.6742	yes	yes	62.5	50.25	15.14	8.2603	37.4666	521.602	26.4765	4.4294	22.0471	16.1441	21.8735	21.9686	9.5461	670	86	25	26.9034	219	123	148	156
	6971	Ts-5	ESP	41.7194	2.93056	spain	SRR1945792	35.1064	yes	yes	66.25	63.6667	15.14	8.2603	37.4666	521.602	26.4765	4.4294	22.0471	16.1441	21.8735	21.9686	9.5461	670	86	25	26.9034	219	123	148	156
	6973	Ull2-3	SWE	56.0648	13.9707	germany	SRR1945793	31.9238	yes	yes	77.25	46.25	7.4438	7.7484	30.6868	639.166	19.681	-5.569	25.25	7.9428	2.4235	15.6355	0.018167	671	66	39	18.51	196	127	187	157
	6974	Ull2-5	SWE	56.0648	13.9707	south_sweden	SRR1945794	21.9153	yes	yes	108.75	125.25	7.4438	7.7484	30.6868	639.166	19.681	-5.569	25.25	7.9428	2.4235	15.6355	0.018167	671	66	39	18.51	196	127	187	157
	6975	Uod-1	AUT	48.3	14.45	central_europe	SRR1945795	17.9163	no	yes	67.25	47.25	8.9246	8.3231	28.9509	750.629	22.287	-6.462	28.749	18.0765	1.1793	18.0765	-0.366	749	104	43	31.6195	279	137	279	140
	6976	Uod-7	AUT	48.3	14.45	central_europe	SRR1945796	32.141	yes	yes	71.25	69.5	8.9246	8.3231	28.9509	750.629	22.287	-6.462	28.749	18.0765	1.1793	18.0765	-0.366	749	104	43	31.6195	279	137	279	140
	6979	Wei-0	SUI	47.25	8.26	central_europe	SRR1945797	21.1715	yes	yes	54.75	36	8.6369	8.0107	30.7184	669.389	20.95	-5.128	26.078	16.9805	1.7265	16.9805	0.57783	1330	146	88	17.3801	421	277	421	294
	6981	Ws-2	RUS	52.3	30	admixed	SRR1945798	17.6833	no	yes	62.25	43	6.6488	7.7519	23.2038	888.357	22.181	-11.227	33.408	17.359	-3.3395	17.359	-4.473	612	87	31	33.6101	227	99	227	106
	6982	Wt-5	GER	52.3	9.3	germany	SRR1945799	10.8971	no	yes	78.5	44	9.2238	7.4319	31.105	607.613	20.497	-3.396	23.893	16.8148	4.833	16.8148	1.959	751	74	48	13.0978	212	159	212	187
	6984	Zdr-1	CZE	49.3853	16.2544	central_europe	SRR1945800	21.5682	no	yes	69.25	47.75	7.5191	8.1927	28.9371	728.54	20.719	-7.593	28.312	16.3847	-0.092667	16.3847	-1.4252	541	83	25	43.6206	220	78	220	81
	6986	Abd-0	UK	57.1539	-2.2207	western_europe	SRR1945801	21.541	no	yes	61.5	43.75	8.0477	6.9781	39.1433	406.023	17.024	-0.803	17.827	6.0057	9.1673	13.2552	3.4643	815	85	54	17.6358	247	165	185	217
	6987	Ak-1	GER	48.0683	7.62551	admixed	SRR1945802	13.2024	no	yes	69	47.75	10.4295	8.4107	32.2879	654.16	22.802	-3.247	26.049	17.1332	3.7767	18.6787	2.5855	957	97	64	14.5202	287	199	267	221
	6989	Alst-1	UK	54.8	-2.4333	western_europe	SRR1945803	14.5498	yes	yes	78.25	61	6.7812	6.7705	37.725	415.029	15.42	-2.527	17.947	2.9997	8.1622	12.1765	2.1113	1486	167	87	24.0292	487	265	298	447
	6990	Amel-1	NED	53.448	5.73	admixed	SRR1945804	19.1075	no	yes	79	60.25	9.3391	6.1836	29.6782	553.028	19.5	-1.3355	20.8355	10.1892	5.0839	16.1839	2.7575	822	95	41	23.8132	265	148	208	198
	6992	Ang-0	BEL	50.3	5.3	admixed	SRR1945805	15.935	yes	yes	68	54.25	9.3997	7.7824	33.6159	583.523	20.327	-2.824	23.151	15.1617	5.3213	16.7308	2.4333	858	83	59	10.0931	237	190	237	201
	6997	Appt-1	NED	51.8333	5.5833	germany	SRR1945806	16.1082	no	yes	81	56	9.7584	8.2552	35.9502	558.694	20.6	-2.363	22.963	6.6702	5.6512	16.7318	3.1253	760	74	44	14.7662	210	158	196	188
	7000	Aa-0	GER	50.9167	9.57073	germany	SRR1945807	14.067	no	yes	78	54	8.1272	7.4603	30.227	629.428	19.803	-4.878	24.681	14.5478	3.7755	16.035	0.61083	730	74	47	12.9533	215	156	204	168
	7002	Baa-1	NED	51.3333	6.1	germany	SRR1945808	65.8209	no	yes	80.25	59	9.9777	7.914	34.3251	572.342	20.895	-2.161	23.056	15.6798	5.8417	17.1478	3.2002	734	74	45	13.1191	205	155	200	179
	7003	Bs-1	SUI	47.5	7.5	admixed	SRR1945809	16.2145	no	yes	71.75	51	9.3405	8.338	32.2965	650.887	21.672	-4.145	25.817	15.8405	2.8113	17.5848	1.6278	966	103	61	16.8521	298	190	288	207
	7008	Benk-1	NED	52	5.675	germany	SRR1945810	15.0072	no	yes	95.5	95	9.6418	8.0502	35.5165	556.849	20.327	-2.339	22.666	4.0733	5.55	16.59	3.0147	810	80	48	14.8159	230	169	205	204
	7013	Bd-0	GER	52.4584	13.287	south_sweden	SRR1945811	15.4598	yes	yes	63	38.75	9.3503	7.5544	28.4385	684.469	21.888	-4.676	26.564	17.9137	4.7715	17.9137	1.1275	565	65	35	19.9373	178	115	178	131
	7014	Ba-1	UK	56.5459	-4.79821	germany	SRR1945812	74.9358	no	yes	81.5	74	6.8256	6.4086	36.0823	441.046	15.604	-2.157	17.761	2.4728	8.8962	12.3422	1.7062	2024	251	100	32.6909	706	309	353	645
	7025	Bl-1	ITA	44.5041	11.3396	central_europe	SRR1945813	15.9594	no	yes	71.5	52.6667	13.4318	8.6402	29.3434	771.294	27.189	-2.256	29.445	13.973	4.0155	23.0095	4.0155	754	87	45	21.1326	242	156	160	156
	7026	Boot-1	UK	54.4	-3.2667	western_europe	SRR1945814	18.4256	no	yes	69	45.5	7.6597	7.0058	38.8135	413.199	16.515	-1.535	18.05	5.5913	9.1242	12.917	2.9173	1661	186	93	26.4013	550	289	319	498
	7028	Bch-1	GER	49.5166	9.3166	admixed	SRR1945815	17.34	yes	yes	57.5	40.25	8.7257	8.1172	30.9594	671.388	20.942	-5.277	26.219	1.6553	4.3782	17.1722	0.68167	801	87	52	13.8623	228	181	199	224
	7031	Bsch-0	GER	50.0167	8.6667	germany	SRR1945816	13.275	no	yes	78.25	47.25	9.8486	7.9352	30.4765	658.438	22.137	-3.9	26.037	16.6193	5.681	18.1472	1.9315	716	75	48	13.0613	205	152	197	170
	7033	Buckhorn_Pass	USA	41.3599	-122.755	germany	SRR1945817	15.6841	yes	yes	78.75	76	7.6047	13.5638	43.9856	635.125	22.78	-8.057	30.837	1.3232	15.5655	16.0577	0.6485	991	162	11	68.8203	467	58	58	445
	7036	Bu-0	GER	50.5	9.5	germany	SRR1945818	24.1247	no	yes	67.75	50.5	7.9777	7.2408	28.8652	650.464	19.742	-5.343	25.085	1.2052	11.3318	16.1047	0.139	927	100	58	14.4186	270	200	228	258
	7058	Bur-0	IRL	54.1	-6.2	admixed	SRR1945819	21.1277	yes	yes	87.25	66	9.5371	5.5285	34.2935	393.78	17.9723	1.8511	16.1213	5.8532	10.7248	14.6305	5.1652	1193	131	71	22.095	379	219	245	359
	7061	Cal-0	UK	53.2699	-1.64293	admixed	SRR1945820	22.9935	no	yes	87.25	64	8.6927	6.8969	36.0152	461.459	18.151	-0.999	19.15	4.3442	13.0437	14.6067	3.4323	898	94	60	15.3251	272	193	205	247
	7062	Ca-0	GER	50.2981	8.26607	germany	SRR1945821	25.8603	no	yes	62.25	38.25	8.8896	7.6295	30.434	632.695	20.682	-4.387	25.069	15.2752	4.5997	16.8103	1.2845	711	70	49	12.1786	199	154	187	176
	7063	Can-0	ESP	29.2144	-13.4811	relict	SRR1945822	21.7864	no	yes	72.25	51	18.9723	6.8267	53.2565	209.127	25.5108	12.6923	12.8185	16.5451	20.9146	21.5892	16.5451	154	32	0	86.0229	87	2	5	87
	7064	Cnt-1	UK	51.3	1.1	western_europe	SRR1945823	15.9089	no	no	68.3333	66.6667	10.2548	7.0055	35.6351	477.644	19.923	0.264	19.659	11.1312	6.392	16.3042	4.8267	610	68	36	20.7761	195	122	149	151
	7067	Ct-1	ITA	37.3	15	central_europe	SRR1945824	18.3347	yes	yes	58.75	42.25	17.5516	9.2782	38.2557	556.144	30.034	5.781	24.253	15.7147	24.3963	24.6667	11.2938	497	88	3	71.1149	237	22	50	187
	7068	Cerv-1	ITA	42	12.1	italy_balkan_caucasus	SRR1945825	9.77867	no	yes	63.75	56	15.6815	9.1188	35.636	611.805	28.7876	3.1989	25.5888	12.829	23.4309	23.4373	8.7487	484	64	7	45.0892	183	46	73	160
	7071	Chat-1	FRA	48.0717	1.33867	western_europe	SRR1945826	19.2302	no	yes	64.25	45	10.8953	8.8741	36.9276	567.513	22.294	-1.737	24.031	4.985	7.022	18.0365	4.1813	625	59	39	11.3445	167	130	164	155
	7072	Chi-0	RUS	53.7502	34.7361	admixed	SRR1945827	14.5011	no	no	70.25	62	5.0431	7.8465	22.4693	973.304	21.495	-13.426	34.921	16.7233	-5.8093	16.7233	-6.8863	630	85	29	33.4982	236	100	236	111
	7077	Co-1	POR	40.12	-8.25	italy_balkan_caucasus	SRR1945828	14.9605	no	yes	54.5	44.3333	12.5394	7.5731	37.8541	464.749	22.242	2.236	20.006	7.216	18.3737	18.5147	7.216	1261	183	16	56.0305	522	85	87	522
	7081	Co	POR	40.2077	-8.42639	spain	SRR1945829	23.7372	no	yes	58.5	42.5	15.1165	10.0769	44.8202	451.947	25.765	3.282	22.483	9.7275	20.6502	20.8127	9.7275	978	139	14	52.6896	397	75	75	397
	7092	Com-1	FRA	49.416	2.823	western_europe	SRR1945830	18.0812	no	yes	68	54.25	10.2698	7.6474	34.5162	544.9	20.724	-1.432	22.156	15.5498	6.4977	17.1407	3.7725	628	59	44	9.7373	171	138	159	153
	7094	Da-0	GER	49.8724	8.65081	germany	SRR1945831	11.2787	yes	yes	67.25	43.25	9.2452	7.5018	29.951	643.65	20.996	-4.051	25.047	15.7878	5.0655	17.3245	1.5078	876	89	58	12.5584	243	191	229	219
	7096	Di-G	FRA	47.3239	5.04278	admixed	SRR1945832	14.7435	no	yes	65.5	40.25	10.6785	8.5136	32.4142	654.318	22.965	-3.3	26.265	17.1097	6.6137	18.9042	2.8237	763	85	48	15.1056	214	157	189	178
	7102	Do-0	GER	50.7224	8.2372	germany	SRR1945833	88.2252	yes	yes	87.25	71	8.4344	7.8469	30.7915	629.08	20.538	-4.946	25.484	1.9133	4.2342	16.3608	0.87133	812	87	54	13.119	236	180	199	220
	7103	Dra-0	CZE	49.4167	16.2667	central_europe	SRR1945834	13.6107	yes	yes	62.25	36.75	7.5191	8.1927	28.9371	728.54	20.719	-7.593	28.312	16.3847	-0.092667	16.3847	-1.4252	541	83	25	43.6206	220	78	220	81
	7106	Dr-0	GER	51.051	13.7336	central_europe	SRR1945835	14.1817	yes	yes	76.5	44.5	9.5627	7.6882	28.5032	694.766	22.101	-4.872	26.973	18.1657	2.148	18.1657	1.1487	651	82	35	27.0573	229	121	229	127
	7107	Durh-1	UK	54.7761	-1.5733	western_europe	SRR1945836	14.6645	yes	yes	67.25	50.75	8.682	7.0573	37.6371	432.562	17.859	-0.892	18.751	4.5777	5.3407	14.2408	3.79	675	65	43	13.2844	192	147	166	170
	7109	Ema-1	UK	51.3	0.5	western_europe	SRR1945837	14.6746	no	yes	60.75	45.75	10.012	7.3364	36.8479	477.169	20.018	0.108	19.91	5.4808	6.2752	16.0795	4.5797	668	71	43	19.3801	209	138	147	181
	7111	Edi-0	UK	55.9494	-3.16028	admixed	SRR1945838	22.1949	yes	yes	86		8.4146	7.2003	39.3741	415.181	17.515	-0.772	18.287	11.7672	5.2335	13.7727	3.7113	700	71	44	13.6985	198	145	178	174
	7117	El-0	GER	51.5105	9.68253	germany	SRR1945839	31.415	no	yes	58	36.5	8.38	7.5447	30.8008	612.64	19.977	-4.518	24.495	2.2098	4.0202	16.0512	0.99383	794	77	50	12.009	216	169	213	199
	7119	En-2	GER	50	8.5	germany	SRR1945840	17.8534	yes	yes	65.5	41	10.0838	8.0552	30.4325	663.643	22.586	-3.883	26.469	16.966	3.2583	18.4477	2.095	609	66	38	16.0435	186	125	175	134
	7120	En-D	GER	50	8.5	central_europe	SRR1945841	19.6198	no	yes	62.5	42.75	10.0838	8.0552	30.4325	663.643	22.586	-3.883	26.469	16.966	3.2583	18.4477	2.095	609	66	38	16.0435	186	125	175	134
	7125	Er-0	GER	49.5955	11.0087	germany	SRR1945842	23.6544	no	yes	69.25	42.75	8.7914	8.9027	31.7363	691.393	22.046	-6.006	28.052	15.9587	4.3458	17.456	0.475	720	82	44	18.7827	227	146	223	158
	7126	Es-0	FIN	60.1997	24.5682	admixed	SRR1945843	19.1005	no	yes	95.5	97.25	5.408	6.0021	21.3291	807.141	18.8325	-9.3078	28.1403	10.8634	3.7647	15.7584	-4.0126	639	77	31	29.6927	213	106	190	139
	7127	Est	EST	58.6656	24.9871	admixed	SRR1945844	16.0831	no	yes	59.75	45.5	5.4618	7.2138	22.9192	851.606	20.229	-11.246	31.475	14.8893	-1.1542	16.1853	-4.6277	704	80	34	31.0299	235	108	220	143
	7130	Et-0	FRA	44.6447	2.56481	western_europe	SRR1945845	25.027	no	yes	91.6667	78.25	10.4681	9.6058	38.0576	573.532	22.725	-2.515	25.24	12.508	4.5478	17.6977	3.7315	720	77	45	16.1078	202	157	168	172
	7133	Fr-2	GER	50.1102	8.6822	germany	SRR1945846	15.5002	no	yes	76	46.25	9.9715	7.8124	30.1649	660.678	22.202	-3.697	25.899	16.7512	5.793	18.3032	2.0235	677	71	45	13.7029	196	142	191	159
	7138	Fi-0	GER	50.5	8.0167	admixed	SRR1945847	16.963	no	yes	85.5	68.5	9.1048	8.3135	31.9222	636.366	21.482	-4.561	26.043	5.2032	4.9028	17.1428	1.4857	708	71	48	12.5328	195	155	183	180
	7143	Gel-1	NED	51.0167	5.86667	germany	SRR1945848	28.8891	no	yes	83	44.5	9.9403	7.7962	33.9366	574.195	20.757	-2.216	22.973	15.6073	5.8305	17.131	3.1083	772	79	50	12.0226	217	167	213	186
	7147	Gie-0	GER	50.584	8.67825	admixed	SRR1945849	17.0709	no	yes	74.5	52.6667	9.3085	7.8419	30.3797	652.725	21.476	-4.337	25.813	15.9877	5.0855	17.508	1.4443	668	67	42	13.9428	194	139	182	157
	7158	Gr-5	AUT	47	15.5	central_europe	SRR1945850	14.9716	no	yes	63.3333	47.75	9.0023	9.0282	29.9045	769.694	22.7	-7.49	30.19	18.3092	-0.73983	18.3092	-0.73983	870	122	27	45.0999	358	105	358	105
	7160	Gre-0	USA	43.178	-85.2532	germany	SRR1945851	13.7598	no	yes	72.25	66.5	8.1894	11.2086	29.0702	997.773	25.799	-12.758	38.557	15.2478	-3.2678	20.1737	-4.4678	869	102	36	26.8203	275	142	253	146
	7161	Gd-1	GER	53.5	10.5	germany	SRR1945852	12.7639	yes	yes	61.25	39.3333	8.6085	7.7565	30.8495	624.896	20.39	-4.753	25.143	16.4868	4.0593	16.4868	1.1918	704	72	43	15.4159	208	142	208	168
	7162	Hs-0	GER	52.24	9.44	germany	SRR1945853	13.0084	no	yes	65	42.75	8.8923	7.2636	30.3509	606.549	20.14	-3.792	23.932	16.4713	4.5273	16.4713	1.6107	793	79	52	12.6242	220	169	220	201
	7163	Ha-0	GER	52.3721	9.73569	admixed	SRR1945854	16.0125	no	yes	66.5	44	9.3288	7.6775	31.3329	616.498	20.835	-3.668	24.503	17.043	4.9415	17.043	1.9615	667	72	40	15.3045	199	141	199	156
	7164	Hau-0	DEN	55.675	12.5686	south_sweden	SRR1945855	14.6447	yes	yes	69.75	59.25	8.4094	5.9081	26.2118	627.755	19.1067	-3.4333	22.54	9.2774	3.1656	16.3576	1.1983	585	64	30	19.3011	174	109	160	131
	7165	Hn-0	GER	51.3472	8.28844	germany	SRR1945856	17.0075	yes	yes	71.5	43.5	7.6499	7.6693	32.4679	587.495	18.873	-4.748	23.621	1.7848	10.4408	15.0498	0.67417	1138	125	75	16.6055	352	244	265	325
	7169	Hh-0	GER	54.4175	9.88682	admixed	SRR1945857	17.5943	yes	yes	82.5	78.25	8.4689	6.9179	30.544	597.229	19.175	-3.474	22.649	15.52	3.8518	16.0245	1.489	820	82	46	17.7216	235	162	230	197
	7177	Jm-0	CZE	49	15	central_europe	SRR1945858	16.6527	no	yes	65.75	45.25	7.1739	7.8559	28.4893	724.989	20.134	-7.441	27.575	16.2145	-1.605	16.2145	-1.605	659	91	33	36.7257	253	108	253	108
	7181	Je-0	GER	50.927	11.587	admixed	SRR1945859	15.5631	no	yes	96.75	97	9.0035	8.2197	31.7598	663.04	21.18	-4.701	25.881	15.641	1.0417	17.276	1.0417	622	73	36	23.0804	204	119	202	119
	7183	Kas-1	IND	35	77	asia	SRR1945860	41.9659	no	yes			-10.3567	9.7909	26.6906	981.343	9.462	-27.221	36.683	1.25	-22.1292	1.25	-22.4847	103	22	2	67.6922	55	12	55	14
	7186	Kn-0	LTU	54.8969	23.8924	central_europe	SRR1945861	20.1095	yes	yes	75	49.75	6.8712	7.8453	25.7224	800.212	21.506	-8.994	30.5	16.7547	-2.0668	16.7547	-2.8232	610	80	28	28.8726	216	102	216	114
	7192	Kil-0	UK	55.6395	-5.66364	germany	SRR1945862	15.7978	no	no	68.75	42	9.2215	5.2464	36.2898	359.139	16.551	2.094	14.457	5.8787	10.2803	13.7713	5.2045	1593	190	76	29.9305	541	249	305	486
	7199	Kl-5	GER	50.95	6.9666	germany	SRR1945863	30.1054	no	yes	66.5	37	10.5461	7.6845	32.7655	585.309	21.526	-1.927	23.453	16.4023	6.432	17.8958	3.5623	757	82	45	16.8391	231	155	228	167
	7202	Kb-0	GER	50.1797	8.50861	germany	SRR1945864	38.1117	yes	yes	63	40.75	10.1945	7.8416	30.3232	660.131	22.322	-3.538	25.86	16.8688	6.0435	18.4967	2.249	619	65	40	14.5841	184	128	175	142
	7203	Krot-0	GER	49.631	11.5722	central_europe	SRR1945865	26.3662	no	yes	67.25	44.5	7.4355	7.7186	28.8018	676.422	20.032	-6.767	26.799	15.8072	3.0423	15.8072	-0.77783	926	95	62	14.0231	262	198	262	240
	7207	Kyoto	JPN	35.0085	135.752	central_europe	SRR1945866	15.0105	no	yes	70.25	49.75	15.2109	9.3617	28.594	852.764	32.296	-0.444	32.74	22.3972	4.988	25.742	4.988	1577	233	49	46.6538	603	183	563	183
	7208	Lan-0	UK	55.6739	-3.78181	germany	SRR1945867	131.753	no	yes	73	46	7.982	6.8034	38.8567	405.963	16.562	-0.947	17.509	4.1003	9.399	13.2228	3.4463	1415	163	74	29.997	477	225	259	438
	7209	La-0	POL	52.7333	15.2333	admixed	SRR1945868	30.1768	no	yes	63.5	45.25	8.9063	7.9176	27.8308	736.116	22.061	-6.388	28.449	17.9575	1.0055	17.9575	-0.14033	520	65	27	26.2757	178	96	178	105
	7213	Ler-0	GER	47.984	10.8719	admixed	SRR1945869	16.6967	no	yes	65.5	40	7.7583	8.265	31.535	672.008	20.176	-6.033	26.209	16.1015	0.70167	16.1015	-0.35367	1050	135	54	32.5801	388	173	388	178
	7217	Lm-2	FRA	48	0.5	western_europe	SRR1945870	18.029	no	yes	56.5	38	11.0862	8.6265	37.132	547.741	22.246	-0.986	23.232	5.4143	17.9777	17.9777	4.6552	692	70	45	14.3597	206	143	143	197
	7218	Le-0	NED	52.1611	4.49015	admixed	SRR1945871	14.1479	yes	yes	75	51.25	9.8682	6.955	32.948	532.669	20.102	-1.007	21.109	10.693	8.744	16.4625	3.5732	835	93	46	23.0471	272	159	203	201
	7223	Li-2:1	GER	50.3833	8.0666	central_europe	SRR1945872	13.5056	no	yes	75.75	54.75	9.3914	8.3281	31.923	640.005	21.726	-4.362	26.088	15.9295	5.1243	17.4827	1.7328	654	67	45	13.1622	187	141	175	160
	7231	Li-7	GER	50.3833	8.0666	germany	SRR1945873	13.7749	yes	yes	65.75	45.3333	9.3914	8.3281	31.923	640.005	21.726	-4.362	26.088	15.9295	5.1243	17.4827	1.7328	654	67	45	13.1622	187	141	175	160
	7236	Litva	LTU	55.3	23.9	central_europe	SRR1945874	14.9476	no	yes	73.5	47.5	6.7466	7.6663	25.4003	795.305	21.294	-8.888	30.182	16.5403	-2.0813	16.5403	-2.888	584	73	26	28.1661	202	94	202	106
	7244	Mnz-0	GER	50.001	8.26664	germany	SRR1945875	12.6053	yes	yes	68	46	10.2872	7.7816	30.0575	661.737	22.396	-3.493	25.889	16.9765	3.494	18.5913	2.3135	585	65	37	17.5258	184	119	171	127
	7248	Mv-0	USA	41.3923	-70.6652	germany	SRR1945876	29.2534	yes	no	71.5	66.6667	10.3043	9.1227	28.8196	816.564	26.1961	-5.4584	31.6545	2.9374	20.3212	20.3212	0.38398	1163	114	75	10.8821	325	255	255	305
	7250	Me-0	GER	51.9183	10.1138	germany	SRR1945877	15.4125	yes	yes	58	37.75	8.6146	7.6822	30.6209	635.449	20.398	-4.69	25.088	16.5133	4.1443	16.5133	0.846	759	77	48	13.2254	217	161	217	183
	7255	Mh-0	POL	50.95	20.5	germany	SRR1945878	13.5211	no	yes	62	47.3333	7.9228	8.3763	27.5864	777.619	21.868	-8.496	30.364	17.3322	-0.546	17.3322	-1.849	619	86	29	35.3415	239	100	239	108
	7258	Nw-0	GER	50.5	8.5	germany	SRR1945879	17.0113	no	yes	71	43.5	8.5305	7.4302	30.0795	627.106	20.219	-4.483	24.702	4.7845	4.2692	16.4142	0.9745	756	77	51	12.1944	208	164	194	191
	7268	Np-0	GER	52.6969	10.981	admixed	SRR1945880	13.2657	no	yes	65.75	43.6667	8.9895	8.1311	31.119	660.564	21.243	-4.886	26.129	17.291	4.5118	17.291	1.1145	586	63	36	17.8632	185	120	185	134
	7273	No-0	GER	51.0581	13.2995	central_europe	SRR1945881	21.5752	no	yes	77	43.6667	8.5329	8.2282	29.8739	699.013	21.439	-6.104	27.543	17.1447	3.5725	17.1447	-0.0085001	704	88	41	23.6947	237	138	237	149
	7276	Ob-0	GER	50.2	8.5833	germany	SRR1945882	15.7371	no	yes	73.75	49.25	10.4315	7.6894	29.8943	662.674	22.531	-3.191	25.722	17.21	6.2895	18.7777	2.475	626	66	41	15.0435	187	129	179	144
	7280	Old-1	GER	53.1667	8.2	germany	SRR1945883	24.0887	no	yes	80.75	46.5	9.1627	7.0653	31.1262	591.61	19.889	-2.81	22.699	16.5582	4.8345	16.5582	2.1207	754	78	42	16.0295	218	149	218	172
	7282	Or-0	GER	50.3827	8.01161	germany	SRR1945884	23.0625	yes	yes	62.5	37.5	9.3952	8.2756	31.7498	637.412	21.793	-4.272	26.065	15.9488	5.126	17.4822	1.7883	666	68	46	13.1909	191	143	179	163
	7287	Ove-0	GER	53.3422	8.42255	germany	SRR1945885	76.6381	no	yes	71	48.25	9.1139	6.8712	30.5616	588.116	19.733	-2.75	22.483	16.4537	4.7527	16.4537	2.1253	720	76	36	19.5225	220	131	220	155
	7288	Oy-0	NOR	60.3855	6.19302	admixed	SRR1945886	23.957	yes	yes	82.5	70.25	6.6084	6.5574	30.3848	569.222	17.2672	-4.3141	21.5812	3.4797	9.2143	14.0148	0.16771	2056	265	83	35.7885	720	277	380	659
	7296	Petergof	RUS	59	29	central_europe	SRR1945887	15.4803	yes	yes	84.25	62.5	4.8845	8.0704	23.8961	875.815	21.191	-12.582	33.773	14.1382	-1.1547	15.813	-5.8302	697	86	34	29.5671	242	112	234	132
	7298	Pi-0	AUT	47.04	10.51	central_europe	SRR1945888	13.9767	no	yes	81.75	53.25	3.6854	8.2235	32.9019	637.075	15.883	-9.111	24.994	11.4938	-3.1718	11.4938	-3.9055	822	106	46	31.371	304	146	304	147
	7305	Pt-0	GER	53.476	10.6065	admixed	SRR1945889	15.7613	no	yes	79.25	51.5	8.7336	7.8047	30.6992	632.837	20.632	-4.791	25.423	16.6853	4.197	16.6853	1.19	689	71	43	15.3539	205	140	205	165
	7306	Pog-0	CAN	49.2655	-123.206	western_europe	SRR1945890	13.471	no	yes	76.5	49.75	10.3834	6.7582	31.4654	542.44	20.8134	-0.66495	21.4784	4.5419	17.0864	17.2096	4.0912	1496	234	48	50.9807	639	162	167	550
	7307	Pn-0	FRA	48.0653	-2.96591	western_europe	SRR1945891	22.0497	no	yes	78.5	72.3333	11.6291	7.3516	39.0855	432.855	20.718	1.909	18.809	7.5602	17.0618	17.0837	6.6707	931	113	46	29.4386	326	149	170	298
	7314	Ragl-1	UK	54.3512	-3.41697	admixed	SRR1945892	22.5623	no	yes	66	42.25	8.6637	6.6195	38.8774	396.042	17.3362	0.30957	17.0266	6.8128	9.8748	13.6989	4.2768	1148	130	64	25.9778	384	202	230	336
	7316	Rhen-1	NED	51.9667	5.56667	admixed	SRR1945893	14.995	yes	yes	81.25	89.25	9.6968	8.0592	35.5283	555.511	20.39	-2.294	22.684	4.1372	5.6197	16.6312	3.0793	796	78	46	15.2555	226	165	203	200
	7319	Rome-1	ITA	42	12.1	admixed	SRR1945894	12.3633	no	yes	58.5	52.75	15.6815	9.1188	35.636	611.805	28.7876	3.1989	25.5888	12.829	23.4309	23.4373	8.7487	484	64	7	45.0892	183	46	73	160
	7320	Rou-0	FRA	49.4424	1.09849	western_europe	SRR1945895	10.4136	yes	yes	80.75	74.5	10.8587	7.7803	36.634	504.639	20.936	-0.302	21.238	8.284	17.234	17.234	4.955	708	74	47	15.505	216	152	152	191
	7322	Rsch-4	RUS	56.3	34	germany	SRR1945896	21.4733	yes	yes	76.5	51.75	4.5819	7.7059	22.7025	948.231	20.919	-13.024	33.943	16.1872	-1.3662	16.1872	-7.1345	639	86	30	35.4232	238	96	238	112
	7323	Rubezhnoe-1	UKR	49	38.28	asia	SRR1945897	23.7612	no	yes	75.75	64.25	7.7137	9.2511	24.7045	1012.75	25.362	-12.085	37.447	18.4683	1.4768	19.9072	-4.864	527	58	33	18.1976	159	111	154	134
	7327	Sf-1	ESP	41.7833	3.03333	spain	SRR1945898	21.7839	yes	yes	64.5	53.5
	7328	Sf-2	ESP	41.7833	3.03333	spain	SRR1945899	22.5086	yes	yes	56.25	51.3333
	7332	Seattle-0	USA	47	-122.2	western_europe	SRR1945900	13.9196	no	yes	64	43.5	8.4114	9.5136	41.028	499.603	19.764	-3.424	23.188	3.2548	14.6287	14.9265	2.876	1851	275	45	52.6887	800	183	186	723
	7333	Sei-0	ITA	46.5438	11.5614	central_europe	SRR1945901	12.12	no	yes	68.75	39.75	3.546	7.5533	31.5933	623.109	15.448	-8.46	23.908	11.3513	-3.6497	11.3513	-3.6497	788	110	31	43.4616	314	97	314	97
	7337	Si-0	GER	50.8738	8.02341	germany	SRR1945902	13.105	no	yes	74.5	47.5	8.1983	7.8107	31.304	616.565	20.034	-4.917	24.951	1.8842	11.3113	15.9563	0.825	954	105	63	15.1449	288	210	226	270
	7342	Su-0	UK	53.6473	-3.00733	admixed	SRR1945903	24.2147	no	yes	83	65	9.6728	6.7687	36.2931	449.529	19.07	0.42	18.65	7.392	11.157	15.3523	4.5372	862	97	51	23.8446	283	162	195	223
	7343	Sp-0	GER	52.5339	13.181	south_sweden	SRR1945904	12.9838	no	yes	72	51.25	9.214	7.6284	28.542	685.332	21.779	-4.948	26.727	17.8272	4.5868	17.8272	0.99567	555	65	35	19.5878	174	113	174	130
	7344	Sg-1	GER	47.6667	9.5	admixed	SRR1945905	8.84207	no	yes	73.5	47.6667	9.4627	7.816	29.8435	678.223	21.605	-4.585	26.19	17.8503	2.4558	17.8503	1.2082	1097	133	58	29.0876	387	184	387	192
	7346	Sten-0	GER	52.6058	11.8558	south_sweden	SRR1945906	16.0345	yes	yes	78.25	58.6667	9.4937	8.3673	30.918	689.743	22.209	-4.854	27.063	18.121	5.002	18.121	1.2403	549	63	30	23.7691	182	103	182	118
	7347	Stw-0	RUS	52	36	central_europe	SRR1945907	20.7456	no	yes	64.75	47	5.677	7.9372	22.025	1007.68	22.853	-13.184	36.037	17.7538	-5.6162	17.7538	-6.7348	640	83	35	26.4082	216	113	216	125
	7349	Ta-0	CZE	49.5	14.5	central_europe	SRR1945908	13.6179	no	yes	81.25	52.75	7.5565	8.3921	29.344	734.076	20.991	-7.608	28.599	16.6307	-0.067167	16.6307	-1.45	629	85	32	34.4682	236	108	236	111
	7350	Tac-0	USA	47.2413	-122.459	central_europe	SRR1945909	19.4641	yes	yes	80	52	10.7091	8.4624	37.8937	513.372	21.671	-0.661	22.332	5.1753	17.144	17.1513	4.8107	1118	172	23	58.0114	501	100	103	459
	7353	Tha-1	NED	52.08	4.3	admixed	SRR1945910	14.6507	yes	yes	86	70.5	9.9536	6.7958	32.5986	527.926	20.025	-0.822	20.847	10.8043	8.819	16.4793	3.7117	850	96	49	22.9657	279	164	206	201
	7354	Ting-1	SWE	56.5	14.9	south_sweden	SRR1945911	15.2153	yes	yes	100.25	108.333	6.5412	7.8628	29.461	665.749	19.546	-7.143	26.689	6.8422	1.3257	15.1072	-1.171	685	72	40	20.151	203	126	194	157
	7356	Tol-0	USA	41.6639	-83.5553	germany	SRR1945912	15.3671	no	yes	88	64.3333	10.0148	10.2648	27.1513	999.312	27.575	-10.231	37.806	22.021	-1.389	22.021	-2.6705	855	94	43	22.3264	265	153	265	155
	7358	Tol-2	USA	41.6639	-83.5553	germany	SRR1945913	68.3116	no	no			10.0148	10.2648	27.1513	999.312	27.575	-10.231	37.806	22.021	-1.389	22.021	-2.6705	855	94	43	22.3264	265	153	265	155
	7359	Tol-3	USA	41.6639	-83.5553	germany	SRR1945914	47.8455	no	no			10.0148	10.2648	27.1513	999.312	27.575	-10.231	37.806	22.021	-1.389	22.021	-2.6705	855	94	43	22.3264	265	153	265	155
	7372	Tscha-1	AUT	47.0748	9.9042	central_europe	SRR1945915	25.8934	yes	yes	83	54.5	5.1134	7.9988	33.079	614.4	16.826	-7.355	24.181	12.6855	-1.4672	12.6855	-2.0877	1233	156	77	28.1914	444	235	444	242
	7373	Tsu-0	JPN	34.43	136.31	admixed	SRR1945916	23.1835	yes	yes	81.25	54.75	14.414	8.5936	28.2898	794.34	30.161	-0.216	30.377	24.188	4.7287	24.188	4.7287	1964	279	52	48.6032	724	183	724	183
	7377	Tul-0	USA	43.2708	-85.2563	germany	SRR1945917	15.289	yes	yes	75.75	59.75	8.0082	11.4462	29.2031	1005.99	25.95	-13.245	39.195	15.1198	-3.5535	20.0972	-4.7428	865	102	35	27.1001	275	141	252	145
	7378	Uk-1	GER	48.0333	7.7667	admixed	SRR1945918	13.6588	no	yes	71.25	52	9.9343	7.9368	31.1848	649.102	21.882	-3.569	25.451	16.4425	3.2227	18.0883	2.143	943	103	60	19.1125	301	180	282	198
	7382	Utrecht	NED	52.0918	5.1145	admixed	SRR1945919	8.67583	no	yes	55.5	40	9.8007	7.8262	35.1931	544.738	20.283	-1.955	22.238	6.9792	5.7005	16.5837	3.3335	788	81	45	16.5475	232	159	199	191
	7383	Van-0	CAN	49.2655	-123.206	western_europe	SRR1945920	23.7536	no	yes	60.5	38	10.3834	6.7582	31.4654	542.44	20.8134	-0.66495	21.4784	4.5419	17.0864	17.2096	4.0912	1496	234	48	50.9807	639	162	167	550
	7384	Ven-1	NED	52.0333	5.55	admixed	SRR1945921	15.8714	yes	yes	76.25	65.75	9.6968	8.0592	35.5283	555.511	20.39	-2.294	22.684	4.1372	5.6197	16.6312	3.0793	796	78	46	15.2555	226	165	203	200
	7387	Vind-1	UK	54.9902	-2.3671	western_europe	SRR1945922	17.2938	no	yes	60.75	41.25	8.2244	7.6382	39.9444	426.822	17.578	-1.544	19.122	4.14	9.5322	13.7235	3.3618	912	97	58	18.1818	283	180	204	260
	7394	Wa-1	POL	52.3	21	admixed	SRR1945923	18.0549	no	yes	56.75	41.75	8.3065	8.4227	27.7814	781.294	22.39	-7.928	30.318	17.8943	-0.242	17.8943	-1.3155	486	71	22	39.1587	190	70	190	78
	7396	Ws-0.2	RUS	52.3	30	central_europe	SRR1945924	23.1474	yes	yes	61.5	51.5	6.6488	7.7519	23.2038	888.357	22.181	-11.227	33.408	17.359	-3.3395	17.359	-4.473	612	87	31	33.6101	227	99	227	106
	7404	Wc-1	GER	52.6	10.0667	admixed	SRR1945925	14.9287	yes	yes	68.5	41.3333	9.2455	8.047	31.6873	639.331	21.25	-4.145	25.395	17.254	4.7947	17.254	1.5993	668	71	43	13.4466	193	147	193	163
	7411	Wl-0	GER	47.9299	10.8134	central_europe	SRR1945926	14.9789	no	yes	66	54	7.5932	8.1758	31.7854	660.989	19.919	-5.803	25.722	15.7897	0.65067	15.7897	-0.34683	1138	148	57	34.833	432	184	432	186
	7413	Wil-2	LTU	54.6833	25.3167	central_europe	SRR1945927	22.3673	yes	yes	69.25	48	5.8684	7.6876	24.7277	825.327	20.609	-10.48	31.089	15.9205	-3.4608	15.9205	-4.3162	662	84	33	26.4823	225	115	225	128
	7415	Wu-0	GER	49.7878	9.9361	germany	SRR1945928	18.1369	no	yes	72.25	45.25	8.919	8.3031	30.8562	665.489	21.528	-5.381	26.909	15.7078	4.6742	17.2515	0.90433	645	70	44	14.759	192	136	187	154
	7416	Yo-0	USA	37.45	-119.35	germany	SRR1945929	25.5444	no	yes	81.5	78.6667	11.8328	14.7966	45.1157	669.983	28.411	-4.386	32.797	5.0492	20.199	20.6793	4.4937	775	151	4	84.0087	403	20	29	402
	7417	Zu-0	SUI	47.3667	8.55	western_europe	SRR1945930	21.0103	no	yes	86.3333		9.1137	7.6867	29.7314	673.227	21.098	-4.756	25.854	17.5102	2.0982	17.5102	1.0235	1192	141	68	24.8801	410	221	410	232
	7418	Zu-1	SUI	47.3667	8.55	admixed	SRR1945931	12.6427	yes	yes	63.5	46.25	9.1137	7.6867	29.7314	673.227	21.098	-4.756	25.854	17.5102	2.0982	17.5102	1.0235	1192	141	68	24.8801	410	221	410	232
	7419	Db-1	GER	50.3058	8.32213	germany	SRR1945932	27.4743	no	yes	69	43.25	8.083	6.7797	28.634	626.065	19.17	-4.507	23.677	4.4608	3.7777	15.9157	0.54933	834	85	58	11.7358	231	185	209	215
	7424	Jl-3	CZE	49.2	16.6166	central_europe	SRR1945933	11.8959	yes	yes	57.75	35.5	9.3243	8.3523	28.0817	770.376	23.097	-6.646	29.743	17.2058	1.3185	18.728	-0.241	489	76	22	43.3926	200	71	196	73
	7427	Ko-2	DEN	56.3	10.2	central_europe	SRR1945934	15.7662	yes	yes	101	91.5	7.6091	6.7175	28.8912	616.764	19.021	-4.23	23.251	12.0442	2.594	15.4583	0.5035	660	71	36	22.2776	205	115	185	147
	7430	Nc-1	FRA	48.6167	6.25	admixed	SRR1945935	13.6678	no	yes	72.5	42.25	9.6052	8.5462	33.2992	633.46	21.598	-4.067	25.665	5.8003	5.412	17.6107	2.0682	821	83	52	11.8866	228	178	207	217
	7460	Da(1)-12	CZE	49.9	15.5	central_europe	SRR1945936	14.6333	no	yes	75	37	8.3487	7.8362	27.5912	723.468	21.468	-6.933	28.401	17.1175	-0.69117	17.1175	-0.69117	500	75	20	47.7963	211	67	211	67
	7461	H55	CZE	49	15	germany	SRR1945937	19.9548	yes	yes	68	48.75	7.1739	7.8559	28.4893	724.989	20.134	-7.441	27.575	16.2145	-1.605	16.2145	-1.605	659	91	33	36.7257	253	108	253	108
	7471	RLD-1	UNK	49.9	15.5	admixed	SRR1945938	14.1294	no	yes	56.25	34	8.3487	7.8362	27.5912	723.468	21.468	-6.933	28.401	17.1175	-0.69117	17.1175	-0.69117	500	75	20	47.7963	211	67	211	67
	7475	KEN	USA	41.767	-72.677	germany	SRR1945939	63.6983	no	no			10.2258	11.3084	30.3982	934.693	28.006	-9.195	37.201	14.4772	-0.55967	21.5797	-1.5363	1137	102	82	6.0755	300	265	283	269
	7477	WAR	USA	41.7302	-71.2825	admixed	SRR1945940	14.7967	yes	yes	74	52.25	10.1628	10.0577	29.4771	870.352	26.8219	-7.2984	34.1203	2.0674	18.1112	20.8451	-0.51328	1212	116	85	9.6422	334	268	279	312
	7514	RRS-7	USA	41.5609	-86.4251	admixed	SRR1945941	24.3749	no	yes	80.25	57.3333	9.6857	11.023	28.5696	997.77	27.287	-11.296	38.583	21.5793	-1.582	21.5793	-3.1705	991	107	46	21.6947	296	174	296	176
	7515	RRS-10	USA	41.5609	-86.4251	germany	SRR1945942	14.5098	yes	yes	73.75	73.5	9.6857	11.023	28.5696	997.77	27.287	-11.296	38.583	21.5793	-1.582	21.5793	-3.1705	991	107	46	21.6947	296	174	296	176
	7516	VÑr2-1	SWE	55.58	14.334	germany	SRR1945943	19.9405	no	yes	105	117	8.0444	5.9546	26.9847	614.973	18.5444	-3.5222	22.0667	9	2.8889	15.8685	1.0481	602	64	35	19.8233	188	116	152	142
	7517	VÑr2-6	SWE	55.58	14.334	germany	SRR1945944	14.13	yes	no	115	113.75	8.0444	5.9546	26.9847	614.973	18.5444	-3.5222	22.0667	9	2.8889	15.8685	1.0481	602	64	35	19.8233	188	116	152	142
	7520	Lp2-2	CZE	49.38	16.81	central_europe	SRR1945945	19.1205	no	yes	73.25	48.75	7.0665	7.9337	28.6935	719.185	19.976	-7.674	27.65	15.8493	-0.51867	15.8493	-1.7108	619	92	29	41.1047	247	91	247	99
	7521	Lp2-6	CZE	49.38	16.81	central_europe	SRR1945946	38.3646	yes	yes	70.75	54	7.0665	7.9337	28.6935	719.185	19.976	-7.674	27.65	15.8493	-0.51867	15.8493	-1.7108	619	92	29	41.1047	247	91	247	99
	7523	Pna-17	USA	42.0945	-86.3253	germany	SRR1945947	9.67285	no	yes	80	68.75	9.4521	11.7074	30.1567	985.514	27.217	-11.605	38.822	20.3197	-1.6843	21.32	-3.103	969	102	44	20.8253	284	166	275	181
	7525	Rmx-A180	USA	42.036	-86.511	germany	SRR1945948	25.3646	no	yes	63	41.75	9.6281	11.7493	30.2179	982.859	27.37	-11.512	38.882	20.5028	-1.4732	21.4668	-2.8845	966	99	44	20.8195	282	167	279	178
	7529	627RMX-1MN4	USA	42.0333	-86.5128	germany	SRR1945949	53.8172	no	no			9.6281	11.7493	30.2179	982.859	27.37	-11.512	38.882	20.5028	-1.4732	21.4668	-2.8845	966	99	44	20.8195	282	167	279	178
	7530	627RMX-1MN5	USA	42.0333	-86.5128	germany	SRR1945950	61.8771	no	no			9.6281	11.7493	30.2179	982.859	27.37	-11.512	38.882	20.5028	-1.4732	21.4668	-2.8845	966	99	44	20.8195	282	167	279	178
	7566	627ME-13Y1	USA	42.093	-86.359	germany	SRR1945951	61.8154	no	no			9.4521	11.7074	30.1567	985.514	27.217	-11.605	38.822	20.3197	-1.6843	21.32	-3.103	969	102	44	20.8253	284	166	275	181
	7568	627ME-1MI1	USA	42.093	-86.359	germany	SRR1945952	67.0979	no	no			9.4521	11.7074	30.1567	985.514	27.217	-11.605	38.822	20.3197	-1.6843	21.32	-3.103	969	102	44	20.8253	284	166	275	181
	7717	KNO1.37	USA	41.273	-86.625	germany	SRR1945953	19.4671	yes	yes	82.75	76.25	9.8345	11.0456	28.2236	1010.97	27.701	-11.435	39.136	19.8172	-3.2438	21.8547	-3.2438	965	108	42	24.9553	303	159	301	159
	7757	KNO2.41	USA	41.273	-86.625	germany	SRR1945954	54.3966	no	no			9.8345	11.0456	28.2236	1010.97	27.701	-11.435	39.136	19.8172	-3.2438	21.8547	-3.2438	965	108	42	24.9553	303	159	301	159
	7767	KNO2.54	USA	41.273	-86.625	germany	SRR1945955	54.0173	no	no			9.8345	11.0456	28.2236	1010.97	27.701	-11.435	39.136	19.8172	-3.2438	21.8547	-3.2438	965	108	42	24.9553	303	159	301	159
	7917	PNA3.10	USA	42.0945	-86.3253	germany	SRR1945956	12.7852	yes	yes	82.25	68.75	9.4521	11.7074	30.1567	985.514	27.217	-11.605	38.822	20.3197	-1.6843	21.32	-3.103	969	102	44	20.8253	284	166	275	181
	7947	PNA3.40	USA	42.0945	-86.3253	germany	SRR1945957	15.2731	no	yes	82.25	81.5	9.4521	11.7074	30.1567	985.514	27.217	-11.605	38.822	20.3197	-1.6843	21.32	-3.103	969	102	44	20.8253	284	166	275	181
	8037	PT1.52	USA	41.3423	-86.7368	germany	SRR1945958	60.3295	no	no			9.825	11.2921	28.7287	1007.86	27.647	-11.659	39.306	19.76	-3.2085	21.808	-3.2085	970	110	42	25.1075	304	160	303	160
	8057	PT1.85	USA	41.3423	-86.7368	germany	SRR1945959	55.9311	no	no			9.825	11.2921	28.7287	1007.86	27.647	-11.659	39.306	19.76	-3.2085	21.808	-3.2085	970	110	42	25.1075	304	160	303	160
	8077	PT2.21	USA	41.3423	-86.7368	germany	SRR1945960	13.0792	yes	yes	70	57.75	9.825	11.2921	28.7287	1007.86	27.647	-11.659	39.306	19.76	-3.2085	21.808	-3.2085	970	110	42	25.1075	304	160	303	160
	8132	RMX3.22	USA	42.036	-86.511	germany	SRR1945961	13.8656	yes	yes	74	67.3333	9.6281	11.7493	30.2179	982.859	27.37	-11.512	38.882	20.5028	-1.4732	21.4668	-2.8845	966	99	44	20.8195	282	167	279	178
	8171	RMX4.118	USA	42.036	-86.511	germany	SRR1945962	52.5539	no	no			9.6281	11.7493	30.2179	982.859	27.37	-11.512	38.882	20.5028	-1.4732	21.4668	-2.8845	966	99	44	20.8195	282	167	279	178
	8214	Gy-0	FRA	49	2	western_europe	SRR1945963	14.6509	no	yes	65	54.5	11.0116	7.8857	34.7478	547.813	21.672	-1.022	22.694	16.2418	7.1745	17.9448	4.5385	619	60	42	10.4936	167	140	149	154
	8222	Lis-2	SWE	56.0328	14.775	south_sweden	SRR1945964	17.2202	no	yes	100	93.25
	8227	THû_03	SWE	62.7989	17.9103	north_sweden	SRR1945965	44.8271	no	yes	120		3.966	7.0646	24.5892	795.891	17.9163	-10.8143	28.7306	4.8398	-2.2963	14.2027	-5.4793	681	82	36	26.9083	228	122	186	142
	8230	Algutsrum	SWE	56.68	16.5	south_sweden	SRR1945966	23.8686	no	yes	110.333	103	7.1656	7.7915	30.3266	666.147	19.631	-6.061	25.692	15.0167	1.6835	15.7918	-0.4015	515	55	30	19.4298	157	97	147	119
	8231	Br1-6	SWE	56.3	16	south_sweden	SRR1945967	22.4429	yes	yes	100.75	108.667	7.4602	6.8993	29.308	636.836	18.8695	-4.6712	23.5407	8.1975	2.1669	15.6839	0.31836	583	61	35	17.7174	172	113	154	144
	8233	Dem-4	USA	41.1876	-87.1923	germany	SRR1945968	21.5261	yes	yes	75.5	69.25	9.8456	11.4114	28.6575	1019.62	27.942	-11.878	39.82	19.875	-3.3802	21.9237	-3.3802	958	111	38	28.4552	314	148	305	148
	8234	Gul1-2	SWE	56.4606	15.8127	south_sweden	SRR1945969	40.4916	yes	yes	102.667	92.75	6.8023	7.7051	30.8895	644.493	18.989	-5.955	24.944	7.1427	1.6607	15.234	-0.452	619	64	36	18.1407	184	119	164	152
	8235	Hod	CZE	48.8	17.1	central_europe	SRR1945970	26.9219	yes	yes	74.5	68.75	9.6023	8.528	28.2768	763.158	23.616	-6.543	30.159	18.8523	1.6185	18.8523	0.049	659	94	30	41.3509	264	96	264	102
	8236	HSm	CZE	49.33	15.76	central_europe	SRR1945971	17.5806	yes	yes	74	64.6667	7.1763	7.9005	28.3213	725.551	20.191	-7.705	27.896	16.0725	-1.6773	16.0725	-1.6773	568	83	26	41.8035	228	84	228	84
	8237	Kñvlinge-1	SWE	55.8	13.1	south_sweden	SRR1945972	19.9517	no	yes	97.25	98.75	7.914	6.592	27.8531	637.715	19.17	-4.497	23.667	8.6237	2.7817	15.972	0.49067	635	66	32	21.2128	194	115	171	145
	8238	Kent	UK	51.15	0.4	germany	SRR1945973	30.0228	yes	yes	79.5	52.25	9.8943	8.1323	38.9442	481.805	20.155	-0.727	20.882	5.2728	14.3212	16.0337	4.3912	750	83	46	24.3551	246	147	151	214
	8239	PHW-3	GER	51	7	germany	SRR1945974	9.84908	yes	yes	56	42.5	10.6117	7.5246	32.0577	594.72	21.647	-1.825	23.472	16.6507	6.5425	18.0627	3.4882	811	84	50	14.7056	237	170	236	187
	8240	Kulturen-1	SWE	55.705	13.196	south_sweden	SRR1945975	20.6091	no	yes	94.5	83	8.1552	6.5318	27.3825	644.968	19.509	-4.345	23.854	8.8323	2.9918	16.3258	0.69033	597	64	31	20.9229	183	109	161	136
	8241	Liarum	SWE	55.9473	13.821	south_sweden	SRR1945976	20.2211	no	yes	90.75	66.25	6.6116	7.4534	29.2658	641.99	18.774	-6.694	25.468	3.5542	5.3607	14.7825	-0.96183	824	87	47	20.4499	256	158	203	212
	8242	Lill-1	SWE	56.1494	15.7884	south_sweden	SRR1945977	30.2054	no	yes	116.75	132	7.7674	5.6028	25.0162	629.311	18.4403	-3.9565	22.3968	8.7882	5.7661	15.8215	0.66022	525	58	29	22.6114	166	93	133	113
	8243	PHW-2	ITA	43.7703	11.2547	western_europe	SRR1945978	20.3129	no	yes	80	68.25	13.9375	10.0598	35.5597	681.121	27.395	-0.895	28.29	10.0867	22.5512	22.5512	5.8715	884	117	38	28.8792	306	152	152	214
	8244	PHW-34	FRA	48.6103	2.3086	western_europe	SRR1945979	27.7431	yes	yes	90.5	58.5	10.8305	8.4953	35.5375	574.975	22.269	-1.636	23.905	16.3048	6.8575	18.1455	4.0775	620	59	44	7.9876	164	145	149	152
	8246	NC-6	USA	35	-79.18	germany	SRR1945980	27.5632	yes	yes	70.5	76.5	16.367	13.5871	39.2339	763.626	33.647	-0.984	34.631	25.6067	11.8668	25.6067	6.7145	1194	139	75	20.1946	379	238	379	277
	8247	San-2	SWE	56.07	13.74	south_sweden	SRR1945981	19.5028	yes	yes	98	94.6667	6.8293	7.5463	29.4744	642.433	19.088	-6.515	25.603	7.343	5.6642	15.0263	-0.71617	785	81	45	20.205	238	149	197	201
	8249	Vimmerby	SWE	57.7	15.8	south_sweden	SRR1945982	21.7745	no	yes	93.75	88	6.231	8.9013	30.5601	705.656	20.525	-8.602	29.127	15.3557	0.8635	15.3557	-1.9927	581	72	31	27.8195	196	97	196	117
	8256	BÑ1-2	SWE	56.4	12.9	admixed	SRR1945983	20.5046	no	yes	73.25	45.25	6.7975	7.0268	28.9886	622.706	18.472	-5.768	24.24	3.9227	5.4432	14.7972	-0.46133	956	100	52	21.8799	287	175	259	237
	8258	BÑ4-1	SWE	56.4	12.9	south_sweden	SRR1945984	24.1529	no	no	93		6.7975	7.0268	28.9886	622.706	18.472	-5.768	24.24	3.9227	5.4432	14.7972	-0.46133	956	100	52	21.8799	287	175	259	237
	8259	BÑ5-1	SWE	56.4	12.9	south_sweden	SRR1945985	32.5498	yes	yes	88	65.5	6.7975	7.0268	28.9886	622.706	18.472	-5.768	24.24	3.9227	5.4432	14.7972	-0.46133	956	100	52	21.8799	287	175	259	237
	8264	Bla-1	ESP	41.6833	2.8	spain	SRR1945986	26.7611	yes	yes	65.5	63.5
	8283	Dra3-1	SWE	55.76	14.12	south_sweden	SRR1945987	18.0444	no	no	84.25	82.6667	7.4455	6.8053	28.7302	624.506	18.876	-4.811	23.687	8.0587	2.4142	15.4885	0.25933	711	74	41	19.6655	218	139	177	176
	8284	DraII-1	CZE	49.4112	16.2815	central_europe	SRR1945988	19.6846	yes	yes	83.25	76	7.5191	8.1927	28.9371	728.54	20.719	-7.593	28.312	16.3847	-0.092667	16.3847	-1.4252	541	83	25	43.6206	220	78	220	81
	8285	DraIII-1	CZE	49.4112	16.2815	central_europe	SRR1945989	28.266	no	yes	66.5	51.6667	7.5191	8.1927	28.9371	728.54	20.719	-7.593	28.312	16.3847	-0.092667	16.3847	-1.4252	541	83	25	43.6206	220	78	220	81
	8290	En-1	GER	50	8.5	central_europe	SRR1945990	16.6677	yes	yes	63.25	44.25	10.0838	8.0552	30.4325	663.643	22.586	-3.883	26.469	16.966	3.2583	18.4477	2.095	609	66	38	16.0435	186	125	175	134
	8297	Ge-0	SUI	46.5	6.08	western_europe	SRR1945991	23.7493	yes	yes	85.75	79	5.6726	7.7463	33.105	594.389	17.5	-5.899	23.399	-0.14567	13.0593	13.2393	-0.97767	1482	147	106	10.8765	422	333	343	409
	8306	Hov4-1	SWE	56.1	13.74	south_sweden	SRR1945992	21.9312	no	yes	102.5	95	6.8293	7.5463	29.4744	642.433	19.088	-6.515	25.603	7.343	5.6642	15.0263	-0.71617	785	81	45	20.205	238	149	197	201
	8307	Hovdala-6	SWE	56.1	13.74	south_sweden	SRR1945993	39.9472	no	yes	79.25	64.25	6.8293	7.5463	29.4744	642.433	19.088	-6.515	25.603	7.343	5.6642	15.0263	-0.71617	785	81	45	20.205	238	149	197	201
	8311	In-0	AUT	47.5	11.5	central_europe	SRR1945994	13.5784	no	yes	65.5	59.25	4.4445	7.767	31.8934	631.279	16.201	-8.152	24.353	12.2168	-3.0142	12.2168	-3.0142	1304	176	62	35.7506	501	208	501	208
	8312	Is-0	GER	50.5	7.5	germany	SRR1945995	16.0049	no	yes	65.75	52	9.5478	7.927	31.708	622.557	21.346	-3.654	25	15.9065	5.415	17.3887	2.1163	790	80	52	11.6046	223	171	219	187
	8326	Lis-1	SWE	56.0328	14.775	south_sweden	SRR1945996	43.0275	no	yes	86.75	58
	8334	Lu-1	SWE	55.71	13.2	admixed	SRR1945997	31.9072	yes	yes	74.75	54	8.1129	6.5434	27.2676	648.51	19.528	-4.469	23.997	8.7617	2.9262	16.3392	0.60017	634	66	33	20.6827	193	116	168	148
	8335	Lund	SWE	55.71	13.2	south_sweden	SRR1945998	21.5332	no	yes	100	92.25	8.1129	6.5434	27.2676	648.51	19.528	-4.469	23.997	8.7617	2.9262	16.3392	0.60017	634	66	33	20.6827	193	116	168	148
	8337	Mir-0	ITA	44	12.37	western_europe	SRR1945999	23.3866	yes	yes	74	72.5	13.1475	8.9311	31.9458	715.262	26.478	-1.479	27.957	13.8388	5.6798	22.0645	4.5282	887	105	52	20.8307	283	183	205	190
	8343	Na-1	FRA	47.5	1.5	admixed	SRR1946000	13.2403	yes	yes	81.25	59.75	11.3511	9.7322	38.3171	585.911	23.511	-1.888	25.399	7.8532	18.7538	18.7538	4.3537	671	67	47	11.593	185	145	145	174
	8351	Ost-0	SWE	60.25	18.37	north_sweden	SRR1946001	39.0885	yes	yes	103	97.5	5.5815	7.4247	27.135	725.942	18.671	-8.691	27.362	14.0018	-0.30833	15.033	-2.8012	631	78	30	29.4378	215	107	205	130
	8354	Per-1	RUS	58	56.3167	asia	SRR1946002	17.1578	no	yes	82	58.75	1.5576	8.3886	19.5926	1209.24	22.109	-20.706	42.815	13.697	-4.8318	16.3713	-13.5438	611	77	25	36.8356	223	84	221	101
	8357	Pla-0	ESP	41.5	2.25	spain	SRR1946003	95.2565	yes	yes	71.75	55.5	15.5138	8.6259	37.2608	529.615	27.55	4.4	23.15	16.6219	19.8066	22.4851	9.6496	608	81	24	28.1125	206	118	148	139
	8365	Rak-2	CZE	49	16	central_europe	SRR1946004	22.2916	yes	yes	74	39.5	8.6629	8.3969	29.2057	748.813	22.011	-6.74	28.751	16.2895	0.96	17.8147	-0.5965	519	78	23	43.1926	210	75	209	76
	8366	Rd-0	GER	50.5	8.5	admixed	SRR1946005	23.243	yes	no	78.3333	62.75	8.5305	7.4302	30.0795	627.106	20.219	-4.483	24.702	4.7845	4.2692	16.4142	0.9745	756	77	51	12.1944	208	164	194	191
	8369	Rev-1	SWE	55.6942	13.4504	south_sweden	SRR1946006	18.2282	no	yes	98	94.6667	7.5665	7.0457	29.0798	629.417	19.174	-5.055	24.229	8.2722	2.4328	15.6005	0.29667	708	73	39	21.3082	217	130	187	170
	8376	Sanna-2	SWE	62.69	18	north_sweden	SRR1946007	24.762	no	yes	103	104	4.2704	6.9706	25.2986	753.991	17.7191	-9.834	27.5532	5.0514	-1.8021	14.0837	-4.444	693	86	38	25.7745	234	128	180	147
	8386	Sr:5	SWE	58.9	11.2	central_europe	SRR1946008	29.4241	yes	yes	75	49	7.2697	5.976	24.7254	673.908	19.1129	-5.0565	24.1694	7.8778	1.7037	15.8861	-0.49294	760	88	45	22.4799	248	145	190	176
	8387	St-0	SWE	59	18	germany	SRR1946009	17.9534	no	yes	74.25	48.3333	6.4735	6.2704	25.2916	682.502	18.4325	-6.36	24.7925	3.6204	0.60417	15.2617	-1.2375	568	62	30	24.6914	174	101	162	132
	8419	Wil-1	LTU	54.6833	25.3167	central_europe	SRR1946010	22.541	yes	yes	94.25	58.75	5.8684	7.6876	24.7277	825.327	20.609	-10.48	31.089	15.9205	-3.4608	15.9205	-4.3162	662	84	33	26.4823	225	115	225	128
	8420	Kelsterbach-4	GER	50.0667	8.5333	germany	SRR1946011	15.3731	no	yes	74.75	47.5	10.2373	7.9373	30.234	666.763	22.526	-3.727	26.253	17.01	3.3992	18.6092	2.1918	605	65	38	15.6354	183	125	174	134
	8422	Fjñ1-1	SWE	56.06	14.29	south_sweden	SRR1946012	29.0185	no	yes	116.75	116.25	7.5275	7.4352	29.9808	638.561	19.55	-5.25	24.8	14.9045	2.5368	15.707	0.1175	562	59	31	20.3636	170	102	163	121
	8424	Kas-2	IND	35	77	asia	SRR1946013	45.5628	yes	yes	68.25	80	-10.3567	9.7909	26.6906	981.343	9.462	-27.221	36.683	1.25	-22.1292	1.25	-22.4847	103	22	2	67.6922	55	12	55	14
	8426	Ull1-1	SWE	56.06	13.97	south_sweden	SRR1946014	36.1832	no	yes	62.75	40.25	7.4438	7.7484	30.6868	639.166	19.681	-5.569	25.25	7.9428	2.4235	15.6355	0.018167	671	66	39	18.51	196	127	187	157
	8427	Ull2-13	SWE	56.0648	13.9707	south_sweden	SRR1946015	25.5951	no	no			7.4438	7.7484	30.6868	639.166	19.681	-5.569	25.25	7.9428	2.4235	15.6355	0.018167	671	66	39	18.51	196	127	187	157
	8464	LP3413.31	USA	41.6862	-86.8513	germany	SRR1946016	65.1574	no	no			9.4802	10.7372	27.9337	999.971	26.902	-11.536	38.438	21.3812	-1.8512	21.3812	-3.4103	1009	110	45	22.5324	305	173	305	175
	8483	LP3413.53	USA	41.6862	-86.8513	germany	SRR1946017	60.5098	no	no			9.4802	10.7372	27.9337	999.971	26.902	-11.536	38.438	21.3812	-1.8512	21.3812	-3.4103	1009	110	45	22.5324	305	173	305	175
	9027	RMX413.85	USA	42.036	-86.511	germany	SRR1946020	47.8828	no	no			9.6281	11.7493	30.2179	982.859	27.37	-11.512	38.882	20.5028	-1.4732	21.4668	-2.8845	966	99	44	20.8195	282	167	279	178
	9057	Vinslv	SWE	56.1	13.9167	south_sweden	SRR1946021	26.8833	no	yes	87.5	67.5	7.213	7.5436	30.2821	631.132	19.254	-5.657	24.911	7.735	2.2087	15.3047	-0.12183	706	70	42	18.6359	209	135	190	170
	9058	Vñstervik	SWE	57.75	16.6333	admixed	SRR1946022	49.0847	no	yes	113.25	123	7.0164	6.8574	26.8702	680.678	19.2023	-6.3182	25.5205	15.0981	1.314	15.911	-0.72652	578	67	32	24.2186	181	102	177	132
	9067	Xan-3	AZE	38.6536	48.7992	italy_balkan_caucasus	SRR1946023	18.5833	yes	yes	101.75	130	14.0632	8.1381	28.8779	743.537	27.958	-0.223	28.181	16.048	20.592	23.1685	5.3132	968	190	14	62.2913	456	84	87	252
	9069	Xan-5	AZE	38.6536	48.7992	italy_balkan_caucasus	SRR1946024	45.146	no	yes	82.75	90.75	14.0632	8.1381	28.8779	743.537	27.958	-0.223	28.181	16.048	20.592	23.1685	5.3132	968	190	14	62.2913	456	84	87	252
	9070	Xan-6	AZE	38.6536	48.7992	italy_balkan_caucasus	SRR1946025	25.6916	no	yes	80	88.5	14.0632	8.1381	28.8779	743.537	27.958	-0.223	28.181	16.048	20.592	23.1685	5.3132	968	190	14	62.2913	456	84	87	252
	9075	Lerik1-4	AZE	38.7406	48.6131	italy_balkan_caucasus	SRR1946026	21.9546	yes	yes	93.25	98.25	11.9393	9.5107	32.3759	734.151	26.66	-2.716	29.376	13.1845	21.1538	21.1538	3.351	716	127	14	47.9819	297	84	84	163
	9078	Lerik1-7	AZE	38.7406	48.6131	italy_balkan_caucasus	SRR1946027	41.8169	yes	yes	100.25	104.25	11.9393	9.5107	32.3759	734.151	26.66	-2.716	29.376	13.1845	21.1538	21.1538	3.351	716	127	14	47.9819	297	84	84	163
	9079	Lerik2-1	AZE	38.7833	48.5517	italy_balkan_caucasus	SRR1946028	14.2091	yes	yes	101	102	11.9393	9.5107	32.3759	734.151	26.66	-2.716	29.376	13.1845	21.1538	21.1538	3.351	716	127	14	47.9819	297	84	84	163
	9081	Lerik2-3	AZE	38.7833	48.5517	italy_balkan_caucasus	SRR1946029	21.2062	yes	yes	91.25	99.6667	11.9393	9.5107	32.3759	734.151	26.66	-2.716	29.376	13.1845	21.1538	21.1538	3.351	716	127	14	47.9819	297	84	84	163
	9084	Lerik2-6	AZE	38.7833	48.5517	italy_balkan_caucasus	SRR1946030	22.3744	yes	yes	103.75	114.25	11.9393	9.5107	32.3759	734.151	26.66	-2.716	29.376	13.1845	21.1538	21.1538	3.351	716	127	14	47.9819	297	84	84	163
	9085	Lerik2-7	AZE	38.7833	48.5517	italy_balkan_caucasus	SRR1946031	19.6576	yes	yes	103	101	11.9393	9.5107	32.3759	734.151	26.66	-2.716	29.376	13.1845	21.1538	21.1538	3.351	716	127	14	47.9819	297	84	84	163
	9089	Nar-3	AZE	38.9522	48.925	italy_balkan_caucasus	SRR1946032	24.8938	yes	yes	88.6667	125.5	13.9031	6.7424	25.5221	746.279	26.854	0.436	26.418	16.3098	22.8557	23.0662	5.097	799	156	11	61.4157	372	69	145	205
	9091	Nar-5	AZE	38.9522	48.925	italy_balkan_caucasus	SRR1946033	15.7221	yes	yes	99.75	97.5	13.9031	6.7424	25.5221	746.279	26.854	0.436	26.418	16.3098	22.8557	23.0662	5.097	799	156	11	61.4157	372	69	145	205
	9095	Istisu-5	AZE	38.9786	48.5594	italy_balkan_caucasus	SRR1946034	27.1149	yes	yes	104	113.333	14.0915	9.588	30.7337	798.641	29.576	-1.621	31.197	15.576	24.1062	24.1062	4.745	708	128	11	52.078	300	71	71	184
	9099	Istisu-9	AZE	38.9786	48.5594	italy_balkan_caucasus	SRR1946035	18.0634	yes	yes	100.25	112.667	14.0915	9.588	30.7337	798.641	29.576	-1.621	31.197	15.576	24.1062	24.1062	4.745	708	128	11	52.078	300	71	71	184
	9100	Lag1-2	GEO	41.8296	46.2831	italy_balkan_caucasus	SRR1946036	38.8576	yes	yes	77.5	74	12.54	8.6834	27.7071	842.196	27.602	-3.738	31.34	16.6378	2.2415	22.8583	2.2415	751	100	31	34.6162	270	104	226	104
	9102	Lag1-4	GEO	41.8296	46.2831	italy_balkan_caucasus	SRR1946037	32.8458	yes	yes	83.75	80.75	12.54	8.6834	27.7071	842.196	27.602	-3.738	31.34	16.6378	2.2415	22.8583	2.2415	751	100	31	34.6162	270	104	226	104
	9103	Lag1-5	GEO	41.8296	46.2831	italy_balkan_caucasus	SRR1946038	35.8779	yes	yes	83.25	82.75	12.54	8.6834	27.7071	842.196	27.602	-3.738	31.34	16.6378	2.2415	22.8583	2.2415	751	100	31	34.6162	270	104	226	104
	9104	Lag1-6	GEO	41.8296	46.2831	italy_balkan_caucasus	SRR1946039	35.0602	yes	yes	60.75	60	12.54	8.6834	27.7071	842.196	27.602	-3.738	31.34	16.6378	2.2415	22.8583	2.2415	751	100	31	34.6162	270	104	226	104
	9105	Lag1-7	GEO	41.8296	46.2831	italy_balkan_caucasus	SRR1946040	20.2378	yes	yes	77.25	78.75	12.54	8.6834	27.7071	842.196	27.602	-3.738	31.34	16.6378	2.2415	22.8583	2.2415	751	100	31	34.6162	270	104	226	104
	9106	Lag1-8	GEO	41.8296	46.2831	italy_balkan_caucasus	SRR1946041	18.333	yes	yes	87.25	87.5	12.54	8.6834	27.7071	842.196	27.602	-3.738	31.34	16.6378	2.2415	22.8583	2.2415	751	100	31	34.6162	270	104	226	104
	9111	Lag2-4	GEO	41.8296	46.2831	italy_balkan_caucasus	SRR1946042	66.8215	yes	yes	100.5	89.25	12.54	8.6834	27.7071	842.196	27.602	-3.738	31.34	16.6378	2.2415	22.8583	2.2415	751	100	31	34.6162	270	104	226	104
	9113	Lag2-6	GEO	41.8296	46.2831	italy_balkan_caucasus	SRR1946043	17.954	yes	yes	76	70.25	12.54	8.6834	27.7071	842.196	27.602	-3.738	31.34	16.6378	2.2415	22.8583	2.2415	751	100	31	34.6162	270	104	226	104
	9114	Lag2-7	GEO	41.8296	46.2831	italy_balkan_caucasus	SRR1946044	23.0223	yes	yes	99.75	100.5	12.54	8.6834	27.7071	842.196	27.602	-3.738	31.34	16.6378	2.2415	22.8583	2.2415	751	100	31	34.6162	270	104	226	104
	9115	Lag2-10	GEO	41.8296	46.2831	italy_balkan_caucasus	SRR1946045	15.8386	yes	yes	91.25	71.75	12.54	8.6834	27.7071	842.196	27.602	-3.738	31.34	16.6378	2.2415	22.8583	2.2415	751	100	31	34.6162	270	104	226	104
	9121	Bak-5	GEO	41.7942	43.4767	italy_balkan_caucasus	SRR1946046	22.2272	yes	yes	105.25	102	6.5121	10.1721	32.5423	795.611	20.944	-10.314	31.258	10.1793	-2.868	15.8815	-3.2507	838	107	53	24.5178	283	171	196	184
	9125	Geg-14	ARM	40.1408	44.8203	asia	SRR1946047	35.6489	yes	yes	74	69.25	3.085	10.3354	29.7842	893.311	19.013	-15.688	34.701	6.7522	-8.5088	13.3563	-8.5088	526	86	23	44.4251	221	77	105	77
	9128	Yeg-2	ARM	39.8692	45.3622	asia	SRR1946048	25.5889	yes	yes	69.5	61	8.5415	11.0676	30.231	928.394	25.999	-10.611	36.61	11.9307	19.9492	19.9492	-2.9045	422	63	19	39.6469	170	71	71	76
	9130	Yeg-4	ARM	39.8692	45.3622	asia	SRR1946049	31.5286	yes	yes	72.75	63.25	8.5415	11.0676	30.231	928.394	25.999	-10.611	36.61	11.9307	19.9492	19.9492	-2.9045	422	63	19	39.6469	170	71	71	76
	9131	Yeg-5	ARM	39.8692	45.3622	asia	SRR1946050	31.3269	yes	yes	72.5	63.5	8.5415	11.0676	30.231	928.394	25.999	-10.611	36.61	11.9307	19.9492	19.9492	-2.9045	422	63	19	39.6469	170	71	71	76
	9133	Yeg-7	ARM	39.8692	45.3622	asia	SRR1946051	29.2115	yes	yes	73.25	68	8.5415	11.0676	30.231	928.394	25.999	-10.611	36.61	11.9307	19.9492	19.9492	-2.9045	422	63	19	39.6469	170	71	71	76
	9134	Yeg-8	ARM	39.8692	45.3622	asia	SRR1946052	30.3442	yes	yes	79.75	64.5	8.5415	11.0676	30.231	928.394	25.999	-10.611	36.61	11.9307	19.9492	19.9492	-2.9045	422	63	19	39.6469	170	71	71	76
	9298	Edi-1	UK	55.9681	-3.21833	western_europe	SRR1946053	13.1975	yes	yes	60	45.5	8.7783	7.1211	39.0199	413.783	17.7549	-0.49512	18.25	9.2996	5.5819	14.1142	4.0829	647	66	40	13.7688	182	133	164	161
	9312	Ullapool-8	UK	57.9	-5.1525	western_europe	SRR1946054	14.4153	yes	yes	75.25	57.5	7.6305	6.0577	38.37	366.496	15.4901	-0.29753	15.7877	4.02	8.714	12.2498	3.3527	2118	249	100	31.5726	723	327	473	639
	9314	Gol-2	UK	57.9672	-3.96722	western_europe	SRR1946055	16.454	yes	yes	74.25	60	7.9261	6.2844	39.3013	372.888	16.0581	0.067742	15.9903	6.1167	8.9172	12.6844	3.7204	962	105	55	21.5571	298	176	212	259
	9321	àdal_1	SWE	62.8622	18.336	north_sweden	SRR1946056	36.0694	yes	yes	106.75	140
	9323	àdal_3	SWE	62.8622	18.336	north_sweden	SRR1946057	27.2767	no	yes	97	80.75
	9332	Bar_1	SWE	62.8698	18.381	north_sweden	SRR1946058	23.5472	no	yes	114.25	129
	9336	Bn_1	SWE	62.8794	18.4473	admixed	SRR1946059	78.1373	no	yes	84	66.75	4.2593	6.4087	23.9809	743.21	17.392	-9.332	26.724	5.128	2.1867	13.9367	-4.214	691	85	35	28.4558	235	119	188	149
	9339	Bt_1	SWE	57.7133	15.0689	south_sweden	SRR1946060	38.0275	no	yes	104.5	116.5	5.3422	7.4638	27.9919	683.858	18.368	-8.296	26.664	13.0462	0.041	14.1297	-2.595	656	74	34	23.7745	210	116	200	139
	9343	Dju-1	SWE	57.3089	18.1512	admixed	SRR1946061	48.3353	no	yes	94.5	88	6.8986	6.5844	27.1032	652.438	18.7303	-5.5636	24.2939	7.6714	4.7519	15.4453	-0.33721	528	59	29	23.249	168	95	135	112
	9352	Dd_2	SWE	57.2608	16.3675	south_sweden	SRR1946062	48.1473	no	yes	127.75	134.333	6.6353	8.8172	31.3722	688.069	20.403	-7.702	28.105	14.526	1.2658	15.6258	-1.2433	567	63	35	19.9208	175	109	168	131
	9353	Dd_3	SWE	57.2608	16.3675	south_sweden	SRR1946063	48.3439	no	yes	126	134	6.6353	8.8172	31.3722	688.069	20.403	-7.702	28.105	14.526	1.2658	15.6258	-1.2433	567	63	35	19.9208	175	109	168	131
	9363	EdJ_2	SWE	62.9147	18.4045	north_sweden	SRR1946064	26.4579	no	yes	134		4.2593	6.4087	23.9809	743.21	17.392	-9.332	26.724	5.128	2.1867	13.9367	-4.214	691	85	35	28.4558	235	119	188	149
	9369	EkS_2	SWE	57.6781	14.9986	south_sweden	SRR1946065	35.9869	no	yes	81.75	71.25	5.639	8.0163	28.3862	703.672	19.484	-8.756	28.24	13.47	0.2755	14.6512	-2.5753	644	72	33	23.6243	204	112	197	138
	9370	EkS_3	SWE	57.6781	14.9986	south_sweden	SRR1946066	31.0647	no	no			5.639	8.0163	28.3862	703.672	19.484	-8.756	28.24	13.47	0.2755	14.6512	-2.5753	644	72	33	23.6243	204	112	197	138
	9371	FñL_1	SWE	63.016	18.3175	north_sweden	SRR1946067	35.9978	no	yes	129.25	145	3.7656	7.4496	26.2939	765.279	17.4183	-10.914	28.3323	4.4048	2.0108	13.7217	-5.0749	717	88	36	28.6673	242	123	198	154
	9380	FlyA_3	SWE	55.7488	13.3742	south_sweden	SRR1946068	62.1731	no	no	101	98.25	7.7597	7.22	29.3639	632.534	19.531	-5.057	24.588	8.4287	2.662	15.8103	0.42717	681	71	37	21.3757	208	124	182	162
	9381	Fri_1	SWE	55.8106	14.2091	admixed	SRR1946069	21.1974	no	yes	98.25
	9382	Fri_2	SWE	55.8106	14.2091	admixed	SRR1946070	30.8392	no	yes	99	110.667
	9383	Fri_3	SWE	55.8106	14.2091	admixed	SRR1946071	42.1091	no	yes	99.3333	103
	9386	Grn_12	SWE	62.806	18.1896	north_sweden	SRR1946072	33.0844	yes	yes	115.5	107.75	4.2161	6.1439	23.213	741.387	17.3135	-9.1541	26.4676	5.0617	2.1698	13.895	-4.2622	704	88	38	28.3103	241	124	189	150
	9388	Grn_14	SWE	62.806	18.1896	north_sweden	SRR1946073	30.1267	yes	yes	127.25	137	4.2161	6.1439	23.213	741.387	17.3135	-9.1541	26.4676	5.0617	2.1698	13.895	-4.2622	704	88	38	28.3103	241	124	189	150
	9390	Hadd-1	SWE	57.3263	15.8979	south_sweden	SRR1946074	28.7674	no	no	79.75	55	6.3375	9.0182	30.9863	694.468	20.578	-8.526	29.104	14.2053	1.0502	15.3288	-1.7345	555	62	32	21.7359	177	102	170	118
	9391	Hadd-2	SWE	57.3263	15.8979	south_sweden	SRR1946075	66.2671	no	yes	85	64.5	6.3375	9.0182	30.9863	694.468	20.578	-8.526	29.104	14.2053	1.0502	15.3288	-1.7345	555	62	32	21.7359	177	102	170	118
	9392	Hadd-3	SWE	57.3263	15.8979	south_sweden	SRR1946076	49.5388	no	no	87.25	59	6.3375	9.0182	30.9863	694.468	20.578	-8.526	29.104	14.2053	1.0502	15.3288	-1.7345	555	62	32	21.7359	177	102	170	118
	9394	Hag-2	SWE	56.5804	16.4063	admixed	SRR1946077	35.3575	no	yes	110.667	110.5	7.3774	7.9216	30.0823	678.693	20.195	-6.138	26.333	15.2628	1.7552	16.112	-0.35033	501	54	29	20.1255	153	94	143	115
	9395	Hal-1	SWE	57.5089	15.0105	south_sweden	SRR1946078	9.92562	no	yes	104.5	118.25	5.7489	8.0598	28.5789	701.397	19.56	-8.642	28.202	13.5808	0.4085	14.752	-2.4095	642	70	34	23.5822	204	112	201	138
	9399	Hamm-1	SWE	55.4234	13.9905	south_sweden	SRR1946079	33.2467	no	yes	97	91	7.8301	6.5941	28.2265	633.231	19.0065	-4.3548	23.3613	8.6801	2.5253	15.9161	0.61237	622	69	36	22.6818	202	120	147	153
	9402	Hel-3	SWE	57.8765	14.8549	south_sweden	SRR1946080	28.3778	no	yes	92.25	78.75	5.522	7.8236	28.185	702.079	19.116	-8.642	27.758	13.3447	0.17167	14.5175	-2.6502	647	74	33	23.2477	204	115	194	137
	9404	HolA-1_1	SWE	55.7491	13.399	south_sweden	SRR1946081	80.3413	yes	yes	95	78.75	7.722	7.5006	29.9138	634.168	19.754	-5.32	25.074	8.3783	2.6418	15.8015	0.35917	679	71	37	20.9373	207	125	182	160
	9405	HolA-1_2	SWE	55.7491	13.399	south_sweden	SRR1946082	22.3448	yes	yes	103.5	95.5	7.722	7.5006	29.9138	634.168	19.754	-5.32	25.074	8.3783	2.6418	15.8015	0.35917	679	71	37	20.9373	207	125	182	160
	9407	HolA-2_2	SWE	55.7491	13.399	south_sweden	SRR1946083	15.133	no	yes	91.75	75	7.722	7.5006	29.9138	634.168	19.754	-5.32	25.074	8.3783	2.6418	15.8015	0.35917	679	71	37	20.9373	207	125	182	160
	9408	Kal_1	SWE	56.047	13.9519	south_sweden	SRR1946084	19.9482	yes	yes	108.25	124	7.213	7.5436	30.2821	631.132	19.254	-5.657	24.911	7.735	2.2087	15.3047	-0.12183	706	70	42	18.6359	209	135	190	170
	9409	Kia_1	SWE	56.0573	14.302	south_sweden	SRR1946085	21.5918	yes	yes	108.25	119.25	7.6645	6.9376	28.6239	634.513	19.42	-4.817	24.237	15.0098	2.6185	15.7887	0.36167	527	57	29	21.3429	162	94	154	112
	9412	Kor_3	SWE	57.2746	16.1494	south_sweden	SRR1946086	28.935	no	yes	87.25	64	6.5132	9.0575	31.3886	687.186	20.654	-8.202	28.856	14.318	1.165	15.4725	-1.389	571	62	34	20.2523	177	107	171	127
	9413	Kor_4	SWE	57.2746	16.1494	south_sweden	SRR1946087	58.9547	no	yes	86	75	6.5132	9.0575	31.3886	687.186	20.654	-8.202	28.856	14.318	1.165	15.4725	-1.389	571	62	34	20.2523	177	107	171	127
	9416	Kru-3	SWE	57.7215	18.3837	south_sweden	SRR1946088	26.7437	no	yes	135.5	129	6.8643	7.3745	29.0186	663.926	19.02	-6.393	25.413	7.6715	9.2265	15.5198	-0.524	544	58	27	25.1078	170	96	140	137
	9421	Lan_1	SWE	55.9745	14.3997	south_sweden	SRR1946089	24.7687	yes	yes	107	103	7.7271	6.9042	28.648	631.375	19.4	-4.7	24.1	15.05	2.7417	15.8417	0.475	502	55	27	21.8744	155	89	147	105
	9427	Nñs_2	SWE	62.8815	18.4055	north_sweden	SRR1946090	34.1457	no	yes	96.75	119.5	4.2593	6.4087	23.9809	743.21	17.392	-9.332	26.724	5.128	2.1867	13.9367	-4.214	691	85	35	28.4558	235	119	188	149
	9433	Nyl_13	SWE	62.9513	18.2763	north_sweden	SRR1946091	33.243	yes	yes	138	137	3.9476	6.4767	23.6689	758.132	17.5127	-9.8509	27.3636	4.7748	2.0512	13.8048	-4.8406	708	88	37	28.6304	241	123	193	151
	9436	Puk-1	SWE	56.1633	14.6806	south_sweden	SRR1946092	37.8597	no	yes	89	77.5	7.6554	7.0569	28.8845	637.808	19.5143	-4.9171	24.4314	8.1867	2.601	15.8376	0.3019	588	62	34	20.4317	179	110	164	133
	9437	Puk-2	SWE	56.1633	14.6806	south_sweden	SRR1946093	36.5434	no	no	91.75	90	7.6554	7.0569	28.8845	637.808	19.5143	-4.9171	24.4314	8.1867	2.601	15.8376	0.3019	588	62	34	20.4317	179	110	164	133
	9442	Sim-1	SWE	55.5678	14.3398	germany	SRR1946094	24.8377	no	no	104.75	113.25	8.0444	5.9546	26.9847	614.973	18.5444	-3.5222	22.0667	9	2.8889	15.8685	1.0481	602	64	35	19.8233	188	116	152	142
	9450	Spro_1	SWE	57.2545	18.2109	south_sweden	SRR1946095	11.0722	no	yes	88	78.5	6.9085	7.0286	28.2966	658.673	18.811	-6.028	24.839	7.7532	4.84	15.4697	-0.42867	549	60	31	22.7131	173	99	139	138
	9451	Spro_2	SWE	57.2545	18.2109	south_sweden	SRR1946096	29.4763	yes	yes	107.5	113.667	6.9085	7.0286	28.2966	658.673	18.811	-6.028	24.839	7.7532	4.84	15.4697	-0.42867	549	60	31	22.7131	173	99	139	138
	9452	Spro_3	SWE	57.2545	18.2109	south_sweden	SRR1946097	21.2703	no	yes	101.5	103	6.9085	7.0286	28.2966	658.673	18.811	-6.028	24.839	7.7532	4.84	15.4697	-0.42867	549	60	31	22.7131	173	99	139	138
	9453	Stenk-2	SWE	57.8009	18.5162	south_sweden	SRR1946098	70.7911	no	no	106.5	129.5	6.8821	6.9347	28.191	656.1	18.5969	-6.002	24.599	4.0532	9.0318	15.449	-0.41054	581	62	28	24.9854	180	99	150	130
	9454	Stenk-3	SWE	57.8009	18.5162	south_sweden	SRR1946099	28.1543	no	yes	101.25	138	6.8821	6.9347	28.191	656.1	18.5969	-6.002	24.599	4.0532	9.0318	15.449	-0.41054	581	62	28	24.9854	180	99	150	130
	9455	Stenk-4	SWE	57.8009	18.5162	south_sweden	SRR1946100	36.8473	no	no	93.25	102.75	6.8821	6.9347	28.191	656.1	18.5969	-6.002	24.599	4.0532	9.0318	15.449	-0.41054	581	62	28	24.9854	180	99	150	130
	9470	Tur-4	SWE	57.6511	14.8043	south_sweden	SRR1946101	41.1903	no	yes	102.667	90.5	5.5308	7.5596	27.9871	694.176	18.721	-8.29	27.011	13.3228	0.14317	14.4458	-2.5382	674	75	36	22.0743	209	120	201	147
	9471	Ull-A-1	SWE	56.0648	13.9707	south_sweden	SRR1946102	29.9528	no	no			7.4438	7.7484	30.6868	639.166	19.681	-5.569	25.25	7.9428	2.4235	15.6355	0.018167	671	66	39	18.51	196	127	187	157
	9476	VÑrA_1	SWE	55.5796	14.3336	germany	SRR1946103	21.2002	no	no	120.25	126.333	8.0444	5.9546	26.9847	614.973	18.5444	-3.5222	22.0667	9	2.8889	15.8685	1.0481	602	64	35	19.8233	188	116	152	142
	9481	Yst-1	SWE	55.4242	13.8484	south_sweden	SRR1946104	23.9047	no	yes	110.5	121
	9503	11C1	UK	55.8877	-3.21072	western_europe	SRR1946105	#N/A	yes	yes	64	53.5	8.0284	7.0059	38.8161	412.538	16.965	-1.084	18.049	5.967	9.312	13.3667	3.3763	783	80	48	14.9721	225	162	188	207
	9506	IP-Alo-0	POR	40.11	-7.47	admixed	SRR1946106	28.439	yes	yes	77.75	69	14.6875	9.5143	39.49	539.336	26.416	2.323	24.093	9.1133	21.4245	21.7058	8.4765	950	142	8	58.7082	396	49	61	383
	9507	IP-Coa-0	POR	38.45	-7.5	spain	SRR1946107	20.8448	yes	yes	55	46.6667	16.457	11.7048	44.6968	534.803	28.92	2.733	26.187	11.1835	23.1047	23.426	10.3302	554	89	4	58.8929	237	29	34	223
	9508	IP-Mos-1	POR	40.04	-7.11	admixed	SRR1946108	23.6033	yes	yes	62	60.6667	15.6453	10.6523	39.0825	611.853	28.765	1.509	27.256	9.3543	23.6007	23.6007	8.6885	728	106	7	56.6675	305	41	41	287
	9509	IP-Reg-0	POR	39.29	-7.4	spain	SRR1946109	17.3669	yes	yes	64.5	59	15.6831	10.7419	41.4474	562.175	27.93	2.013	25.917	10.2738	22.9393	23.0403	9.4302	657	94	5	55.2604	269	38	45	253
	9510	IP-Rei-0	POR	38.75	-7.59	spain	SRR1946110	22.7334	yes	yes	59.25	55.75	15.6875	11.4184	44.2643	539.503	27.729	1.933	25.796	10.3935	22.4408	22.741	9.5628	628	95	4	57.3491	261	33	39	248
	9511	IP-Vav-0	POR	38.53	-8.02	spain	SRR1946111	25.1568	yes	yes	64.25	55	16.1554	11.5585	45.4504	514.867	28.179	2.748	25.431	11.0575	22.5593	22.808	10.2242	613	100	4	60.425	266	29	37	253
	9512	IP-Vid-1	POR	38.22	-7.84	spain	SRR1946112	25.0712	yes	yes	51.25	40.25	16.266	11.8419	45.7429	515.891	28.252	2.364	25.888	11.2177	22.6108	23.0175	10.3322	576	97	3	61.6313	251	26	31	239
	9513	IP-Adc-5	ESP	38.77	-4.07	admixed	SRR1946113	21.943	yes	yes	71.75	63.3333	14.6854	12.3062	37.8607	726.505	30.664	-1.84	32.504	10.2628	24.0052	24.2078	6.5137	455	64	6	46.9924	168	37	42	156
	9514	IP-Adm-0	ESP	39.15	-4.54	spain	SRR1946114	24.1051	yes	yes	72.5	83.3333	13.9907	10.9808	36.4569	690.334	28.954	-1.166	30.12	10.0528	22.9323	23.066	6.3062	471	65	7	46.0573	174	40	45	160
	9515	IP-Ala-0	ESP	39.72	-6.89	spain	SRR1946115	18.3202	yes	yes	56.25	51.25	16.3675	11.2131	39.4285	626.663	30.264	1.825	28.439	10.0618	24.5122	24.5122	9.2962	614	89	6	54.5191	255	38	38	232
	9517	IP-All-0	ESP	42.19	-7.8	western_europe	SRR1946116	15.4951	yes	yes	64	35.75	11.8162	9.3476	41.4086	484.581	22.946	0.372	22.574	7.1272	18.0148	18.1913	6.427	1597	220	31	48.3593	620	136	158	609
	9518	IP-Alm-0	ESP	39.88	-0.36	spain	SRR1946117	22.4217	yes	yes	92	87.5	14.7255	10.4029	40.3636	571.884	27.139	1.366	25.773	15.4632	22.1323	22.1323	8.3877	431	60	17	32.9835	145	75	75	95
	9519	IP-Ang-0	ESP	41.94	2.64	spain	SRR1946118	19.8614	yes	yes	77.25	64.5	14.3726	10.9698	39.9834	603.762	28.48	1.044	27.436	15.1698	22.0993	22.1013	7.5342	781	89	36	22.551	236	153	167	183
	9520	IP-Ara-4	ESP	41.7	-3.68	spain	SRR1946119	24.5136	yes	yes	113.5	120.5	11.6024	11.7401	40.2333	631.342	25.828	-3.352	29.18	13.2882	19.7502	19.7502	4.447	374	42	12	29.1883	113	56	56	104
	9521	IP-Bar-1	ESP	41.43	2.13	spain	SRR1946120	22.3186	yes	yes	69.75	68	16.1869	7.5957	35.0589	516.678	27.6069	5.9414	21.6655	20.858	10.7971	22.881	10.4316	617	85	24	31.4373	217	122	156	132
	9522	IP-Bea-0	ESP	36.52	-5.27	spain	SRR1946121	20.671	yes	yes	59	60.3333	16.0964	7.6223	35.3164	513.772	27.448	5.865	21.583	11.3535	22.6327	22.9257	10.4193	738	129	1	74.3472	355	17	24	340
	9523	IP-Ben-0	ESP	38.37	-2.66	admixed	SRR1946122	24.8651	yes	yes	86.75	84.6667	11.9043	11.8065	36.7792	733.568	28.258	-3.843	32.101	7.7037	21.4248	21.6887	3.8912	497	61	8	43.5811	172	43	49	161
	9524	IP-Ber-0	ESP	42.52	-0.56	spain	SRR1946123	20.8232	yes	yes	97.25	99.6667	10.5487	9.3114	36.1861	580.911	23.371	-2.361	25.732	7.915	18.1515	18.1515	3.9255	687	75	33	21.3434	205	129	129	180
	9525	IP-Bis-0	ESP	42.49	0.54	spain	SRR1946124	19.2071	yes	yes	91.75	81.25	6.9884	8.5068	35.725	570.014	19.369	-4.443	23.812	4.5627	14.6102	14.6102	1.1447	1059	112	58	18.3557	311	220	220	262
	9526	IP-Cab-3	ESP	41.54	2.39	spain	SRR1946125	23.3509	yes	yes	65	56.3333
	9527	IP-Cad-0	ESP	40.37	-5.74	admixed	SRR1946126	23.392	yes	yes	86.25	76.5	7.4562	7.7465	32.5524	594.26	19.862	-3.935	23.797	2.1682	15.5298	15.5298	1.2708	1190	167	21	48.4089	460	97	97	441
	9528	IP-Cal-0	ESP	40.94	-1.37	spain	SRR1946127	15.3226	no	no	105.333	89.5	12.0045	13.6582	42.4723	667.335	27.975	-4.183	32.158	13.7872	5.562	20.7065	4.4593	424	68	17	44.9397	167	60	124	67
	9529	IP-Cap-1	ESP	36.97	-3.36	admixed	SRR1946128	23.5226	yes	yes	65	63	10.4508	10.6317	37.3041	652.256	24.899	-3.601	28.5	4.5462	19.0187	19.2652	3.5168	616	80	7	51.7134	233	41	42	226
	9530	IP-Car-1	ESP	38.25	-4.32	admixed	SRR1946129	17.894	yes	yes	90.5	123	15.1785	12.1697	38.8078	697.381	30.784	-0.575	31.359	8.209	24.2675	24.3428	7.4723	522	77	5	53.286	208	35	36	192
	9531	IP-Cdc-3	ESP	41.21	-4.54	spain	SRR1946130	17.8519	yes	yes	91	92	11.9063	12.3559	41.2455	635.685	26.245	-3.712	29.957	8.1397	19.907	20.1235	4.656	394	49	14	32.8606	126	60	66	109
	9532	IP-Cdo-0	ESP	42.23	-4.64	spain	SRR1946131	22.5476	yes	yes	106	108.667	11.6192	11.2392	39.3931	620.882	25.386	-3.145	28.531	8.0633	19.6228	19.6228	4.5255	447	53	17	32.2154	142	57	57	125
	9533	IP-Cem-0	ESP	41.15	-4.32	relict	SRR1946132	22.6723	yes	yes	89	79	11.6815	12.1597	40.0081	662.009	26.374	-4.019	30.393	7.7477	20.152	20.2907	4.1937	411	52	16	31.8927	131	63	69	111
	9534	IP-Cmo-3	ESP	40.05	-4.65	spain	SRR1946133	24.6325	yes	yes	69.75	65.6667	15.4983	11.717	38.6649	671.583	30.38	0.076	30.304	11.628	24.1332	24.326	7.971	333	40	8	36.6645	114	40	44	99
	9535	IP-Coc-1	ESP	42.31	3.19	spain	SRR1946134	22.9584	yes	yes	93.5	89	14.7152	7.7627	34.9252	540.03	26.3245	4.098	22.2265	15.5075	21.7177	21.7233	8.8231	558	80	16	32.7687	193	93	120	132
	9536	IP-Cor-0	ESP	40.83	-2	admixed	SRR1946135	23.7871	no	no	99	103	10.6179	13.148	43.0799	639.346	25.775	-4.745	30.52	7.0365	18.8837	18.9917	3.5703	542	68	21	32.0992	177	85	90	140
	9537	IP-Cum-1	ESP	38.07	-6.66	spain	SRR1946136	20.8539	yes	yes	64.25	56	14.9584	11.8252	40.6587	627.716	28.972	-0.112	29.084	8.9118	23.0682	23.2558	7.9812	673	109	5	61.2181	296	35	37	275
	9539	IP-Deh-1	ESP	40.29	-6.67	spain	SRR1946137	17.6852	no	no	78.5	91.25	14.0746	9.4635	39.2188	538.593	25.709	1.579	24.13	8.6707	20.8948	21.0898	7.9488	764	112	10	54.7302	318	54	55	304
	9540	IP-Elb-0	ESP	41.81	2.34	spain	SRR1946138	21.8445	yes	yes	75.25	88.25	9.9048	9.8408	39.6105	563.152	22.197	-2.647	24.844	11.0418	4.0447	17.1223	3.5922	887	96	49	19.5967	263	182	208	195
	9541	IP-Fue-2	ESP	38.26	-5.42	spain	SRR1946139	21.2326	yes	yes	68.5	61.5	15.3264	12.3823	39.5501	681.539	30.655	-0.653	31.308	8.6028	24.235	24.291	7.7733	640	102	5	60.2006	278	34	36	253
	9542	IP-Fun-0	ESP	40.79	-4.05	relict	SRR1946140	23.3737	yes	yes	90	107.25	10.6387	10.7234	37.4147	651.918	24.924	-3.737	28.661	6.9605	19.1495	19.1495	3.3975	500	62	19	34.4653	166	70	70	136
	9543	IP-Gra-0	ESP	36.77	-5.39	relict	SRR1946141	20.3273	yes	yes	94.3333	89.6667	13.2575	9.6996	37.6493	577.774	26.514	0.751	25.763	8.0562	20.8723	20.9135	6.8775	836	127	2	69.6143	373	24	29	367
	9544	IP-Gua-1	ESP	39.4	-5.33	spain	SRR1946142	23.3895	yes	yes	57.25	53.5	15.1061	11.1863	37.6695	669.925	29.844	0.148	29.696	8.4582	23.8992	23.8992	7.6738	509	70	6	50.2077	197	37	37	188
	9545	IP-Her-12	ESP	39.4	-5.78	relict	SRR1946143	18.6041	yes	yes	83.5	101	14.7568	11.0959	37.5522	670.171	29.259	-0.289	29.548	8.1513	23.5927	23.5927	7.336	614	89	6	54.2981	251	39	39	237
	9546	IP-Hom-4	ESP	40.82	-1.68	spain	SRR1946144	21.6311	yes	yes	148.5		10.2072	13.1125	42.996	639.291	25.378	-5.119	30.497	11.7268	3.938	18.5527	3.1503	520	74	27	30.9178	179	97	114	114
	9547	IP-Hor-0	ESP	41.67	2.62	spain	SRR1946145	19.4561	yes	yes	79.25	70	14.7585	8.6394	37.4979	540.773	26.7603	3.7205	23.0397	15.6842	21.7985	21.8532	8.963	771	97	32	25.4536	254	142	175	179
	9548	IP-Hoy-0	ESP	40.4	-5	admixed	SRR1946146	30.6361	yes	yes	128		9.131	9.4652	35.4769	623.39	22.677	-4.003	26.68	5.8778	17.4117	17.4117	2.335	651	82	18	38.6356	228	73	73	205
	9549	IP-Hum-2	ESP	42.23	-3.69	relict	SRR1946147	25.2777	yes	yes	91	106.667	10.7897	11.171	40.0768	604.356	24.37	-3.504	27.874	12.1352	18.7005	18.7005	3.9738	472	56	19	28.5312	146	75	75	132
	9550	IP-Iso-4	ESP	43.05	-5.37	relict	SRR1946148	25.974	yes	yes	130.25	132	7.396	7.0288	34.7339	493.475	17.962	-2.274	20.236	3.1155	13.9975	13.9975	2.2813	996	115	44	29.0499	330	154	154	311
	9551	IP-Jim-1	ESP	42.28	-5.92	admixed	SRR1946149	21.0119	yes	yes	102	123	11.852	10.8828	39.3206	601.14	25.026	-2.651	27.677	5.5062	19.6257	19.6257	4.8873	692	90	24	37.0417	250	91	91	237
	9552	IP-Lab-7	ESP	40.87	-4.5	admixed	SRR1946150	22.9449	yes	yes	128.75		10.6936	11.6818	39.2733	652.492	25.11	-4.635	29.745	12.4393	19.0923	19.2033	3.3627	413	50	18	30.3497	134	67	76	101
	9553	IP-Ldd-0	ESP	41.58	-4.71	spain	SRR1946151	19.2821	yes	yes	100.75	106	12.3533	11.8307	39.989	637.774	26.49	-3.095	29.585	5.6505	20.4035	20.5745	5.0167	417	49	16	32.9704	138	63	69	121
	9554	IP-Lso-0	ESP	38.86	-3.16	relict	SRR1946152	24.2307	yes	yes	94	104.25	14.5557	13.1393	39.0575	732.111	31.396	-2.245	33.641	9.9427	23.9058	24.0982	6.2388	432	59	7	45.0188	157	38	43	144
	9555	IP-Mar-1	ESP	39.58	-3.93	relict	SRR1946153	22.703	no	no	93.5	100	14.2855	11.9409	37.3375	721.91	30.179	-1.802	31.981	9.924	23.5502	23.7665	6.1742	422	54	9	40.2385	147	45	53	128
	9556	IP-Men-2	ESP	39.66	-4.34	spain	SRR1946154	#N/A	yes	yes	76.25	65	14.3863	12.5569	38.4698	724.393	30.518	-2.123	32.641	10.0765	23.7202	23.9328	6.2967	423	53	10	38.9973	146	46	55	127
	9557	IP-Moa-0	ESP	42.46	0.7	spain	SRR1946155	21.1111	yes	yes	107.25	112	8.7551	9.7154	38.4115	567.113	21.481	-3.812	25.293	6.3007	2.8707	16.1223	2.4917	1017	108	60	17.8469	290	213	230	231
	9558	IP-Moc-11	ESP	41.57	-5.64	admixed	SRR1946156	23.8005	yes	yes	96.5	114.667	12.5789	11.3364	40.0566	605.163	26.201	-2.1	28.301	6.2082	20.2497	20.2907	5.5543	594	76	16	39.7791	213	68	71	209
	9559	IP-Mon-5	ESP	38.06	-4.38	admixed	SRR1946157	20.2606	yes	yes	56.75	66.5	17.2627	12.629	40.7466	662.319	32.549	1.555	30.994	10.3602	25.7637	25.7787	9.6877	484	77	4	58.4239	208	29	31	185
	9560	IP-Mot-0	ESP	38.19	-6.24	spain	SRR1946158	19.7054	yes	yes	69.25	53.75	15.2023	12.0738	39.9293	659.765	29.957	-0.281	30.238	8.8027	23.7957	23.921	7.894	668	109	5	61.5021	296	35	38	272
	9561	IP-Mun-0	ESP	40.71	-5.04	admixed	SRR1946159	22.968	yes	yes	101	92	10.2773	11.2443	38.2392	653.323	24.634	-4.771	29.405	6.5802	18.7913	18.8407	3.0377	504	59	18	33.9625	166	69	79	144
	9562	IP-Mur-0	ESP	41.67	2	spain	SRR1946160	17.721	yes	yes	93.25	83.5	13.0868	9.8928	37.3399	615.306	26.341	-0.153	26.494	13.8438	6.258	21.0482	6.258	711	81	40	23.5908	220	136	183	136
	9564	IP-Nog-17	ESP	40.45	-1.6	spain	SRR1946161	19.1058	yes	yes	122.25		9.5169	12.5368	41.9994	637.053	24.571	-5.279	29.85	10.7312	3.2268	17.9015	2.6852	535	74	28	29.4692	182	101	117	117
	9565	IP-Orb-10	ESP	42.97	-1.23	admixed	SRR1946162	20.5951	yes	yes	74.5	72.3333	9.5147	8.8062	37.0427	546.773	21.368	-2.405	23.773	4.3253	16.6378	16.6378	3.4078	1021	108	51	22.3915	310	177	177	291
	9567	IP-Pal-0	ESP	42.34	1.3	spain	SRR1946163	21.2304	yes	yes	113	103.5	10.7092	10.0318	37.7733	597.539	23.964	-2.594	26.558	12.0162	4.5557	18.3713	3.9328	742	85	42	23.0515	229	133	195	139
	9568	IP-Pan-0	ESP	42.76	-0.23	spain	SRR1946164	20.2346	yes	yes	103.75	109.5	4.1762	5.0823	26.8339	495.515	14.385	-4.555	18.94	0.74167	11.2118	11.2118	-0.44817	1327	143	69	21.2506	396	237	237	318
	9569	IP-Pds-1	ESP	42.87	-6.45	western_europe	SRR1946165	23.9021	yes	yes	99	96.5	6.9858	7.5119	34.6507	524.967	18.018	-3.661	21.679	2.1825	13.749	13.9595	1.3575	1281	158	48	35.5149	456	169	174	427
	9571	IP-Pro-0	ESP	43.28	-6.01	western_europe	SRR1946166	25.226	no	no	56.5	35.25	8.5682	7.2827	35.3493	489.57	19.012	-1.59	20.602	3.94	14.735	14.949	3.0908	1145	127	52	28.1079	372	178	179	350
	9573	IP-Rds-0	ESP	41.86	2.99	spain	SRR1946167	25.0276	yes	yes	70.25	60	15.1965	8.6904	37.2195	543.127	27.3736	4.0245	23.3491	16.1365	22.2252	22.2673	9.2343	608	80	22	28.2936	202	114	139	136
	9574	IP-Rel-0	ESP	38.6	-2.7	relict	SRR1946168	20.8434	yes	yes	112		13.6939	12.8769	38.5006	745.504	30.367	-3.079	33.446	9.1957	23.2625	23.4813	5.3412	449	57	7	44.3762	160	39	44	146
	9576	IP-Rev-0	ESP	40.86	-4.11	admixed	SRR1946169	20.7036	yes	yes	106	106.5	7.7067	7.9442	31.9197	627.214	20.494	-4.394	24.888	4.5918	16.1095	16.1095	1.069	942	124	23	43.0004	341	99	99	294
	9577	IP-Ria-0	ESP	42.34	2.17	spain	SRR1946170	23.6204	yes	yes	99.5	123.5	7.506	9.5315	38.4878	562.609	19.822	-4.943	24.765	5.105	14.8072	14.8072	1.3253	1025	111	58	18.2997	299	216	216	242
	9578	IP-Sac-0	ESP	42.13	-6.7	western_europe	SRR1946171	19.5984	yes	yes	75.25	59.25	9.5553	8.8579	36.9804	552.107	21.412	-2.541	23.953	4.0135	16.6313	16.6887	3.268	973	135	28	43.2864	371	109	113	353
	9579	IP-San-10	ESP	38.33	-3.51	admixed	SRR1946172	21.179	yes	yes	77	79.25	16.1637	12.4235	39.2379	694.841	31.976	0.314	31.662	11.9635	25.1572	25.2288	8.3972	394	56	5	48.8735	151	31	33	137
	9581	IP-Sdv-3	ESP	42.84	-5.12	admixed	SRR1946173	23.7393	yes	yes	111	118.5	9.0111	9.381	37.7855	563.61	21.301	-3.526	24.827	3.5812	16.3378	16.3378	2.7432	726	86	32	29.428	240	114	114	225
	9582	IP-Ses-0	ESP	41.48	-1.63	spain	SRR1946174	23.2452	yes	yes	95.75	93.75	12.1415	11.9488	39.6866	659.03	27.107	-3.001	30.108	13.7845	5.7955	20.691	4.711	422	61	25	30.0546	149	80	97	92
	9583	IP-Sne-0	ESP	37.09	-3.38	relict	SRR1946175	25.0859	yes	yes	96.75	89.5	4.0377	7.5708	31.7792	593.355	16.41	-7.413	23.823	-0.543	12.1788	12.2462	-1.7722	973	122	15	49.0248	360	74	80	343
	9584	IP-Stp-0	ESP	41.19	-3.58	spain	SRR1946176	19.1538	yes	yes	88.5	85.5	7.8757	9.6186	35.573	637.591	21.555	-5.484	27.039	4.5485	16.3495	16.3495	1.0267	773	94	23	37.208	263	94	94	230
	9585	IP-Svi-0	ESP	43.4	-7.39	western_europe	SRR1946177	26.1518	yes	yes	52.25	32	11.5645	7.7343	40.6514	411.878	21.105	2.079	19.026	7.6857	16.7218	16.9332	6.9635	1342	172	44	38.362	483	154	184	462
	9586	IP-Tam-0	ESP	41.03	-3.27	spain	SRR1946178	19.9219	yes	yes	97.5		11.4382	11.1398	38.3854	648.653	25.987	-3.034	29.021	7.7237	19.8863	19.8863	4.2093	399	48	13	33.4552	132	57	57	106
	9587	IP-Tdc-0	ESP	41.5	-1.88	spain	SRR1946179	21.8604	yes	yes	101	101.75	11.9113	11.4652	38.9935	646.321	26.585	-2.818	29.403	13.615	20.2163	20.2537	4.579	423	58	23	28.356	144	78	91	99
	9588	IP-Tol-7	ESP	42.11	0.6	spain	SRR1946180	21.1005	yes	yes	85	79.3333	12.2952	10.9262	36.4631	666.225	27.704	-2.261	29.965	13.5577	5.6432	21.0917	4.7312	662	74	33	23.0997	198	127	150	139
	9589	IP-Tor-1	ESP	41.6	-2.83	spain	SRR1946181	21.5309	no	yes	85.75	77.3333	11.1691	11.8184	41.1476	619.722	25.355	-3.367	28.722	12.6917	19.2198	19.2198	4.2503	419	50	17	27.5741	132	66	66	111
	9590	IP-Trs-0	ESP	43.37	-5.49	western_europe	SRR1946182	22.6385	yes	yes	51.25	50.5	11.0058	7.2383	37.514	434.16	20.783	1.488	19.295	9.0802	16.3963	16.6452	6.0737	929	96	49	23.6175	279	160	160	267
	9591	IP-Vad-0	ESP	42.86	-3.59	admixed	SRR1946183	22.396	yes	yes	67	46	10.5476	10.1416	40.2492	550.593	22.605	-2.592	25.197	4.9633	17.5175	17.518	4.2052	757	82	38	26.3686	235	126	130	215
	9592	IP-Vae-2	ESP	42.1	-5.44	admixed	SRR1946184	26.1522	yes	yes	95	100	12.0076	11.0647	39.1642	619.415	25.631	-2.621	28.252	5.601	20.0272	20.0272	4.9192	518	65	18	34.5518	179	69	69	168
	9593	IP-Vaz-0	ESP	42.26	-2.99	spain	SRR1946185	29.436	yes	yes	109.5	109	7.2868	8.5602	35.6915	575.515	19.47	-4.514	23.984	2.0412	14.9227	14.9227	1.172	805	93	35	28.1376	246	124	124	231
	9594	IP-Vdm-0	ESP	42.04	1.01	spain	SRR1946186	24.098	yes	yes	95	110.667	12.905	11.4565	38.2981	653.246	27.72	-2.194	29.914	14.4357	6.3638	21.3677	5.4573	606	71	31	24.9971	184	113	145	114
	9595	IP-Vdt-0	ESP	40.89	-5.5	admixed	SRR1946187	20.6078	yes	yes	80.5	66.75	11.9955	11.7201	40.2531	622.77	25.94	-3.176	29.116	8.3487	19.8858	19.9768	4.8287	429	50	13	34.9458	142	58	63	131
	9596	IP-Ver-5	ESP	41.95	-7.45	admixed	SRR1946188	17.9067	yes	yes	73	61	12.8498	10.4667	41.2886	543.763	24.964	-0.386	25.35	7.4868	19.7825	19.9955	6.7882	1556	228	29	52.0299	640	123	151	623
	9597	IP-Vig-1	ESP	42.31	-2.53	spain	SRR1946189	24.3977	yes	yes	69.75	60.6667	10.0386	10.7644	40.1672	586.261	23.15	-3.649	26.799	11.3652	17.6517	17.6517	3.4277	567	70	28	27.5113	183	96	96	150
	9598	IP-Vim-0	ESP	41.88	-6.51	relict	SRR1946190	18.366	yes	yes	87	91	11.513	10.3772	38.8062	589.493	24.316	-2.425	26.741	5.4577	19.1235	19.1378	4.8317	815	119	21	46.4883	320	85	89	310
	9599	IP-Vin-0	ESP	42.8	-5.77	western_europe	SRR1946191	24.8965	yes	yes	84.75	90.25	8.5744	9.1177	37.141	564.972	20.684	-3.865	24.549	3.1245	15.9535	15.9535	2.3217	883	106	37	30.4377	300	135	135	281
	9600	IP-Vis-0	ESP	39.85	-6.04	relict	SRR1946192	25.4789	yes	yes	89.5	73	15.9255	11.0948	38.2974	647.419	30.285	1.315	28.97	9.4793	24.329	24.4278	8.691	511	73	6	51.626	207	39	41	193
	9601	IP-Voz-0	ESP	41.85	-1.88	spain	SRR1946193	25.3734	yes	yes	97	77	8.169	10.2406	38.2225	605.051	21.504	-5.288	26.792	9.1662	16.192	16.192	1.572	681	86	36	25.4506	218	117	117	175
	9602	IP-Vpa-1	ESP	40.5	-3.96	spain	SRR1946194	29.307	yes	no	77.25	75.3333	14.3144	11.8767	38.5118	687.822	29.734	-1.105	30.839	10.2712	23.1923	23.3612	6.646	372	45	11	37.0954	129	50	51	106
	9606	Aitba-1	MAR	31.48	-7.45	relict	SRR1946195	14.8081	yes	yes	63	41	14.2297	10.0794	36.4365	630.988	27.962	0.299	27.663	10.1448	22.1832	22.2473	6.7323	465	66	2	58.6579	183	21	24	156
	9607	Panik-1	RUS	53.05	52.15	asia	SRR1946196	11.3596	yes	yes	88.75	107.667	4.353	9.0058	20.578	1240.52	25.269	-18.495	43.764	19.1	-3.6888	19.1	-10.8565	529	61	28	24.2329	169	94	169	119
	9608	Karag-2	RUS	51.37	59.44	asia	SRR1946197	13.3621	yes	yes	58	45.25	2.9144	10.7377	22.032	1387.17	25.587	-23.15	48.737	19.022	-13.362	19.022	-14.4417	314	45	16	32.0837	115	52	115	59
	9609	Adam-1	RUS	51.41	59.98	asia	SRR1946198	15.1981	yes	yes	74.5	51	2.2524	10.8814	22.7878	1360.15	24.909	-22.842	47.751	18.5177	-13.5468	18.5177	-14.3717	317	45	15	33.5179	117	50	117	56
	9610	Lesno-4	RUS	53.04	51.96	asia	SRR1946199	17.0045	yes	yes	82.25	69.5	4.5765	8.9789	20.2397	1259.17	25.77	-18.593	44.363	19.5115	-3.651	19.5115	-10.8052	533	61	29	24.1648	164	94	164	124
	9611	Lesno-1	RUS	53.04	51.9	asia	SRR1946200	18.9279	yes	yes	73.5	68	4.6172	8.85	19.8671	1262.03	25.815	-18.731	44.546	19.56	4.9435	19.56	-10.7835	530	61	29	24.1398	163	92	163	125
	9612	Lesno-2	RUS	53.04	51.94	asia	SRR1946201	15.5458	yes	yes	86.5	71.5	4.6172	8.85	19.8671	1262.03	25.815	-18.731	44.546	19.56	4.9435	19.56	-10.7835	530	61	29	24.1398	163	92	163	125
	9613	Balan-1	RUS	55.36	61.41	italy_balkan_caucasus	SRR1946202	13.9442	yes	yes	81.75	71.6667	2.91	9.3489	21.9505	1222.49	23.175	-19.416	42.591	17.5332	-10.3215	17.5332	-12.2425	449	87	16	55.2907	203	51	203	59
	9615	Parti-1	RUS	52.99	52.16	asia	SRR1946203	17.673	yes	yes	85.75	86	4.4829	9.1707	20.832	1248.03	25.513	-18.509	44.022	19.2863	-3.5035	19.2863	-10.8703	522	60	28	23.9456	164	93	164	118
	9616	Krazo-1	RUS	53.06	51.96	asia	SRR1946204	19.7638	yes	yes	93.5	110.75	4.4226	8.7405	20.0973	1236.63	25.209	-18.282	43.491	19.1713	4.6855	19.1713	-10.6015	537	62	28	24.6789	168	93	168	125
	9617	Karag-1	RUS	51.37	59.44	asia	SRR1946205	12.65	yes	yes	70.75	66	2.9144	10.7377	22.032	1387.17	25.587	-23.15	48.737	19.022	-13.362	19.022	-14.4417	314	45	16	32.0837	115	52	115	59
	9619	Basta-1	RUS	51.84	79.48	asia	SRR1946206	15.1928	yes	yes	77.3333	83	2.8405	11.1004	22.8993	1391.62	25.832	-22.643	48.475	19.3465	-6.1023	19.3465	-14.3518	298	53	11	44.9867	123	43	123	51
	9620	Basta-2	RUS	51.82	79.48	asia	SRR1946207	15.3603	yes	yes	89.75	74.3333	2.8405	11.1004	22.8993	1391.62	25.832	-22.643	48.475	19.3465	-6.1023	19.3465	-14.3518	298	53	11	44.9867	123	43	123	51
	9621	Basta-3	RUS	51.84	79.46	asia	SRR1946208	20.0134	yes	yes	92	90.5	2.8405	11.1004	22.8993	1391.62	25.832	-22.643	48.475	19.3465	-6.1023	19.3465	-14.3518	298	53	11	44.9867	123	43	123	51
	9622	Bijisk-4	RUS	52.52	85.27	admixed	SRR1946209	14.3288	yes	yes	92	81.6667	2.4922	12.2777	25.7228	1318.28	25.085	-22.646	47.731	18.0342	-12.2297	18.0342	-14.2082	575	76	19	38.3192	215	72	215	91
	9624	Chaba-2	RUS	53.6	79.37	asia	SRR1946210	15.0643	yes	yes	79.5	74.3333	1.7868	10.4292	21.3638	1408.25	25.012	-23.805	48.817	18.4095	-7.373	18.4095	-15.937	335	56	11	45.3411	141	44	141	56
	9625	Kolyv-2	RUS	51.31	82.59	asia	SRR1946211	17.9993	no	yes	91.75	101.5	2.5267	10.7866	26.5614	1143.05	22.272	-18.338	40.61	14.5375	-10.3365	16.4353	-11.0132	609	78	28	28.0405	200	95	195	113
	9626	Kolyv-3	RUS	51.36	82.59	asia	SRR1946212	17.1047	yes	yes	77.3333	70.25	2.5267	10.7866	26.5614	1143.05	22.272	-18.338	40.61	14.5375	-10.3365	16.4353	-11.0132	609	78	28	28.0405	200	95	195	113
	9627	Kolyv-5	RUS	51.32	82.55	asia	SRR1946213	11.194	yes	yes	90.5	88.25	2.5267	10.7866	26.5614	1143.05	22.272	-18.338	40.61	14.5375	-10.3365	16.4353	-11.0132	609	78	28	28.0405	200	95	195	113
	9628	Kolyv-6	RUS	51.33	82.54	asia	SRR1946214	12.3626	yes	yes	78.5	69.25	2.6997	10.8675	26.3346	1164.88	22.692	-18.575	41.267	14.9823	-10.4267	16.802	-11.1917	612	77	28	27.0228	198	97	192	117
	9629	K-oze-1	RUS	51.35	82.18	asia	SRR1946215	15.87	yes	yes	98	74.6667	2.4892	11.3152	26.5092	1202.5	23.143	-19.541	42.684	15.3005	-11.0878	17.0088	-11.8987	615	75	29	24.6603	190	103	185	124
	9630	K-oze-3	RUS	51.34	82.16	asia	SRR1946216	15.4172	yes	yes	84.75	79.5	2.4892	11.3152	26.5092	1202.5	23.143	-19.541	42.684	15.3005	-11.0878	17.0088	-11.8987	615	75	29	24.6603	190	103	185	124
	9631	Lebja-1	RUS	51.65	80.79	asia	SRR1946217	19.8503	yes	yes	98.5	140	2.6583	10.5118	22.8558	1333.05	24.522	-21.47	45.992	18.512	-12.69	18.512	-13.6902	334	60	13	44.2379	133	50	133	57
	9632	Lebja-2	RUS	51.67	80.82	asia	SRR1946218	13.0604	yes	yes	92	90.3333	2.4705	11.8119	24.4154	1376.72	25.572	-22.807	48.379	18.716	-13.3118	18.716	-14.5875	346	61	13	43.0408	136	52	136	60
	9633	Lebja-4	RUS	51.63	80.83	asia	SRR1946219	11.5477	yes	yes	88.25	77	2.4705	11.8119	24.4154	1376.72	25.572	-22.807	48.379	18.716	-13.3118	18.716	-14.5875	346	61	13	43.0408	136	52	136	60
	9634	Masl-1	RUS	54.13	81.31	asia	SRR1946220	15.8222	yes	yes	91	98	1.3488	9.7746	21.4364	1344.47	23.022	-22.576	45.598	17.4222	-13.6047	17.4222	-15.3052	351	60	10	51.2348	154	41	154	49
	9635	Nosov-1	RUS	51.87	80.6	asia	SRR1946221	16.4938	no	yes	93.25	84.6667	2.5622	11.3848	23.6913	1351.77	25.383	-22.672	48.055	18.6038	-12.7598	18.6038	-14.1255	327	59	12	45.6605	133	47	133	54
	9636	Noveg-1	RUS	51.75	80.82	asia	SRR1946222	23.8557	yes	yes	109.75	141	2.496	11.1803	23.584	1355.3	25.034	-22.372	47.406	18.5403	-13.0333	18.5403	-14.2427	344	61	13	43.8399	137	52	137	59
	9637	Noveg-2	RUS	51.77	80.85	asia	SRR1946223	14.6098	yes	yes	81.25	82.5	2.496	11.1803	23.584	1355.3	25.034	-22.372	47.406	18.5403	-13.0333	18.5403	-14.2427	344	61	13	43.8399	137	52	137	59
	9638	Noveg-3	RUS	51.73	80.86	asia	SRR1946224	13.3704	yes	yes	88.25	87.6667	2.496	11.1803	23.584	1355.3	25.034	-22.372	47.406	18.5403	-13.0333	18.5403	-14.2427	344	61	13	43.8399	137	52	137	59
	9639	Panke-1	RUS	53.82	80.31	asia	SRR1946225	17.3193	yes	yes	78	73.25	1.2915	10.7056	22.3238	1380.68	24.159	-23.797	47.956	17.6828	-7.6992	17.6828	-15.914	344	59	11	47.8288	147	44	147	54
	9640	Rakit-1	RUS	51.87	80.06	asia	SRR1946226	16.1887	yes	yes	92.75	80.75	2.717	11.2112	23.3629	1363.29	25.465	-22.522	47.987	18.921	-12.7703	18.921	-14.1055	307	56	11	46.363	127	44	127	51
	9641	Rakit-2	RUS	51.9	80.06	asia	SRR1946227	21.8159	no	yes	82.6667	87.6667	2.5866	11.1557	22.9887	1394.75	25.646	-22.881	48.527	19.1115	-6.4123	19.1115	-14.6932	312	56	12	44.4725	127	46	127	54
	9642	Rakit-3	RUS	51.84	80.06	asia	SRR1946228	12.8496	yes	yes	95.5	86	2.717	11.2112	23.3629	1363.29	25.465	-22.522	47.987	18.921	-12.7703	18.921	-14.1055	307	56	11	46.363	127	44	127	51
	9643	Sever-1	RUS	52.1	79.31	asia	SRR1946229	15.0327	no	yes	85	79	2.7987	11.218	22.8249	1414.26	26.137	-23.011	49.148	19.5557	-6.311	19.5557	-14.7588	308	54	11	43.3898	125	45	125	56
	9644	Zupan-1	CRO	45.07	18.72	central_europe	SRR1946230	16.9288	yes	yes	76.75	69	11.2413	10.1596	32.467	776.797	25.656	-5.636	31.292	19.156	3.1805	20.5873	1.4503	722	93	42	22.7481	231	134	231	145
	9645	Gradi-1	CRO	45.17	18.7	central_europe	SRR1946231	14.0955	yes	yes	77.5	66.25	11.223	9.9728	32.0835	778.945	25.479	-5.605	31.084	19.141	3.1155	20.5702	1.3933	713	92	42	22.8309	228	132	227	143
	9646	Aiell-1	ITA	39.1269	16.1702	italy_balkan_caucasus	SRR1946232	16.1867	yes	yes	62.5	55.25	13.5655	7.2767	31.5393	590.65	25.174	2.102	23.072	10.9832	20.8673	20.8972	6.6813	960	135	20	52.1742	387	75	107	355
	9647	Basen-1	ITA	40.37	16.77	italy_balkan_caucasus	SRR1946233	17.2057	yes	yes	67.75	55	16.4211	8.8202	35.3658	610.812	29.2257	4.2857	24.94	13.731	24.1981	24.1981	9.5533	624	88	16	46.7252	254	64	64	207
	9648	Bisig-1	ITA	39.48	16.28	italy_balkan_caucasus	SRR1946234	7.37095	yes	yes	60	61	14.8641	9.1928	35.543	626.904	27.723	1.859	25.864	11.9795	22.7985	22.7985	7.7173	901	132	14	56.3666	384	65	65	335
	9649	Bivio-1	ITA	39.13	16.17	italy_balkan_caucasus	SRR1946235	16.5966	yes	yes	76.25	67.25	13.5655	7.2767	31.5393	590.65	25.174	2.102	23.072	10.9832	20.8673	20.8972	6.6813	960	135	20	52.1742	387	75	107	355
	9651	Filet-1	ITA	40.68	14.87	italy_balkan_caucasus	SRR1946236	13.5712	yes	yes	64	49.6667	16.0061	9.3377	38.3582	569.988	28.5353	4.1918	24.3435	10.7351	23.1859	23.1859	9.5157	1086	163	29	49.7401	438	104	104	383
	9653	Giffo-1	ITA	38.44	16.13	italy_balkan_caucasus	SRR1946237	15.965	yes	yes	59.5	52.5	13.9409	7.1568	31.1031	586.415	25.278	2.268	23.01	8.4372	21.1575	21.235	7.1182	889	127	19	54.1551	361	66	106	338
	9655	Marce-1	ITA	38.92	16.47	italy_balkan_caucasus	SRR1946238	11.8982	yes	yes	79	71.6667	16.7764	8.294	34.2911	595.451	29.148	4.961	24.187	14.3752	24.2728	24.4007	10.0963	910	138	14	63.2052	398	50	80	350
	9656	Marti-1	ITA	40.64	17.31	italy_balkan_caucasus	SRR1946239	19.4036	yes	yes	78.25	89	14.6025	8.8903	34.7221	635.13	27.375	1.771	25.604	11.691	22.81	22.81	7.5683	573	70	20	37.6527	208	73	73	183
	9657	Melic-1	ITA	38.45	16.04	italy_balkan_caucasus	SRR1946240	13.889	no	yes	58.5	48	16.3575	8.8332	35.7621	570.148	28.309	3.609	24.7	14.1632	23.3093	23.5237	9.69	884	121	16	54.286	353	63	107	330
	9658	Nicas-1	ITA	38.97	16.34	italy_balkan_caucasus	SRR1946241	12.3601	yes	yes	71.3333	66.5	15.1584	8.3687	34.4319	589.34	27.143	2.838	24.305	12.7128	22.4522	22.5498	8.3285	978	140	21	55.9023	406	70	100	363
	9659	Pigna-1	ITA	41.18	14.18	italy_balkan_caucasus	SRR1946242	17.6138	yes	yes	71.25	66.6667	15.4007	10.3926	38.998	608.306	28.679	2.03	26.649	12.4077	23.069	23.069	8.3772	897	134	22	44.8885	351	98	98	279
	9660	Sarno-1	ITA	40.84	14.57	italy_balkan_caucasus	SRR1946243	15.8643	yes	yes	53.25	40	15.6417	9.6243	38.8815	572.035	28.214	3.461	24.753	13.091	22.9312	22.9312	9.2027	997	148	27	46.3075	390	96	96	326
	9661	Cimin-1	ITA	39.58	16.21	italy_balkan_caucasus	SRR1946244	18.3223	yes	yes	55.25	42	15.3991	9.3937	35.8171	629.338	28.425	2.198	26.227	12.5273	23.3897	23.3897	8.2188	877	129	13	57.1975	379	62	62	324
	9663	Teano-1	ITA	41.33	14.09	admixed	SRR1946245	17.612	yes	yes	69.75	69.3333	14.7659	10.2774	36.6893	669.084	28.74	0.728	28.012	11.207	23.148	23.148	6.9697	870	127	26	41.1755	333	107	107	264
	9664	Mitterberg-1-179	ITA	46.366	11.2832	central_europe	SRR1946246	18.4299	no	no	85.5	109.667	7.8863	8.7202	32.7604	667.742	20.621	-5.997	26.618	16.1833	-0.14333	16.1833	-0.14333	619	75	23	39.0033	223	80	223	80
	9665	Mitterberg-1-180	ITA	46.366	11.2832	central_europe	SRR1946247	15.447	yes	yes	85.5	86.6667	7.8863	8.7202	32.7604	667.742	20.621	-5.997	26.618	16.1833	-0.14333	16.1833	-0.14333	619	75	23	39.0033	223	80	223	80
	9666	Mitterberg-1-182	ITA	46.366	11.2832	central_europe	SRR1946248	14.944	yes	no	86.5	112	7.8863	8.7202	32.7604	667.742	20.621	-5.997	26.618	16.1833	-0.14333	16.1833	-0.14333	619	75	23	39.0033	223	80	223	80
	9667	Mitterberg-1-183	ITA	46.366	11.2832	central_europe	SRR1946249	13.6731	no	no	89	107	7.8863	8.7202	32.7604	667.742	20.621	-5.997	26.618	16.1833	-0.14333	16.1833	-0.14333	619	75	23	39.0033	223	80	223	80
	9668	Mitterberg-2-184	ITA	46.3668	11.2837	central_europe	SRR1946250	13.6461	yes	yes	82.5	79.5	7.8863	8.7202	32.7604	667.742	20.621	-5.997	26.618	16.1833	-0.14333	16.1833	-0.14333	619	75	23	39.0033	223	80	223	80
	9669	Mitterberg-2-185	ITA	46.3668	11.2837	central_europe	SRR1946251	16.4237	yes	no	81	86	7.8863	8.7202	32.7604	667.742	20.621	-5.997	26.618	16.1833	-0.14333	16.1833	-0.14333	619	75	23	39.0033	223	80	223	80
	9670	Mitterberg-2-186	ITA	46.3668	11.2837	central_europe	SRR1946252	17.7726	no	no	105.5	112.5	7.8863	8.7202	32.7604	667.742	20.621	-5.997	26.618	16.1833	-0.14333	16.1833	-0.14333	619	75	23	39.0033	223	80	223	80
	9671	Mitterberg-3-187	ITA	46.3668	11.2837	central_europe	SRR1946253	16.5314	no	yes	90.5	95	7.8863	8.7202	32.7604	667.742	20.621	-5.997	26.618	16.1833	-0.14333	16.1833	-0.14333	619	75	23	39.0033	223	80	223	80
	9672	Mitterberg-3-188	ITA	46.3668	11.2837	central_europe	SRR1946254	18.5977	no	no	85.3333	90.5	7.8863	8.7202	32.7604	667.742	20.621	-5.997	26.618	16.1833	-0.14333	16.1833	-0.14333	619	75	23	39.0033	223	80	223	80
	9673	Mitterberg-3-189	ITA	46.3668	11.2837	central_europe	SRR1946255	35.5211	yes	no	87.5	99.6667	7.8863	8.7202	32.7604	667.742	20.621	-5.997	26.618	16.1833	-0.14333	16.1833	-0.14333	619	75	23	39.0033	223	80	223	80
	9676	Mitterberg-4-192	ITA	46.3718	11.2866	central_europe	SRR1946256	15.8881	no	yes	87.75	89	7.8863	8.7202	32.7604	667.742	20.621	-5.997	26.618	16.1833	-0.14333	16.1833	-0.14333	619	75	23	39.0033	223	80	223	80
	9677	Mitterberg-4-193	ITA	46.3718	11.2866	central_europe	SRR1946257	20.5606	no	no	81.75	110.5	7.8863	8.7202	32.7604	667.742	20.621	-5.997	26.618	16.1833	-0.14333	16.1833	-0.14333	619	75	23	39.0033	223	80	223	80
	9678	Mitterberg-4-194	ITA	46.3718	11.2866	central_europe	SRR1946258	19.4434	yes	yes	69	87	7.8863	8.7202	32.7604	667.742	20.621	-5.997	26.618	16.1833	-0.14333	16.1833	-0.14333	619	75	23	39.0033	223	80	223	80
	9679	Castelfed-1-195	ITA	46.3378	11.2928	central_europe	SRR1946259	17.8263	yes	yes	69.25	79.75	7.0717	8.4119	32.7899	647.781	19.523	-6.131	25.654	15.1678	-0.606	15.1678	-0.606	589	76	21	44.4962	227	68	227	68
	9680	Castelfed-1-196	ITA	46.3378	11.2928	central_europe	SRR1946260	12.2782	yes	no	62.75	59.3333	7.0717	8.4119	32.7899	647.781	19.523	-6.131	25.654	15.1678	-0.606	15.1678	-0.606	589	76	21	44.4962	227	68	227	68
	9681	Castelfed-1-197	ITA	46.3378	11.2928	central_europe	SRR1946261	12.7897	yes	no	66.25	92.25	7.0717	8.4119	32.7899	647.781	19.523	-6.131	25.654	15.1678	-0.606	15.1678	-0.606	589	76	21	44.4962	227	68	227	68
	9682	Castelfed-1-198	ITA	46.3378	11.2928	central_europe	SRR1946262	16.6393	yes	no	77.75	74.75	7.0717	8.4119	32.7899	647.781	19.523	-6.131	25.654	15.1678	-0.606	15.1678	-0.606	589	76	21	44.4962	227	68	227	68
	9683	Castelfed-1-199	ITA	46.3378	11.2928	central_europe	SRR1946263	19.7007	yes	no	64	71.75	7.0717	8.4119	32.7899	647.781	19.523	-6.131	25.654	15.1678	-0.606	15.1678	-0.606	589	76	21	44.4962	227	68	227	68
	9684	Castelfed-2-200	ITA	46.3378	11.2928	central_europe	SRR1946264	21.3028	yes	yes	84	89.5	7.0717	8.4119	32.7899	647.781	19.523	-6.131	25.654	15.1678	-0.606	15.1678	-0.606	589	76	21	44.4962	227	68	227	68
	9685	Castelfed-2-201	ITA	46.3378	11.2928	central_europe	SRR1946265	19.9632	no	no	84.75	89.75	7.0717	8.4119	32.7899	647.781	19.523	-6.131	25.654	15.1678	-0.606	15.1678	-0.606	589	76	21	44.4962	227	68	227	68
	9686	Castelfed-2-202	ITA	46.3378	11.2928	central_europe	SRR1946266	23.6855	no	no	84.3333	88	7.0717	8.4119	32.7899	647.781	19.523	-6.131	25.654	15.1678	-0.606	15.1678	-0.606	589	76	21	44.4962	227	68	227	68
	9687	Castelfed-2-203	ITA	46.3378	11.2928	central_europe	SRR1946267	14.685	no	no	88.5	83.3333	7.0717	8.4119	32.7899	647.781	19.523	-6.131	25.654	15.1678	-0.606	15.1678	-0.606	589	76	21	44.4962	227	68	227	68
	9689	Castelfed-3-205	ITA	46.3378	11.2928	central_europe	SRR1946268	24.0347	no	yes	67.75	83	7.0717	8.4119	32.7899	647.781	19.523	-6.131	25.654	15.1678	-0.606	15.1678	-0.606	589	76	21	44.4962	227	68	227	68
	9690	Castelfed-3-206	ITA	46.3378	11.2928	central_europe	SRR1946269	17.5154	yes	yes	75.5	81.6667	7.0717	8.4119	32.7899	647.781	19.523	-6.131	25.654	15.1678	-0.606	15.1678	-0.606	589	76	21	44.4962	227	68	227	68
	9691	Castelfed-3-207	ITA	46.3378	11.2928	admixed	SRR1946270	12.6426	no	no	74	72.75	7.0717	8.4119	32.7899	647.781	19.523	-6.131	25.654	15.1678	-0.606	15.1678	-0.606	589	76	21	44.4962	227	68	227	68
	9692	Castelfed-3-208	ITA	46.3378	11.2928	central_europe	SRR1946271	20.0662	no	no	72	70.75	7.0717	8.4119	32.7899	647.781	19.523	-6.131	25.654	15.1678	-0.606	15.1678	-0.606	589	76	21	44.4962	227	68	227	68
	9693	Castelfed-3-209	ITA	46.3378	11.2928	central_europe	SRR1946272	16.069	yes	yes	68.5	75	7.0717	8.4119	32.7899	647.781	19.523	-6.131	25.654	15.1678	-0.606	15.1678	-0.606	589	76	21	44.4962	227	68	227	68
	9694	Castelfed-4-210	ITA	46.3378	11.2928	central_europe	SRR1946273	23.2498	no	yes	76.5	74.25	7.0717	8.4119	32.7899	647.781	19.523	-6.131	25.654	15.1678	-0.606	15.1678	-0.606	589	76	21	44.4962	227	68	227	68
	9695	Castelfed-4-211	ITA	46.3378	11.2928	central_europe	SRR1946274	13.919	no	no	103.5	84.5	7.0717	8.4119	32.7899	647.781	19.523	-6.131	25.654	15.1678	-0.606	15.1678	-0.606	589	76	21	44.4962	227	68	227	68
	9696	Castelfed-4-214	ITA	46.3378	11.2928	central_europe	SRR1946275	15.6424	yes	yes	77.5	76.75	7.0717	8.4119	32.7899	647.781	19.523	-6.131	25.654	15.1678	-0.606	15.1678	-0.606	589	76	21	44.4962	227	68	227	68
	9697	Dolen-1	BUL	41.62	23.94	italy_balkan_caucasus	SRR1946276	25.1466	yes	yes	77.5	63	10.456	10.5886	33.6274	772.616	25.043	-6.445	31.488	14.2882	16.098	20.0372	1.0775	550	58	30	20.0061	163	103	133	141
	9698	Goced-1	BUL	41.57	23.85	italy_balkan_caucasus	SRR1946277	18.5154	yes	yes	81	74.5	11.2082	11.0775	33.8327	795.342	26.43	-6.312	32.742	15.3032	20.2458	21.0398	1.4488	535	56	29	20.568	157	101	128	137
	9699	Kolar-1	BUL	41.37	23.14	italy_balkan_caucasus	SRR1946278	15.2187	yes	yes	74.25	63.6667	10.4772	10.4619	34.3859	720.612	24.582	-5.843	30.425	13.9948	18.7495	19.3088	1.7007	531	56	32	17.3788	155	104	121	127
	9700	Dolna-1-10	BUL	42.32	23.1	italy_balkan_caucasus	SRR1946279	21.9001	no	yes	80	81	10.3854	11.0636	34.1732	788.867	25.334	-7.041	32.375	18.198	2.058	20.0142	0.626	565	65	31	21.7122	184	109	163	114
	9701	Ivano-1	BUL	43.7	25.91	italy_balkan_caucasus	SRR1946280	25.1222	yes	yes	85.5	82	11.4752	10.8787	31.0686	890.616	27.51	-7.505	35.015	20.249	2.122	22.2273	0.14433	583	72	33	25.2845	201	107	184	111
	9703	Melni-1	BUL	41.53	23.39	italy_balkan_caucasus	SRR1946281	26.6454	yes	yes	76.5	69.75	12.6949	10.6342	32.5293	812.1	27.775	-4.916	32.691	7.8747	21.9897	22.7512	2.7058	493	55	28	19.9444	148	95	114	122
	9704	Melni-2	BUL	41.53	23.39	italy_balkan_caucasus	SRR1946282	10.8752	yes	yes	75.5	70.3333	12.6949	10.6342	32.5293	812.1	27.775	-4.916	32.691	7.8747	21.9897	22.7512	2.7058	493	55	28	19.9444	148	95	114	122
	9705	Choto-1	BUL	41.5	23.33	italy_balkan_caucasus	SRR1946283	26.1684	yes	yes	71.3333	67	13.197	11.1946	33.1878	822.743	28.828	-4.903	33.731	8.2545	22.5607	23.3223	3.0647	476	54	27	20.2595	144	92	110	118
	9706	Dospa-1	BUL	41.64	24.18	italy_balkan_caucasus	SRR1946284	13.5861	yes	yes	95.25	78.6667	7.5552	10.8858	36.6255	682.42	21.256	-8.466	29.722	10.708	12.9538	15.716	-0.7695	644	71	36	19.5364	201	121	167	160
	9707	Podvi-1	BUL	41.57	24.84	italy_balkan_caucasus	SRR1946285	21.7103	yes	yes	80.5	72.75	9.4404	11.5087	36.2204	712.341	24.134	-7.64	31.774	12.8052	17.6815	18.1052	0.8385	638	69	34	21.179	189	115	146	173
	9708	Kardz-1	BUL	41.62	25.35	italy_balkan_caucasus	SRR1946286	26.9149	yes	yes	89	85	12.1172	10.9623	33.7885	789.949	27.347	-5.097	32.444	7.6925	21.2462	21.923	2.5187	587	75	28	27.1001	192	93	114	176
	9709	Zerev-1-34	BUL	41.85	23.13	italy_balkan_caucasus	SRR1946287	22.2649	yes	yes	82	73.5	10.4865	10.3209	32.8765	775.124	24.985	-6.408	31.393	14.4727	2.2043	20.04	0.96033	524	57	33	17.8425	158	110	138	117
	9710	Zerev-1-35	BUL	41.85	23.13	italy_balkan_caucasus	SRR1946288	16.2339	yes	yes	80.5	83.25	10.4865	10.3209	32.8765	775.124	24.985	-6.408	31.393	14.4727	2.2043	20.04	0.96033	524	57	33	17.8425	158	110	138	117
	9711	Dolna-1-39	BUL	42.32	23.1	italy_balkan_caucasus	SRR1946289	21.4775	yes	no	75	82.5	10.3854	11.0636	34.1732	788.867	25.334	-7.041	32.375	18.198	2.058	20.0142	0.626	565	65	31	21.7122	184	109	163	114
	9712	Dolna-1-40	BUL	42.32	23.1	italy_balkan_caucasus	SRR1946290	16.3235	yes	no	77	78	10.3854	11.0636	34.1732	788.867	25.334	-7.041	32.375	18.198	2.058	20.0142	0.626	565	65	31	21.7122	184	109	163	114
	9713	Stara-1	BUL	42.49	25.61	italy_balkan_caucasus	SRR1946291	15.5982	yes	yes	75.25	68.3333	11.4927	10.8359	33.7022	784.807	26.47	-5.682	32.152	15.546	17.0138	21.2893	1.9105	600	68	39	19.1388	190	124	161	135
	9714	Grivo-1	BUL	41.84	25.75	italy_balkan_caucasus	SRR1946292	19.7605	yes	yes	80.75	82.3333	12.4087	11.3696	34.1244	797.73	27.791	-5.527	33.318	7.8435	21.5133	22.2878	2.5993	578	66	31	22.8112	181	99	117	160
	9716	Leska-1-44	BUL	41.54	24.98	italy_balkan_caucasus	SRR1946293	14.4621	no	yes	102.667	122	10.1185	10.929	35.0659	725.129	24.551	-6.616	31.167	2.8565	18.5717	19.0483	1.4343	634	74	32	23.5612	193	106	134	182
	9717	Kardz-2	BUL	41.66	25.47	italy_balkan_caucasus	SRR1946294	22.8523	yes	yes	90.25	93.3333	11.9243	10.2659	32.7901	773.868	26.488	-4.82	31.308	7.7102	20.8917	21.5643	2.5852	596	73	30	25.196	190	97	117	174
	9718	Smolj-1	BUL	41.55	24.75	italy_balkan_caucasus	SRR1946295	14.4759	no	yes	78.75	79	8.9091	11.4372	36.3963	700.642	23.465	-7.959	31.424	12.2108	14.3558	17.3983	0.47333	648	68	34	21.1182	195	117	152	174
	9719	Koren-1	BUL	41.83	25.69	italy_balkan_caucasus	SRR1946296	12.0979	yes	yes	72.5	57.75	12.2973	11.3369	34.0622	799.377	27.693	-5.59	33.283	7.6868	21.4118	22.205	2.4772	578	66	31	22.7452	180	99	118	160
	9720	Malak-1	BUL	41.77	25.68	italy_balkan_caucasus	SRR1946297	25.4201	yes	yes	100.75	104	12.1409	11.2365	34.0614	790.27	27.492	-5.497	32.989	7.6672	21.191	22.0137	2.5255	588	70	30	24.569	187	97	117	167
	9721	Schip-1	BUL	42.72	25.33	italy_balkan_caucasus	SRR1946298	13.4221	yes	yes	77.5	78	9.0529	10.4323	34.3372	738.303	23.074	-7.308	30.382	16.22	0.84283	18.1107	0.12767	675	81	41	23.5661	225	137	203	140
	9722	Groch-1	BUL	41.71	24.41	italy_balkan_caucasus	SRR1946299	22.3452	yes	yes	99.5	108	7.9501	10.6363	35.5136	692.33	21.803	-8.147	29.95	11.2142	13.3573	16.2697	-0.46117	641	70	35	20.046	200	119	164	161
	9723	Slavi-2	BUL	41.42	23.67	italy_balkan_caucasus	SRR1946300	12.0025	yes	yes	76	68.5	9.8014	10.976	35.2847	739.545	24.144	-6.963	31.107	13.3793	18.3145	18.9018	0.804	558	58	32	17.92	165	109	134	140
	9725	Epidauros-1	GRC	37.6	23.08	italy_balkan_caucasus	SRR1946301	12.9165	yes	yes	61.25	56.5	15.4173	9.2547	34.6101	662.388	28.757	2.017	26.74	9.4487	23.9913	23.9913	7.9605	578	97	10	65.1819	261	35	35	246
	9726	Faneronemi-3	GRC	37.07	22.04	italy_balkan_caucasus	SRR1946302	14.9209	yes	yes	67	56.5	17.1697	10.7318	40.8204	596.026	30.1562	3.8658	26.2904	11.7667	24.7336	24.7336	10.45	731	135	5	77.5433	367	23	23	332
	9727	Olympia-2	GRC	37.63	21.62	central_europe	SRR1946303	15.701	yes	yes	61.25	43.5	16.417	10.3726	39.0049	607.095	29.381	2.788	26.593	10.7472	24.0128	24.0128	9.3985	755	135	6	76.1028	377	23	23	333
	9728	Stiav-1	SVK	48.46	18.9	central_europe	SRR1946304	12.5871	yes	yes	77.5	77.75	7.1518	8.9106	30.3277	749.313	20.888	-8.493	29.381	14.861	-0.68917	16.315	-2.0773	774	91	44	22.4334	246	137	244	152
	9729	Stiav-2	SVK	48.46	18.9	central_europe	SRR1946305	24.4959	yes	yes	96.75	79	7.1518	8.9106	30.3277	749.313	20.888	-8.493	29.381	14.861	-0.68917	16.315	-2.0773	774	91	44	22.4334	246	137	244	152
	9730	Bela-1	SVK	48.47	18.94	central_europe	SRR1946306	15.364	yes	yes	89	97	7.1518	8.9106	30.3277	749.313	20.888	-8.493	29.381	14.861	-0.68917	16.315	-2.0773	774	91	44	22.4334	246	137	244	152
	9731	Stiav-3	SVK	48.46	18.9	central_europe	SRR1946307	20.9878	yes	yes	92.5	66	7.1518	8.9106	30.3277	749.313	20.888	-8.493	29.381	14.861	-0.68917	16.315	-2.0773	774	91	44	22.4334	246	137	244	152
	9732	Halca-1	SVK	48.47	18.96	central_europe	SRR1946308	24.3226	yes	yes	82	88.25	7.2825	8.8913	30.189	753.994	21.03	-8.422	29.452	15.0587	-0.61717	16.5065	-2.0265	753	89	43	22.3658	239	134	237	148
	9733	Bela-2	SVK	48.47	18.94	central_europe	SRR1946309	15.9445	yes	yes	80	83.75	7.1518	8.9106	30.3277	749.313	20.888	-8.493	29.381	14.861	-0.68917	16.315	-2.0773	774	91	44	22.4334	246	137	244	152
	9735	Bela-4	SVK	48.47	18.94	central_europe	SRR1946310	18.1837	yes	yes	85.5	74	7.1518	8.9106	30.3277	749.313	20.888	-8.493	29.381	14.861	-0.68917	16.315	-2.0773	774	91	44	22.4334	246	137	244	152
	9736	Teiu-2	ROU	44.69	25.17	admixed	SRR1946311	13.5523	yes	yes	78	81	10.6955	10.4407	30.2295	895.919	26.686	-7.852	34.538	19.7678	1.1937	21.5242	-0.486	560	74	29	35.1767	214	90	201	92
	9737	Ulies-1	ROU	45.95	22.62	asia	SRR1946312	13.1822	yes	yes	85.75	63.6667	9.095	9.1566	30.4276	775.759	22.779	-7.314	30.093	16.9005	0.8635	18.3522	-0.78283	645	94	33	34.5598	238	105	229	115
	9738	Bran-1	ROU	45.57	25.42	admixed	SRR1946313	16.2004	yes	yes	79	73.75	6.3663	9.6252	31.8114	771.834	20.483	-9.774	30.257	14.2613	-3.2458	15.7038	-3.2458	636	96	28	48.5993	269	87	266	87
	9739	Toc-1	ROU	46.01	22.33	central_europe	SRR1946314	18.2139	yes	yes	86	68.5	9.4063	9.2682	31.0335	762.183	23.082	-6.783	29.865	17.0573	1.2908	18.5487	-0.24933	654	95	33	33.7218	241	108	230	118
	9741	Orast-1	ROU	45.84	23.16	central_europe	SRR1946315	16.1975	yes	yes	88	71.5	9.4819	10.2514	31.476	827.442	24.223	-8.346	32.569	17.7347	0.74633	19.2448	-1.1473	608	90	30	37.0954	231	92	221	102
	9743	Furni-1	ROU	45.14	25	admixed	SRR1946316	14.3595	yes	yes	79.5	75	8.4865	9.8271	32.6905	757.929	22.336	-7.725	30.061	16.054	0.16283	17.567	-0.9405	632	89	29	42.9295	256	90	245	92
	9744	Iasi-1	ROU	47.16	27.59	admixed	SRR1946317	13.317	yes	yes	78.75	63.3333	9.591	9.1633	27.9081	872.44	24.761	-8.073	32.834	18.6003	0.028167	20.1025	-1.2848	578	91	26	43.9643	236	85	228	87
	9745	Sij_1/96	UZB	41.45	70.05	asia	SRR1946318	15.6263	yes	yes	79.5	76	5.9629	12.0091	32.9476	924.652	23.617	-12.832	36.449	4.5335	16.7952	17.1638	-5.1567	795	117	13	51.7954	302	56	72	253
	9747	Zabar-1	SRB	44.38	21.22	central_europe	SRR1946319	17.7782	yes	yes	86	94.6667	11.015	9.8487	31.3692	787.655	25.513	-5.883	31.396	19.0758	2.7132	20.5723	1.1658	660	85	40	22.7029	218	127	205	133
	9748	Zagub-1	SRB	44.23	21.71	admixed	SRR1946320	14.0388	yes	yes	81	86.25	9.4035	9.7742	31.7261	773.28	23.609	-7.199	30.808	13.7213	1.0948	18.8158	-0.27617	692	85	42	21.0569	222	133	203	140
	9749	Knjas-1	SRB	43.54	22.29	italy_balkan_caucasus	SRR1946321	13.9227	yes	yes	74.75	63.75	9.1365	10.2264	34.1552	730.629	22.968	-6.973	29.941	16.3393	1.2638	18.0098	-0.0265	666	81	40	20.2997	211	130	194	133
	9754	Sredn-1	SRB	44.66	21.37	admixed	SRR1946322	27.0329	yes	yes	79.25		11.0099	9.6733	30.9933	796.242	25.344	-5.867	31.211	19.0193	2.5402	20.6225	0.98633	672	88	41	23.3346	222	127	213	137
	9755	Vajug-1	SRB	44.56	22.56	italy_balkan_caucasus	SRR1946323	26.9596	yes	yes	88.75	82	11.7483	10.181	30.6389	850.909	27.034	-6.195	33.229	16.8698	2.8343	22.0055	1.0855	600	68	36	18.8999	188	120	160	127
	9756	Staro-2	SRB	44.3	21.08	central_europe	SRR1946324	19.0713	yes	yes	88.75	73	11.2381	10.5047	32.962	785.802	25.858	-6.011	31.869	19.2442	2.9715	20.778	1.4215	645	86	38	24.2951	216	122	203	127
	9757	Staro-1	SRB	44.3	21.08	italy_balkan_caucasus	SRR1946325	14.2972	yes	no	93.75	93	11.2381	10.5047	32.962	785.802	25.858	-6.011	31.869	19.2442	2.9715	20.778	1.4215	645	86	38	24.2951	216	122	203	127
	9758	Altai-5	CHN	47.75	88.4	asia	SRR1946326	14.2209	no	yes	71.25	73	3.6454	12.0704	24.3066	1417.65	26.508	-23.151	49.659	20.034	-12.449	20.034	-14.5183	174	27	6	37.3667	63	21	63	29
	9759	Anz-0	IRN	37.47	49.47	italy_balkan_caucasus	SRR1946327	13.2352	yes	yes	61.5	58.5	14.1621	8.6115	30.2902	732.87	27.78	-0.65	28.43	11.628	20.72	22.9048	5.2357	1098	187	25	58.9606	494	95	110	339
	9761	Bik-1	LBN	33.92	35.7	central_europe	SRR1946328	22.1483	no	yes	65.25	58	15.8316	10.0314	36.9481	635.165	28.739	1.589	27.15	7.7212	22.9632	22.9632	7.7212	1056	242	1	101.677	636	3	3	636
	9762	Etna-2	ITA	37.69	14.98	admixed	SRR1946329	11.8491	yes	yes	95.5	72.75	14.803	8.5366	35.2111	593.81	27.089	2.845	24.244	12.405	22.2442	22.3718	8.1378	616	91	8	58.5528	260	36	76	232
	9764	Qar-8a	LBN	34.1	35.84	admixed	SRR1946330	99.4753	no	no	69.75	62.75	10.6303	10.7023	37.5956	656.5	23.951	-4.516	28.467	2.5152	18.2523	18.3178	2.5152	1001	222	0	97.7753	583	4	4	583
	9766	Westkar-4	KGZ	42.26	74.16	asia	SRR1946331	13.9491	no	yes	57.75	39.5	-2.0764	14.0192	31.9191	1168.36	18.82	-25.101	43.921	8.7727	-16.7638	10.818	-16.7638	516	78	19	43.9738	208	66	167	66
	9768	Ru4-16	GER	48.57	9.16	central_europe	SRR1946332	30.9735	yes	yes	74.5	54.6667	9.2625	8.6868	32.5639	668.185	21.964	-4.712	26.676	15.9983	2.4233	17.5818	1.1298	732	96	38	28.7457	258	124	248	132
	9769	HE-1	GER	48.55	8.99	central_europe	SRR1946333	32.3135	yes	yes	66.5	44.6667	9.0127	8.3307	32.0657	655.336	21.325	-4.655	25.98	15.6325	2.2682	17.1847	1.0695	751	96	41	26.5505	260	132	245	140
	9770	KBG2-13	GER	48.53	9.01	central_europe	SRR1946334	27.3424	yes	yes	67	44.75	8.9132	8.8618	33.1209	664.978	21.687	-5.069	26.756	15.6297	2.1333	17.2062	0.8825	753	97	40	27.6195	263	130	250	137
	9771	Pfn-N2.2-6	GER	48.56	9.11	central_europe	SRR1946335	26.0701	yes	yes	62.5	44.25	9.003	8.5943	32.6371	659.791	21.551	-4.782	26.333	15.6732	2.2362	17.2425	1.0003	738	96	39	28.0509	259	127	246	134
	9772	Hof-1	GER	48.41	8.85	central_europe	SRR1946336	31.284	yes	yes	67	40.75	8.4786	9.1006	33.9675	663.554	21.321	-5.471	26.792	15.146	1.6208	16.7702	0.54833	800	98	49	22.8713	268	151	253	163
	9774	Alt-1	GER	48.59	9.22	central_europe	SRR1946337	28.439	yes	yes	68	43	8.9888	8.3351	31.737	662.631	21.367	-4.896	26.263	15.6783	2.1717	17.2358	0.92767	774	99	43	26.7661	268	136	258	144
	9775	Berg-1	GER	48.41	8.79	central_europe	SRR1946338	32.0193	yes	yes	60	44.25	8.3625	9.1073	33.9329	663.184	21.232	-5.607	26.839	14.9808	1.4452	16.6793	0.4535	814	93	53	18.0799	258	167	243	183
	9776	Fell3-7	GER	48.43	8.79	central_europe	SRR1946339	36.6361	yes	yes	65.25	57.5	8.3625	9.1073	33.9329	663.184	21.232	-5.607	26.839	14.9808	1.4452	16.6793	0.4535	814	93	53	18.0799	258	167	243	183
	9777	Gn-1	GER	48.57	9.17	central_europe	SRR1946340	34.969	yes	yes	66.5	43.5	9.2625	8.6868	32.5639	668.185	21.964	-4.712	26.676	15.9983	2.4233	17.5818	1.1298	732	96	38	28.7457	258	124	248	132
	9778	Bach-7	GER	48.41	8.84	central_europe	SRR1946341	29.2383	yes	yes	71.5	49.25	8.4786	9.1006	33.9675	663.554	21.321	-5.471	26.792	15.146	1.6208	16.7702	0.54833	800	98	49	22.8713	268	151	253	163
	9779	Bai-10	GER	48.5	8.78	central_europe	SRR1946342	25.0618	yes	yes	63.25	44.6667	8.4812	9.1822	34.0143	667.517	21.468	-5.527	26.995	15.1167	1.5688	16.83	0.51467	833	93	56	16.7315	260	174	242	189
	9780	Fell2-4	GER	48.43	8.79	central_europe	SRR1946343	26.1554	yes	yes	72.25	45.75	8.3625	9.1073	33.9329	663.184	21.232	-5.607	26.839	14.9808	1.4452	16.6793	0.4535	814	93	53	18.0799	258	167	243	183
	9781	Kus2-2	GER	48.52	9.11	central_europe	SRR1946344	24.3684	yes	yes	60	41.6667	8.6215	8.4386	32.2096	659.946	21.074	-5.125	26.199	15.2678	1.825	16.827	0.61217	778	101	42	27.729	272	136	261	143
	9782	Lu3-30	GER	48.53	9.09	central_europe	SRR1946345	26.6326	yes	yes	63.25	44.5	8.6215	8.4386	32.2096	659.946	21.074	-5.125	26.199	15.2678	1.825	16.827	0.61217	778	101	42	27.729	272	136	261	143
	9783	Tu-PK-7	GER	48.52	9.05	admixed	SRR1946346	27.2541	yes	yes	76.5	66.3333	8.6215	8.4386	32.2096	659.946	21.074	-5.125	26.199	15.2678	1.825	16.827	0.61217	778	101	42	27.729	272	136	261	143
	9784	Erg2-6	GER	48.5	8.8	central_europe	SRR1946347	26.6501	yes	yes	60.25	43.5	8.7104	9.1671	33.9233	666.294	21.624	-5.399	27.023	15.3845	1.8513	17.039	0.73433	795	95	49	21.4093	262	153	245	164
	9785	Ha-HBT1-2	GER	48.54	9.02	central_europe	SRR1946348	29.3657	yes	yes	63.25	45.25	8.9132	8.8618	33.1209	664.978	21.687	-5.069	26.756	15.6297	2.1333	17.2062	0.8825	753	97	40	27.6195	263	130	250	137
	9786	Ha-P-13	GER	48.54	9.01	central_europe	SRR1946349	23.8226	yes	yes	64.75	40.25	8.9132	8.8618	33.1209	664.978	21.687	-5.069	26.756	15.6297	2.1333	17.2062	0.8825	753	97	40	27.6195	263	130	250	137
	9787	HI-4	GER	48.5	9	central_europe	SRR1946350	24.1795	no	yes	70.5	49.3333	8.9132	8.8618	33.1209	664.978	21.687	-5.069	26.756	15.6297	2.1333	17.2062	0.8825	753	97	40	27.6195	263	130	250	137
	9788	KBG1-14	GER	48.53	9.01	central_europe	SRR1946351	28.391	yes	yes	62.5	38.3333	8.9132	8.8618	33.1209	664.978	21.687	-5.069	26.756	15.6297	2.1333	17.2062	0.8825	753	97	40	27.6195	263	130	250	137
	9789	Obh-13	GER	48.39	8.96	central_europe	SRR1946352	46.884	yes	yes	65	42.25	7.8421	8.2629	32.2569	649.212	20.043	-5.573	25.616	14.3687	1.0438	15.9142	0.022833	861	109	50	24.6248	292	159	282	168
	9790	Gn2-3	GER	48.58	9.18	central_europe	SRR1946353	26.9833	yes	yes	66.75	41.75	9.2625	8.6868	32.5639	668.185	21.964	-4.712	26.676	15.9983	2.4233	17.5818	1.1298	732	96	38	28.7457	258	124	248	132
	9791	Haes-1	GER	48.6	9.2	central_europe	SRR1946354	26.294	yes	yes	65.3333	38.3333	9.2625	8.6868	32.5639	668.185	21.964	-4.712	26.676	15.9983	2.4233	17.5818	1.1298	732	96	38	28.7457	258	124	248	132
	9792	Lu4-2	GER	48.54	9.09	central_europe	SRR1946355	23.4437	yes	yes	62.75	42.75	8.6215	8.4386	32.2096	659.946	21.074	-5.125	26.199	15.2678	1.825	16.827	0.61217	778	101	42	27.729	272	136	261	143
	9793	Ru-N2	GER	48.57	9.16	central_europe	SRR1946356	19.976	yes	yes	62	63.3333	9.2625	8.6868	32.5639	668.185	21.964	-4.712	26.676	15.9983	2.4233	17.5818	1.1298	732	96	38	28.7457	258	124	248	132
	9794	Tu-B1-2	GER	48.52	9.08	central_europe	SRR1946357	26.6351	yes	yes	69.25	44.5	8.6215	8.4386	32.2096	659.946	21.074	-5.125	26.199	15.2678	1.825	16.827	0.61217	778	101	42	27.729	272	136	261	143
	9795	Wank-2	GER	48.5	9.11	central_europe	SRR1946358	22.428	yes	yes	57.75	38.25	8.6215	8.4386	32.2096	659.946	21.074	-5.125	26.199	15.2678	1.825	16.827	0.61217	778	101	42	27.729	272	136	261	143
	9796	Bach2-1	GER	48.41	8.84	central_europe	SRR1946359	48.6689	yes	yes	73.5	46	8.4786	9.1006	33.9675	663.554	21.321	-5.471	26.792	15.146	1.6208	16.7702	0.54833	800	98	49	22.8713	268	151	253	163
	9797	Ha-HBT2-10	GER	48.54	9.02	central_europe	SRR1946360	28.5809	yes	yes	69	46.5	8.9132	8.8618	33.1209	664.978	21.687	-5.069	26.756	15.6297	2.1333	17.2062	0.8825	753	97	40	27.6195	263	130	250	137
	9798	Ha-P2-1	GER	48.54	9.01	central_europe	SRR1946361	32.5093	yes	yes	65.25	44.6667	8.9132	8.8618	33.1209	664.978	21.687	-5.069	26.756	15.6297	2.1333	17.2062	0.8825	753	97	40	27.6195	263	130	250	137
	9799	Hart-2	GER	48.39	8.85	central_europe	SRR1946362	24.9195	yes	yes	66.25	50.5	8.4786	9.1006	33.9675	663.554	21.321	-5.471	26.792	15.146	1.6208	16.7702	0.54833	800	98	49	22.8713	268	151	253	163
	9800	Ha-S-B	GER	48.54	9.01	central_europe	SRR1946363	27.4573	yes	yes	68.5	42.5	8.9132	8.8618	33.1209	664.978	21.687	-5.069	26.756	15.6297	2.1333	17.2062	0.8825	753	97	40	27.6195	263	130	250	137
	9801	Ha-SP-2	GER	48.54	9.01	central_europe	SRR1946364	20.6649	yes	yes	62	36.3333	8.9132	8.8618	33.1209	664.978	21.687	-5.069	26.756	15.6297	2.1333	17.2062	0.8825	753	97	40	27.6195	263	130	250	137
	9802	Kus3-1	GER	48.51	9.11	central_europe	SRR1946365	26.6393	yes	yes	69.75	42.75	8.6215	8.4386	32.2096	659.946	21.074	-5.125	26.199	15.2678	1.825	16.827	0.61217	778	101	42	27.729	272	136	261	143
	9803	Muh-2	GER	48.42	8.76	central_europe	SRR1946366	23.6466	yes	yes	63	41.25	8.3625	9.1073	33.9329	663.184	21.232	-5.607	26.839	14.9808	1.4452	16.6793	0.4535	814	93	53	18.0799	258	167	243	183
	9804	Obe1-15	GER	48.45	8.87	central_europe	SRR1946367	24.0008	yes	yes	65.75	45.75	8.4786	9.1006	33.9675	663.554	21.321	-5.471	26.792	15.146	1.6208	16.7702	0.54833	800	98	49	22.8713	268	151	253	163
	9805	Pfn-10	GER	48.54	9.09	central_europe	SRR1946368	21.7714	yes	yes	70.5	53	8.6215	8.4386	32.2096	659.946	21.074	-5.125	26.199	15.2678	1.825	16.827	0.61217	778	101	42	27.729	272	136	261	143
	9806	Ru-2	GER	48.56	9.16	central_europe	SRR1946369	26.6558	yes	yes	67	43	9.2625	8.6868	32.5639	668.185	21.964	-4.712	26.676	15.9983	2.4233	17.5818	1.1298	732	96	38	28.7457	258	124	248	132
	9807	Schl-7	GER	48.6	9.22	central_europe	SRR1946370	26.0819	yes	yes	67.5	43	8.9888	8.3351	31.737	662.631	21.367	-4.896	26.263	15.6783	2.1717	17.2358	0.92767	774	99	43	26.7661	268	136	258	144
	9808	Tu-B2-3	GER	48.52	9.08	central_europe	SRR1946371	24.1075	yes	yes	75.25	53	8.6215	8.4386	32.2096	659.946	21.074	-5.125	26.199	15.2678	1.825	16.827	0.61217	778	101	42	27.729	272	136	261	143
	9809	Tu-KB-6	GER	48.52	9.05	western_europe	SRR1946372	20.6281	yes	yes	74.75	51.25	8.6215	8.4386	32.2096	659.946	21.074	-5.125	26.199	15.2678	1.825	16.827	0.61217	778	101	42	27.729	272	136	261	143
	9810	Tu-KS-7	GER	48.53	9.07	central_europe	SRR1946373	13.0273	no	yes	69.25	42.25	8.6215	8.4386	32.2096	659.946	21.074	-5.125	26.199	15.2678	1.825	16.827	0.61217	778	101	42	27.729	272	136	261	143
	9811	Tu-NK-12	GER	48.52	9.05	central_europe	SRR1946374	13.0939	yes	yes	69.75	45	8.6215	8.4386	32.2096	659.946	21.074	-5.125	26.199	15.2678	1.825	16.827	0.61217	778	101	42	27.729	272	136	261	143
	9812	Tu-W1	GER	48.52	9.03	central_europe	SRR1946375	20.665	yes	yes	67.75	45.75	8.9132	8.8618	33.1209	664.978	21.687	-5.069	26.756	15.6297	2.1333	17.2062	0.8825	753	97	40	27.6195	263	130	250	137
	9813	BI-4	GER	48.4	8.77	central_europe	SRR1946376	13.4174	yes	yes	65.75	45.5	8.3625	9.1073	33.9329	663.184	21.232	-5.607	26.839	14.9808	1.4452	16.6793	0.4535	814	93	53	18.0799	258	167	243	183
	9814	Fell1-10	GER	48.42	8.79	central_europe	SRR1946377	13.1456	yes	yes	71.5	48.3333	8.3625	9.1073	33.9329	663.184	21.232	-5.607	26.839	14.9808	1.4452	16.6793	0.4535	814	93	53	18.0799	258	167	243	183
	9815	Ha-HBT3-11	GER	48.54	9.02	central_europe	SRR1946378	19.777	yes	yes	72.5	48	8.9132	8.8618	33.1209	664.978	21.687	-5.069	26.756	15.6297	2.1333	17.2062	0.8825	753	97	40	27.6195	263	130	250	137
	9816	Tu-WH	GER	48.55	9.06	central_europe	SRR1946379	10.7068	yes	yes	63	39	9.003	8.5943	32.6371	659.791	21.551	-4.782	26.333	15.6732	2.2362	17.2425	1.0003	738	96	39	28.0509	259	127	246	134
	9817	IP-Ace-0	ESP	39.84	-6.6	spain	SRR1946380	19.6086	yes	yes	64.25	63.75	16.1666	11.219	38.5096	649.773	30.402	1.269	29.133	9.6152	24.608	24.6135	8.8475	587	88	7	54.0629	246	41	44	221
	9819	IP-Amu-0	ESP	42.35	-3.03	spain	SRR1946381	16.2307	yes	yes	98	98.5	8.2925	8.5666	36.0167	563.712	20.422	-3.363	23.785	9.3102	15.7027	15.7027	2.1643	708	83	33	26.7612	214	116	116	200
	9820	IP-Are-0	ESP	41	-4.71	spain	SRR1946382	15.6461	no	yes	61.75	55.75	11.7339	12.2769	40.6938	644.369	26.173	-3.996	30.169	13.8627	19.7862	20.1163	4.3925	380	47	14	31.9023	120	60	65	101
	9821	IP-Aru-0	ESP	41.81	2.49	spain	SRR1946383	22.7565	yes	yes	79.5	72.25	13.3368	9.6387	38.2202	583.796	25.887	0.668	25.219	14.2265	20.7445	20.833	6.7735	807	90	39	21.6526	251	164	190	179
	9822	IP-Aul-0	ESP	40.52	-4.02	spain	SRR1946384	18.3802	no	yes	82	62.3333	14.3144	11.8767	38.5118	687.822	29.734	-1.105	30.839	10.2712	23.1923	23.3612	6.646	372	45	11	37.0954	129	50	51	106
	9823	IP-Bae-0	ESP	43.34	-5.84	western_europe	SRR1946385	13.4749	yes	yes	63	42	12.547	8.5473	42.8459	416.53	22.191	2.242	19.949	10.6203	17.6885	17.9072	7.7502	942	103	47	25.7534	280	153	153	269
	9824	IP-Bes-5	ESP	42.91	-4.91	admixed	SRR1946386	13.2893	yes	yes	115.5	143	7.3426	7.7502	35.3634	530.633	18.461	-3.455	21.916	2.5272	14.352	14.352	1.6487	882	106	37	30.5364	297	134	134	280
	9825	IP-Boa-0	ESP	40.4	-3.88	spain	SRR1946387	20.2407	yes	yes	68.5	63.5	14.2705	11.56	37.7506	691.575	29.572	-1.05	30.622	10.1755	23.1793	23.3652	6.5305	396	48	11	38.4097	139	51	52	114
	9826	IP-Bor-0	ESP	42.49	-6.71	western_europe	SRR1946388	18.3613	yes	yes	77	73	11.1712	9.3582	37.3998	569.83	23.164	-1.858	25.022	7.8162	18.4922	18.5238	4.6328	1052	140	31	42.5602	397	116	130	365
	9827	IP-Bos-0	ESP	42.78	0.69	western_europe	SRR1946389	18.5995	yes	yes	69.25	60	6.5973	6.783	32.8284	528.292	17.891	-2.771	20.662	4.2838	13.8673	13.8673	1.5827	1246	131	71	16.471	360	253	253	291
	9828	IP-Bra-0	ESP	42.5	-6.15	western_europe	SRR1946390	16.7027	yes	no	82.25	78.75	10.7802	10.8243	39.094	610.605	24.512	-3.176	27.688	4.6188	18.7722	18.7722	3.9647	894	114	34	35.824	321	120	120	299
	9830	IP-Bus-0	ESP	36.97	-3.28	admixed	SRR1946391	15.2943	yes	yes	61.5	51.25	12.0623	11.2167	38.2391	665.264	26.809	-2.524	29.333	5.8293	20.978	20.978	4.867	547	71	6	51.1653	206	37	37	200
	9831	IP-Cas-0	ESP	38.54	-3.39	admixed	SRR1946392	17.2889	yes	yes	86.25	88.25	14.6233	12.8983	38.7372	733.513	31.16	-2.137	33.297	10.1765	24.0327	24.203	6.3533	436	60	6	46.4832	160	36	40	149
	9832	IP-Cat-0	ESP	40.54	-3.69	relict	SRR1946393	17.5134	yes	yes	97	90.3333	14.0897	11.4582	37.266	697.26	29.417	-1.33	30.747	9.8903	23.1895	23.1895	6.2343	416	55	11	40.6183	152	49	49	125
	9833	IP-Cha-0	ESP	40.38	-4.21	spain	SRR1946394	16.5556	yes	yes	75.75	65.6667	14.5342	11.4111	37.5019	691.302	29.736	-0.692	30.428	10.5152	23.5015	23.6608	6.8733	349	43	11	34.7323	116	49	53	95
	9834	IP-Cho-0	ESP	40.51	-3.9	spain	SRR1946395	16.9324	yes	yes	75	63.75	13.9745	11.5291	37.8214	686.277	29.161	-1.322	30.483	9.9273	23.0237	23.0237	6.3108	396	48	12	37.3088	138	53	53	114
	9835	IP-Cir-0	ESP	40.61	-6.57	admixed	SRR1946396	20.6435	yes	yes	81.75	69.75	13.1844	10.7326	40.0275	582.706	26.269	-0.544	26.813	7.4975	20.8535	20.8535	6.7503	932	139	14	55.1662	391	71	71	388
	9836	IP-Cod-0	ESP	41.25	-1.32	spain	SRR1946397	16.6434	no	yes	109.5	128.5	11.5775	12.0713	40.9945	629.803	26.105	-3.341	29.446	13.1642	5.4125	19.6683	4.3885	427	66	21	37.6326	162	69	98	77
	9837	IP-Con-0	ESP	37.94	-5.6	relict	SRR1946398	22.6499	no	yes	76.3333	64.25	15.69	11.7961	39.9326	642.134	30.312	0.772	29.54	9.3217	23.9767	24.1132	8.4792	634	103	4	62.8883	281	28	32	256
	9838	IP-Cot-0	ESP	41.83	-5.38	admixed	SRR1946399	15.2904	yes	yes	73.5	67	12.1678	11.0828	39.2146	619.493	25.731	-2.531	28.262	5.7242	20.1117	20.1117	5.0512	519	65	17	35.1572	180	68	68	169
	9839	IP-Coy-0	ESP	40.44	-4.27	admixed	SRR1946400	16.6273	yes	yes	102.75	115	14.5342	11.4111	37.5019	691.302	29.736	-0.692	30.428	10.5152	23.5015	23.6608	6.8733	349	43	11	34.7323	116	49	53	95
	9840	IP-Dar-0	ESP	41.13	-1.43	spain	SRR1946401	18.7886	yes	yes	100.5	120.5	12.0088	12.4173	40.5716	658.978	27.008	-3.598	30.606	13.7483	5.6485	20.5515	4.5223	425	66	20	38.2913	161	68	113	76
	9841	IP-Ees-0	ESP	40.59	-4.15	spain	SRR1946402	18.8554	yes	yes	77.75	68	12.408	11.7945	38.4273	687.453	27.733	-2.96	30.693	8.3687	21.3642	21.4738	4.7822	407	51	15	34.4425	135	58	63	109
	9843	IP-Elp-0	ESP	40.53	-3.92	spain	SRR1946403	19.3012	yes	yes	62.75	58.6667	13.9745	11.5291	37.8214	686.277	29.161	-1.322	30.483	9.9273	23.0237	23.0237	6.3108	396	48	12	37.3088	138	53	53	114
	9844	IP-Esn-2	ESP	42.27	0.19	spain	SRR1946404	11.8701	yes	yes	89.25	84.25	13.0096	10.5501	36.2272	650.369	28.199	-0.923	29.122	14.1497	21.1392	21.5618	5.538	608	65	26	23.1426	186	124	129	143
	9845	IP-Evs-0	ESP	40.48	-3.96	spain	SRR1946405	22.3149	yes	yes	77.5	65	14.3144	11.8767	38.5118	687.822	29.734	-1.105	30.839	10.2712	23.1923	23.3612	6.646	372	45	11	37.0954	129	50	51	106
	9846	IP-Ezc-2	ESP	42.31	-3.02	spain	SRR1946406	22.2601	yes	yes	116	119.667	8.2925	8.5666	36.0167	563.712	20.422	-3.363	23.785	9.3102	15.7027	15.7027	2.1643	708	83	33	26.7612	214	116	116	200
	9847	IP-Fel-2	ESP	43.31	-5.7	western_europe	SRR1946407	22.8658	no	yes	60	45	12.0811	8.128	41.1607	421.462	21.769	2.022	19.747	10.1648	17.2997	17.5122	7.2338	921	99	47	25.1328	276	152	152	264
	9848	IP-Glo-1	ESP	40.11	-5.77	spain	SRR1946408	24.5902	yes	yes	85.75	98	15.0843	10.6893	40.2366	575.644	27.906	1.34	26.566	9.1848	22.4188	22.4998	8.4642	485	65	7	47.7762	186	41	44	180
	9849	IP-Gud-3	ESP	40.65	-4.11	admixed	SRR1946409	21.281	yes	yes	99	99.6667	12.283	11.5512	38.6614	669.196	27.139	-2.739	29.878	8.409	20.9545	21.0857	4.8227	413	52	15	33.7421	136	60	64	110
	9850	IP-Hec-0	ESP	42.86	-0.7	spain	SRR1946410	16.557	yes	yes	95.5	83	5.513	5.8546	29.7444	510.321	16.137	-3.546	19.683	3.4513	12.6812	12.6812	0.80367	1248	135	64	21.1716	368	221	221	309
	9851	IP-Hue-3	ESP	42.96	-6.1	western_europe	SRR1946411	22.1987	yes	yes	119.5	144	7.6173	7.7568	36.613	501.56	18.352	-2.834	21.186	3.2423	14.1233	14.335	2.406	1170	140	48	32.3616	405	167	170	379
	9852	IP-Ini-0	ESP	40.46	-3.75	spain	SRR1946412	17.3022	yes	yes	76.25	67.3333	14.2061	11.2588	37.2957	684.607	29.263	-0.925	30.188	10.0972	23.1942	23.1942	6.5102	416	53	11	40.671	151	50	50	124
	9853	IP-Lac-0	ESP	43.33	-5.91	western_europe	SRR1946413	22.0966	yes	yes	56.75	35.5	12.5219	8.4312	42.4039	414.58	22.201	2.318	19.883	10.6608	17.8497	17.8497	7.7432	958	105	47	26.3956	287	153	153	274
	9854	IP-Laf-1	ESP	43.36	-5.88	western_europe	SRR1946414	17.6471	yes	yes	58.75	40.6667	12.5219	8.4312	42.4039	414.58	22.201	2.318	19.883	10.6608	17.8497	17.8497	7.7432	958	105	47	26.3956	287	153	153	274
	9855	IP-Lam-0	ESP	40.57	-3.89	spain	SRR1946415	21.1006	yes	yes	73	61.6667	13.9006	11.5925	37.8555	689.085	29.171	-1.452	30.623	9.8388	22.807	22.9822	6.2203	390	47	12	36.5706	136	53	54	112
	9856	IP-Lch-0	ESP	40.51	-4	spain	SRR1946416	9.26673	yes	yes	75.25	63.5	14.3144	11.8767	38.5118	687.822	29.734	-1.105	30.839	10.2712	23.1923	23.3612	6.646	372	45	11	37.0954	129	50	51	106
	9857	IP-Leg-0	ESP	40.33	-3.8	spain	SRR1946417	9.41423	no	yes	65.75	66.5	14.3598	11.4298	37.3317	695.658	29.671	-0.946	30.617	10.1987	23.2935	23.4645	6.5233	406	50	11	39.6439	144	50	51	119
	9858	IP-Loz-0	ESP	40.98	-3.8	admixed	SRR1946418	8.33427	yes	yes	120.75	123.5	9.0625	9.9524	36.4704	633.955	22.879	-4.41	27.289	5.674	17.4577	17.4577	2.2003	682	83	22	37.084	234	85	85	201
	9859	IP-Lro-0	ESP	40.5	-3.88	spain	SRR1946419	8.96685	yes	yes	76.25	83	13.9745	11.5291	37.8214	686.277	29.161	-1.322	30.483	9.9273	23.0237	23.0237	6.3108	396	48	12	37.3088	138	53	53	114
	9860	IP-Lum-0	ESP	42.24	-2.62	spain	SRR1946420	9.45878	yes	yes	80.75	64.3333	9.3343	10.2888	39.2749	583.949	22.246	-3.951	26.197	10.6352	16.9157	16.9157	2.8022	606	74	30	26.8483	192	102	102	165
	9861	IP-Mac-0	ESP	40.72	-3.21	spain	SRR1946421	8.81232	yes	yes	107.5	114.5	13.3068	12.3715	39.4085	688.765	28.84	-2.553	31.393	9.1993	22.2687	22.2687	5.4985	394	52	10	39.2889	143	48	48	112
	9862	IP-Mad-0	ESP	40.45	-3.67	western_europe	SRR1946422	6.82493	yes	yes	67.5	53.75	14.3955	11.5792	37.3245	705.403	29.929	-1.094	31.023	10.1085	23.6492	23.6492	6.473	409	54	10	41.2601	150	47	47	124
	9864	IP-Mat-0	ESP	41.76	2.69	spain	SRR1946423	10.9633	yes	yes	63.25	57.25	15.034	9.5366	38.3072	561.977	27.866	2.971	24.895	15.9985	22.2325	22.3157	8.7075	737	92	30	25.0863	239	135	162	174
	9866	IP-Mdd-0	ESP	41.89	-2.79	spain	SRR1946424	12.1555	yes	yes	104.75	118	9.7063	10.1723	38.8773	591.957	22.737	-3.428	26.165	11.0213	17.3863	17.3863	3.17	501	60	23	26.1457	157	82	82	137
	9867	IP-Mie-1	ESP	40.94	-3.22	spain	SRR1946425	13.6406	yes	yes	101.75	101.667	12.3335	11.4865	38.0197	678.917	27.49	-2.722	30.212	8.3445	21.1238	21.2033	4.7275	389	48	12	34.1547	131	55	56	104
	9868	IP-Moe-0	ESP	41.78	2.37	spain	SRR1946426	18.6032	yes	yes	70.25	68.6667	12.9229	9.5041	37.2169	600.415	25.936	0.399	25.537	13.6782	6.899	20.7235	6.339	798	88	43	21.1833	245	163	199	167
	9869	IP-Moj-0	ESP	36.76	-5.28	relict	SRR1946427	14.6917	no	yes	86.25	80.75	14.64	10.6701	39.3948	601.175	28.196	1.111	27.085	9.0323	22.4678	22.5222	7.9442	765	122	2	70.5958	352	21	27	340
	9870	IP-Moz-0	ESP	41.91	0.17	spain	SRR1946428	20.1095	yes	yes	100.5	111	14.305	11.1439	38.0976	667.308	28.31	-0.941	29.251	14.9848	7.8277	22.8445	6.5595	450	55	16	29.0398	140	87	88	95
	9871	IP-Nac-0	ESP	40.75	-3.99	relict	SRR1946429	22.3065	yes	yes	105	117.667	10.8969	11.1076	38.0866	658.063	25.419	-3.745	29.164	7.13	19.4645	19.4937	3.5593	488	60	18	35.2182	164	67	72	133
	9873	IP-Ndc-0	ESP	37.94	-5.45	spain	SRR1946430	19.3286	yes	yes	66.75	55.6667	16.6729	12.2672	41.3133	632.137	31.338	1.645	29.693	10.3507	24.7828	24.9293	9.5413	568	95	3	64.1672	257	25	29	229
	9874	IP-Oja-0	ESP	42.34	-3	spain	SRR1946431	18.9813	yes	yes	68.75	56.25	8.2925	8.5666	36.0167	563.712	20.422	-3.363	23.785	9.3102	15.7027	15.7027	2.1643	708	83	33	26.7612	214	116	116	200
	9875	IP-Ovi-1	ESP	43.38	-5.87	western_europe	SRR1946432	17.3432	yes	yes	63.75	44.75	13.2166	8.9585	43.8497	421.915	23.046	2.616	20.43	11.227	18.444	18.676	8.3922	958	105	49	26.3111	289	153	155	274
	9876	IP-Pad-0	ESP	41.34	0.99	spain	SRR1946433	19.4793	yes	yes	87.25	74.75	10.8297	10.5624	39.4282	592.728	24.397	-2.392	26.789	12.1383	18.2458	18.4693	4.0715	676	77	27	26.2981	212	132	139	147
	9877	IP-Pdl-0	ESP	43.02	-5.6	admixed	SRR1946434	15.4888	yes	yes	124.75		7.6374	7.5184	35.661	503.77	18.448	-2.635	21.083	3.206	14.1287	14.3675	2.3683	986	116	42	29.9652	331	150	150	312
	9878	IP-Pee-0	ESP	40.78	-3.62	spain	SRR1946435	21.733	yes	yes	113.25	116	13.7981	12.2477	38.783	695.513	29.514	-2.066	31.58	9.6715	22.8912	22.8912	5.9633	389	51	11	37.8841	141	49	49	112
	9879	IP-Per-0	ESP	37.6	-1.12	relict	SRR1946436	22.7595	yes	yes	68.5	59.5	17.7931	9.8417	39.6309	546.455	30.8	5.9667	24.8333	15.2056	24.6722	24.9	11.5889	271	41	3	46.5715	101	21	30	76
	9880	IP-Pib-1	ESP	42.72	-3.44	spain	SRR1946437	17.7864	yes	yes	91.5	87.5	10.6651	10.3976	40.3445	560.573	23.078	-2.694	25.772	4.9548	17.8368	17.8368	4.2417	716	79	36	26.3955	221	118	118	202
	9881	IP-Pie-0	ESP	40.46	-5.32	admixed	SRR1946438	17.3378	yes	yes	82	78.5	9.0227	9.0295	35.0402	610.48	22.209	-3.56	25.769	3.3467	17.185	17.185	2.4617	763	100	18	42.0868	278	77	77	259
	9882	IP-Pil-0	ESP	40.46	-4.26	spain	SRR1946439	14.2557	yes	yes	78.5	70.3333	13.2191	11.4702	37.4747	697.783	28.555	-2.053	30.608	9.172	22.3485	22.4498	5.5527	382	47	14	33.936	127	55	60	102
	9883	IP-Piq-0	ESP	42.1	-2.56	spain	SRR1946440	12.1696	yes	yes	60	41.75	7.2891	8.3136	34.887	577.548	19.603	-4.227	23.83	8.0653	15.0033	15.0033	1.1973	754	90	36	26.8017	227	122	122	212
	9885	IP-Prd-0	ESP	41.14	-3.68	spain	SRR1946441	16.1006	yes	yes	116.25	119	8.7862	9.9604	36.336	634.965	22.585	-4.827	27.412	5.4093	17.1607	17.1607	1.8918	666	80	21	36.1899	225	84	84	193
	9886	IP-Pru-0	ESP	42.38	1.73	spain	SRR1946442	17.5768	yes	yes	85.75	57	8.4539	9.5843	38.388	570.726	21.006	-3.961	24.967	9.4982	2.539	15.8667	2.2592	910	100	60	17.0678	262	187	215	199
	9887	IP-Pun-0	ESP	40.4	-4.77	relict	SRR1946443	20.235	no	no	89.3333	90.75	10.0984	9.9668	35.8377	642.655	23.88	-3.931	27.811	6.5158	18.486	18.5057	2.956	562	67	16	37.14	193	66	77	166
	9888	IP-Pva-1	ESP	40.93	-3.31	spain	SRR1946444	17.8623	yes	yes	86.25	96.6667	12.0642	11.4431	38.051	675.743	27.146	-2.927	30.073	8.1127	20.8298	20.8907	4.5083	388	48	12	34.2132	131	55	57	102
	9890	IP-Rib-1	ESP	43.16	-5.07	admixed	SRR1946445	17.36	yes	yes	96	94.3333	8.3244	6.9676	33.9369	498.396	18.882	-1.649	20.531	3.7013	14.8475	14.8475	2.8193	929	104	43	27.2667	299	150	150	282
	9891	IP-Sal-0	ESP	41.93	2.92	spain	SRR1946446	52.8913	yes	yes	83		14.1169	9.2405	37.4003	581.552	26.635	1.928	24.707	14.9238	21.573	21.6003	7.6333	696	85	28	24.9101	221	134	155	159
	9892	IP-Sam-0	ESP	42.68	-6.96	admixed	SRR1946447	17.7843	yes	yes	88.5	84.5	9.7901	8.5022	37.7371	515.275	20.72	-1.81	22.53	4.6092	16.3315	16.4278	3.8548	1256	165	37	42.1154	471	136	154	439
	9894	IP-Sen-0	ESP	42.59	0.76	admixed	SRR1946448	17.3894	yes	yes	88.25	76.6667	5.2451	6.5815	31.6464	541.326	16.489	-4.308	20.797	3.0307	12.707	12.707	0.039333	1258	134	70	18.0939	369	247	247	296
	9895	IP-Sfb-6	ESP	41.78	2.57	spain	SRR1946449	23.4204	yes	yes	75.75	71	14.3635	9.1201	37.0449	578.01	26.856	2.237	24.619	15.228	21.7742	21.823	7.9297	788	95	34	23.926	254	147	178	183
	9897	IP-Smt-1	ESP	40.95	-5.63	admixed	SRR1946450	16.6537	yes	yes	81	81.5	11.9894	11.3757	38.7811	644.142	26.08	-3.253	29.333	5.3818	20.2607	20.3468	4.7192	535	68	14	38.6647	190	63	70	181
	9898	IP-Som-0	ESP	41.14	-3.58	spain	SRR1946451	20.9002	yes	yes	97.75	97.25	7.8757	9.6186	35.573	637.591	21.555	-5.484	27.039	4.5485	16.3495	16.3495	1.0267	773	94	23	37.208	263	94	94	230
	9899	IP-Tau-0	ESP	42.54	0.84	spain	SRR1946452	16.1033	yes	yes	70.75	58	4.4812	6.2804	30.859	522.14	15.226	-5.126	20.352	2.434	11.7657	11.7657	-0.41533	1297	139	70	18.9834	383	248	248	309
	9900	IP-Tri-0	ESP	37.38	-6.01	spain	SRR1946453	19.9056	yes	yes	53	50	18.3363	11.3283	42.3758	562.545	31.4	4.667	26.733	12.5307	25.33	25.408	11.7055	540	94	2	66.6767	253	23	27	224
	9901	IP-Urd-1	ESP	42.27	-2.98	spain	SRR1946454	22.8514	yes	yes	117	102.5	7.2868	8.5602	35.6915	575.515	19.47	-4.514	23.984	2.0412	14.9227	14.9227	1.172	805	93	35	28.1376	246	124	124	231
	9902	IP-Usa-0	ESP	40.71	-3.24	spain	SRR1946455	23.6835	yes	yes	98	110.333	13.3068	12.3715	39.4085	688.765	28.84	-2.553	31.393	9.1993	22.2687	22.2687	5.4985	394	52	10	39.2889	143	48	48	112
	9903	IP-Val-0	ESP	42.31	-3.1	spain	SRR1946456	13.5157	yes	yes	108	108.75	9.193	9.0996	37.3378	562.685	21.455	-2.916	24.371	10.4017	16.493	16.493	2.924	624	73	29	26.2553	191	103	103	174
	9904	IP-Vas-0	ESP	40.95	-3.31	spain	SRR1946457	16.4366	yes	yes	107.5	114.667	12.0642	11.4431	38.051	675.743	27.146	-2.927	30.073	8.1127	20.8298	20.8907	4.5083	388	48	12	34.2132	131	55	57	102
	9905	IP-Ven-0	ESP	40.76	-4.01	relict	SRR1946458	11.6931	yes	yes	89.75	95	10.8969	11.1076	38.0866	658.063	25.419	-3.745	29.164	7.13	19.4645	19.4937	3.5593	488	60	18	35.2182	164	67	72	133
	9906	IP-Mah-6	ESP	40	4.25	admixed	SRR1946459	15.2439	yes	yes	88	80	16.9448	7.8278	35.8524	525.713	28.3852	6.5519	21.8333	15.0969	23.4463	23.884	11.2877	543	81	3	51.3495	220	39	75	176
	9908	ESP-1-11	FRA	50.72	3.47	western_europe	SRR1946460	14.9212	yes	yes	65.25	46.5	10.0978	7.592	34.423	542.007	20.537	-1.518	22.055	7.1122	6.1833	16.8035	3.657	773	79	48	14.611	224	162	198	181
	9909	GEN-8	FRA	50.59	3.3	western_europe	SRR1946461	9.4242	yes	yes	87	57	10.1276	7.5554	34.4179	540.574	20.501	-1.451	21.952	7.1195	6.255	16.9045	3.7388	739	74	46	13.4459	211	157	187	173
	9910	BRI-2	FRA	50.68	3.52	western_europe	SRR1946462	13.1305	no	yes	70	43.5	10.0161	7.5757	34.5388	538.529	20.393	-1.541	21.934	7.0427	6.1377	16.7368	3.6563	768	78	49	13.6977	221	164	197	182
	9911	ARGE-1-15	FRA	47.16	4.28	western_europe	SRR1946463	26.9762	yes	yes	66	44.5	9.3461	8.1887	32.9886	608.631	21.348	-3.475	24.823	2.9722	5.2338	16.9627	2.0923	881	86	59	12.0391	235	187	223	217
	9912	CIRY-13	FRA	46.67	4.55	western_europe	SRR1946464	10.0949	no	no			10.5594	8.8836	34.085	634.297	22.638	-3.425	26.063	10.7848	6.4958	18.5275	2.9607	840	83	51	14.4635	234	171	217	194
	9914	IST-29	FRA	47.58	5.33	central_europe	SRR1946465	11.1299	no	yes	74.75	55.25	10.2508	8.3196	32.6566	634.502	22.275	-3.201	25.476	10.4493	6.2363	18.2217	2.6798	840	84	57	11.8298	230	181	201	209
	9915	42433	FRA	47.45	3.94	central_europe	SRR1946466	15.6878	yes	yes	84.25	75.5	9.5496	7.9896	32.6625	603.151	21.224	-3.237	24.461	3.3195	5.384	17.091	2.3172	850	80	59	10.6158	234	188	210	220
	9917	RAD-21	FRA	46.69	4.34	western_europe	SRR1946467	21.3424	no	yes	75.25	54.25	10.4486	9.1242	34.7548	626.919	22.707	-3.546	26.253	16.506	6.3792	18.3525	2.9487	812	85	50	15.5657	224	161	223	184
	9918	SAUL-24	FRA	47.43	5.21	western_europe	SRR1946468	14.3896	yes	yes	81.25	90	10.5506	8.688	33.3193	640.14	22.714	-3.361	26.075	10.7108	6.5837	18.5805	2.8575	818	86	54	13.1042	226	174	198	195
	9920	DIR-9	FRA	48.54	4.32	germany	SRR1946469	20.3752	yes	yes	64	48.6667	10.5077	9.1334	36.062	593.54	22.607	-2.72	25.327	4.3395	6.503	18.0443	3.4567	709	65	48	9.7684	191	151	185	181
	9921	FOR-23	FRA	48.57	4.41	western_europe	SRR1946470	15.8284	yes	yes	64.5	48.25	10.4786	9.1018	36.1209	592.816	22.42	-2.778	25.198	4.3285	6.4492	17.9835	3.4452	719	67	48	9.9352	194	153	190	182
	9924	PLY-20	FRA	48.59	4.24	admixed	SRR1946471	17.4575	yes	yes	66.5	57	10.4532	9.0693	36.008	591.289	22.486	-2.701	25.187	17.558	6.4513	17.9593	3.4382	681	65	45	10.8547	184	142	183	169
	9925	RUM-20	FRA	48.91	4.52	western_europe	SRR1946472	14.4597	no	yes	92.5	79	10.3978	8.9281	35.9916	587.833	22.227	-2.579	24.806	17.8475	6.3362	17.8475	3.4827	685	68	46	11.9158	189	144	189	164
	9926	TRE-1	FRA	48.86	4.1	western_europe	SRR1946473	8.10644	no	yes	67	44.3333	10.2025	8.8556	35.8366	588.03	21.986	-2.725	24.711	17.6703	6.1222	17.6703	3.2813	633	64	43	12.4204	178	131	178	150
	9927	ARR-17	FRA	44.05	3.69	western_europe	SRR1946474	13.4297	yes	no	87.75	73.25	11.5459	9.4423	37.0128	595.333	23.967	-1.544	25.511	8.2237	19.0262	19.0262	4.5818	805	116	31	30.6721	265	133	133	216
	9928	BEZ-9	FRA	44.12	3.77	western_europe	SRR1946475	13.4944	yes	yes	83.5	77	11.015	9.0425	36.2164	593.492	23.216	-1.752	24.968	7.768	18.477	18.477	4.121	893	130	34	32.0108	300	142	142	243
	9929	ISS-20	FRA	43.92	3.71	western_europe	SRR1946476	17.0796	yes	yes	85.25	88	13.1155	9.8197	35.9356	642.069	26.693	-0.633	27.326	9.3403	21.3802	21.3802	5.648	724	107	26	32.4924	242	115	115	199
	9930	LEC-25	FRA	43.91	4.14	central_europe	SRR1946477	12.284	yes	no	75.75	68.6667	13.8712	10.091	36.4968	641.916	27.601	-0.048	27.649	14.3453	22.0873	22.0873	6.3878	761	124	26	36.7689	263	119	119	202
	9932	NOZ-6	FRA	44.12	4.33	admixed	SRR1946478	11.9652	no	yes	81.5	76	13.5532	10.4898	36.7919	655.441	27.59	-0.921	28.511	14.011	21.9158	21.9158	5.8558	809	133	30	36.2578	282	133	133	202
	9933	VED-10	FRA	43.74	3.89	admixed	SRR1946479	20.9587	yes	yes	76.75	49	14.5214	9.5189	35.7531	622.761	28.008	1.384	26.624	10.8785	22.4975	22.4975	7.3282	683	104	21	35.7468	233	100	100	194
	9935	BAU-15	FRA	50.6	2.93	western_europe	SRR1946480	15.188	no	yes	79.25	73.75	10.2564	7.6911	35.0168	537.141	20.702	-1.262	21.964	10.7902	6.3913	16.9473	3.874	697	71	42	13.8907	199	144	176	160
	9937	CATS-6	FRA	50.79	2.69	western_europe	SRR1946481	24.0317	yes	yes	67	47.75	10.0359	7.3921	34.7666	515.592	20.321	-0.941	21.262	10.7943	6.2272	16.4068	3.9015	703	74	42	15.8971	211	142	174	163
	9938	WAV-8	FRA	50.65	2.99	western_europe	SRR1946482	16.643	yes	yes	67.25	74	10.613	7.3792	33.7986	543.764	21.023	-0.81	21.833	11.252	6.687	17.3442	4.1245	719	73	42	14.5732	204	147	184	164
	10020	Jl-2	CZE	49.17	16.5	central_europe	SRR1946551	14.5286	yes	yes	72.5	48	8.9949	8.1192	28.0429	765.204	22.306	-6.647	28.953	16.7587	0.99317	18.2842	-0.502	506	77	24	41.9651	203	75	201	77
	10022	Uk-3	GER	48.0333	7.7667	admixed	SRR1946552	15.6891	yes	yes	73.5	45.25	9.9343	7.9368	31.1848	649.102	21.882	-3.569	25.451	16.4425	3.2227	18.0883	2.143	943	103	60	19.1125	301	180	282	198
	10023	Strand-1	NOR	68.8	15.45	admixed	SRR1946553	33.8365	yes	yes	96.25	90	3.985	4.6241	26.0136	501.133	13.5162	-4.2595	17.7757	1.4622	5.4392	10.555	-1.355	1277	174	62	31.1847	441	207	240	372
	10027	Uk-6	GER	48.0284	7.76557	central_europe	SRR1946554	18.0792	no	no			9.9343	7.9368	31.1848	649.102	21.882	-3.569	25.451	16.4425	3.2227	18.0883	2.143	943	103	60	19.1125	301	180	282	198
	14312	Kos-1	RUS	62.02	34.12	asia	SRR1946555	36.3333	no	no			2.8062	6.8518	20.4057	970.187	18.882	-14.696	33.578	13.3977	-4.1625	14.9472	-9.1603	591	81	26	34.1025	215	93	211	104
	14313	Kos-2	RUS	62.02	34.12	asia	SRR1946556	39.3512	no	no			2.8062	6.8518	20.4057	970.187	18.882	-14.696	33.578	13.3977	-4.1625	14.9472	-9.1603	591	81	26	34.1025	215	93	211	104
	14314	Radk-1	RUS	61.59	35.11	asia	SRR1946557	32.7363	no	no			3.178	7.5973	23.4667	873.611	18.141	-14.234	32.375	13.4255	-3.861	14.3455	-7.0578	626	80	29	32.1588	216	95	210	119
	14315	Radk-2	RUS	61.59	35.11	asia	SRR1946558	35.6694	no	no			3.178	7.5973	23.4667	873.611	18.141	-14.234	32.375	13.4255	-3.861	14.3455	-7.0578	626	80	29	32.1588	216	95	210	119
	14318	Shu-1	RUS	61.94	34.24	asia	SRR1946559	39.1855	no	no			2.7966	7.361	21.4995	970.604	18.998	-15.24	34.238	13.3207	-4.055	14.9653	-9.1475	587	79	26	33.2431	211	94	209	103
	14319	Shu-2	RUS	61.94	34.24	asia	SRR1946560	73.5052	no	no			2.7966	7.361	21.4995	970.604	18.998	-15.24	34.238	13.3207	-4.055	14.9653	-9.1475	587	79	26	33.2431	211	94	209	103
	15560	Valm	RUS	61.37	61.37	asia	SRR1946561	57.6311	no	no			-0.98708	10.3528	21.9703	1296.37	20.913	-26.209	47.122	14.78	-14.5125	14.78	-17.5282	531	83	19	48.5102	224	65	224	72
	15591	OOE1-1	AUT	48.3315	14.7266	central_europe	SRR1946562	21.1779	no	no			7.9311	8.6774	30.8618	713.19	20.829	-7.288	28.117	16.5323	-0.97767	16.5323	-0.97767	782	110	42	34.2512	296	135	296	135
	15592	OOE3-1	AUT	48.3315	14.7159	central_europe	SRR1946563	12.6736	no	no			7.9311	8.6774	30.8618	713.19	20.829	-7.288	28.117	16.5323	-0.97767	16.5323	-0.97767	782	110	42	34.2512	296	135	296	135
	15593	OOE3-2	AUT	48.3315	14.7159	central_europe	SRR1946564	43.7851	no	no			7.9311	8.6774	30.8618	713.19	20.829	-7.288	28.117	16.5323	-0.97767	16.5323	-0.97767	782	110	42	34.2512	296	135	296	135
	18694	Pien	RUS	60.4	32.09	asia	SRR1946565	55.3072	no	no			4.3776	6.3204	21.0414	868.148	18.9	-11.138	30.038	14.2243	-2.5155	15.478	-5.729	631	82	29	32.3681	220	98	207	126
	18696	Samm	RUS	61.57	30.63	asia	SRR1946566	47.9613	no	no			4.0726	7.5078	24.2053	833.773	19.093	-11.924	31.017	14.0872	-2.7448	14.8368	-5.4665	609	78	31	31.0398	207	97	195	107
	19949	OOE2-1	AUT	48.3268	14.7182	central_europe	SRR1946567	65.2037	no	no			7.9311	8.6774	30.8618	713.19	20.829	-7.288	28.117	16.5323	-0.97767	16.5323	-0.97767	782	110	42	34.2512	296	135	296	135
	19950	OOE2-2	AUT	48.3268	14.7182	central_europe	SRR1946568	53.8231	no	no			7.9311	8.6774	30.8618	713.19	20.829	-7.288	28.117	16.5323	-0.97767	16.5323	-0.97767	782	110	42	34.2512	296	135	296	135
	19951	OOE23	AUT	48.3268	14.7182	central_europe	SRR1946569	58.9743	no	no			7.9311	8.6774	30.8618	713.19	20.829	-7.288	28.117	16.5323	-0.97767	16.5323	-0.97767	782	110	42	34.2512	296	135	296	135
