# Supplementary material for: Genetic and environmental modulation of transposition shapes the evolutionary potential of Arabidopsis thaliana
Source: Genome Biol. 2021 May 6;22:138. doi: 10.1186/s13059-021-02348-5 (PMC8101250; doi:10.1186/s13059-021-02348-5)
Supplement: Supplementary file 2 — Additional file 2: Dataset S1. List of 23,331 TIPs and their presence (1) or absence (0) across 1047 accessions. [file 13059_2021_2348_MOESM2_ESM.bed]

Chr	start	stop	superfamily	TE	pres/abs	88	108	139	159	265	350	351	403	410	424	428	430	506	544	546	628	630	680	681	685	687	728	763	765	766	768	772	801	853	854	867	868	870	915	932	991	992	997	1002	1006	1061	1062	1063	1066
1	8667	8700	MuDR	ATDNAI27T9A	presence	NA	0	0	0	0	0	0	0	0	0	0	NA	0	0	0	0	0	0	0	0	0	0	0	0	NA	NA	NA	0	0	0	0	0	0	0	NA	0	NA	0	NA	0	0	0	0	0
1	10585	10600	Gypsy	ATHILA6A	presence	NA	0	0	0	0	NA	0	0	0	0	0	0	0	0	0	0	0	0	0	0	0	0	NA	0	0	0	0	0	0	0	0	0	0	0	0	NA	NA	NA	0	0	0	0	0	0
1	15091	15099	Copia	ATCOPIA13	presence	0	0	0	0	0	0	0	0	0	0	0	0	0	0	0	0	0	0	0	0	0	0	0	NA	0	0	0	0	0	0	0	0	0	0	0	0	0	NA	0	0	0	0	0	0
1	15894	15898	Gypsy	ATGP1	presence	0	0	NA	0	NA	0	0	0	0	0	0	0	0	0	0	NA	0	0	0	0	0	0	NA	NA	NA	NA	NA	0	0	0	0	0	0	0	0	0	NA	NA	NA	0	0	0	0	NA
1	20514	20532	MuDR	VANDAL8	presence	NA	0	NA	NA	NA	NA	NA	0	0	NA	NA	NA	0	0	0	NA	NA	0	0	0	0	NA	NA	NA	NA	NA	NA	NA	0	0	0	0	NA	NA	0	0	NA	NA	NA	NA	0	0	0	NA
1	20530	20537	Gypsy	ATGP1	presence	NA	0	0	NA	NA	NA	NA	0	0	NA	NA	NA	0	0	0	NA	NA	0	0	0	0	NA	NA	NA	NA	NA	NA	0	0	0	0	0	NA	NA	0	0	NA	NA	NA	NA	0	0	0	NA
1	23058	23097	Copia	ATCOPIA68	presence	NA	0	0	0	0	0	0	0	NA	0	NA	0	0	0	0	0	0	0	0	0	0	0	0	NA	0	NA	0	0	0	0	0	0	0	NA	0	0	0	0	NA	0	0	0	0	NA
1	23137	23146	Gypsy	ATHILA8A	presence	NA	0	0	0	1	NA	1	0	0	NA	0	0	0	0	0	NA	0	0	0	0	0	0	1	NA	1	NA	0	0	0	0	0	0	0	NA	0	1	NA	NA	1	1	0	1	0	0
1	23153	23161	MuDR	ATDNAI27T9A	presence	NA	0	0	0	NA	NA	NA	0	0	NA	0	0	0	0	0	0	0	0	0	0	0	0	0	NA	NA	NA	0	0	0	0	0	0	0	NA	0	0	NA	NA	0	0	0	0	0	0
1	23153	23167	Gypsy	ATHILA8A	presence	NA	0	0	0	NA	NA	NA	0	0	NA	0	0	0	0	0	1	0	0	0	0	0	0	0	NA	NA	NA	0	0	0	0	0	0	0	NA	0	0	NA	NA	0	0	0	0	0	0
1	23153	23191	Harbinger	HARBINGER	presence	NA	0	0	0	NA	NA	NA	0	0	NA	0	0	0	0	0	0	0	0	0	0	0	0	0	NA	NA	NA	0	0	0	0	0	0	0	NA	0	0	NA	NA	0	0	0	0	0	0
1	23163	23167	MuDR	ATDNAI27T9A	presence	NA	0	0	0	0	NA	NA	0	0	NA	0	0	0	0	0	0	0	0	0	0	0	0	0	NA	NA	NA	0	0	0	0	0	0	0	0	0	0	NA	NA	0	0	0	0	0	0
1	37710	37713	En-Spm	ATENSPM5	presence	0	0	0	0	0	NA	0	0	0	0	NA	NA	0	0	0	0	NA	0	0	0	0	0	0	NA	0	NA	0	0	0	0	0	0	0	0	NA	0	NA	NA	0	0	0	0	0	NA
1	39352	39378	L1	ATLINEIII	presence	0	0	0	0	0	0	0	0	0	0	0	0	0	0	0	0	0	0	0	0	0	0	0	NA	0	0	0	0	0	0	0	0	0	0	0	0	0	0	0	0	NA	0	0	NA
1	47516	47548	HAT	TAG3N1	presence	0	0	0	0	0	0	0	0	0	0	0	0	0	0	0	0	0	0	0	0	0	0	0	NA	0	NA	0	0	0	0	0	0	0	0	0	0	0	0	0	0	0	0	0	0
1	47538	47548	HAT	TAG1	presence	0	0	0	0	0	0	0	0	0	0	0	0	0	0	0	0	0	0	0	0	0	0	0	0	0	NA	0	0	0	0	0	0	0	0	0	0	0	0	0	0	0	0	0	0
1	51397	51404	Copia	ATCOPIA23	presence	0	0	0	0	0	0	0	0	0	0	0	0	0	0	0	0	0	0	0	0	0	0	0	0	0	NA	0	0	0	0	0	0	0	0	0	0	0	0	0	0	0	0	0	0
1	54794	54802	Copia	ATCOPIA28	presence	0	0	0	NA	0	0	0	0	0	0	NA	NA	0	0	0	0	0	0	0	0	0	0	0	NA	NA	0	0	NA	0	0	0	0	NA	NA	NA	0	0	0	0	0	0	0	0	0
1	69081	69091	MuDR	ATMUN1	presence	0	0	0	0	1	0	1	0	0	0	0	0	0	0	0	1	0	0	0	0	0	0	0	NA	NA	0	0	0	0	0	0	0	0	NA	0	1	1	0	1	1	0	0	0	0
1	69092	69092	MuDR	ATMUN1	presence	0	0	0	0	NA	0	NA	0	0	0	0	0	0	0	0	NA	0	0	0	0	0	0	0	NA	NA	0	0	0	0	0	0	0	0	0	0	NA	NA	0	NA	NA	0	0	0	0
1	69333	69344	En-Spm	ATENSPM10	presence	0	0	0	0	NA	0	NA	0	0	0	0	NA	0	0	0	NA	0	0	0	0	0	0	0	NA	NA	NA	NA	0	0	0	0	0	0	0	0	NA	NA	0	NA	1	0	0	0	0
1	70301	70309	Copia	ATRE1	presence	0	0	0	0	0	0	NA	0	0	0	0	0	0	0	0	NA	0	0	0	0	0	0	0	0	0	0	0	0	0	0	0	0	0	NA	NA	NA	NA	0	NA	0	0	0	0	0
1	71870	71877	Copia	ATCOPIA4	presence	0	0	0	0	0	0	0	0	0	0	0	0	0	0	0	0	0	0	0	0	0	0	0	0	0	0	0	0	0	0	0	0	0	0	0	0	0	0	0	0	0	0	0	0
1	72349	72373	Gypsy	ATHILA	presence	0	0	0	0	0	0	0	0	0	0	0	0	0	0	0	0	0	0	0	0	0	0	0	NA	0	0	NA	0	0	0	0	0	0	NA	0	0	NA	NA	NA	0	0	0	0	0
1	77213	77214	Copia	ATCOPIA61	presence	0	0	0	0	NA	0	0	0	0	0	0	0	0	0	0	NA	0	0	0	0	0	0	0	0	0	0	0	0	0	0	0	0	0	0	0	NA	NA	0	NA	NA	0	0	0	0
1	77227	77235	Copia	ATCOPIA61	presence	0	0	0	0	NA	0	0	0	0	NA	0	0	0	0	0	NA	0	0	0	0	0	0	0	0	0	0	0	0	0	0	0	0	0	NA	0	NA	NA	0	NA	NA	0	0	0	0
1	77609	77619	HAT	SIMPLEHAT2	presence	0	0	0	0	NA	0	0	0	0	0	0	0	0	0	0	0	0	0	0	0	0	0	0	0	NA	NA	0	0	0	0	0	0	0	0	0	0	0	0	NA	0	0	0	0	0
1	79686	79700	HAT	TAG3N1	presence	NA	0	0	0	0	0	0	0	0	0	0	0	0	0	0	0	0	0	0	0	0	0	0	NA	NA	NA	0	0	0	0	0	0	0	NA	0	0	NA	0	NA	0	0	0	0	0
1	79686	79700	HAT	TAG1	presence	NA	0	0	0	0	0	0	0	0	0	0	0	0	0	0	0	0	0	0	0	0	0	0	NA	NA	NA	0	0	0	0	0	0	0	NA	0	0	NA	0	NA	0	0	0	0	0
1	79690	79700	HAT	TAG3N1	presence	NA	0	0	0	0	0	0	0	0	0	0	0	0	0	0	0	0	0	0	0	0	0	0	NA	NA	NA	0	0	0	0	0	0	0	NA	0	0	NA	0	NA	0	0	0	0	0
1	86955	86961	Copia	ATCOPIA52	presence	NA	0	0	NA	0	0	0	0	NA	0	NA	0	0	0	0	0	0	0	0	0	0	0	0	0	0	0	NA	0	0	0	0	0	0	0	0	0	NA	0	0	0	0	0	0	0
1	95618	95622	Gypsy	ATHILA6A	presence	0	0	0	0	0	0	0	0	0	0	0	0	0	0	0	0	0	0	0	0	0	0	0	NA	0	0	0	0	0	0	0	0	0	0	0	0	0	0	0	0	0	0	0	0
1	116487	116493	Copia	META1	presence	0	0	0	0	0	0	0	0	0	0	0	0	0	0	0	0	0	0	0	0	0	0	0	0	0	0	0	0	0	0	0	0	0	0	0	0	0	0	0	0	0	0	0	0
1	135841	135848	En-Spm	ATENSPM9	presence	0	0	0	0	0	0	0	0	0	0	0	0	0	0	0	0	0	0	0	0	0	0	0	NA	0	NA	0	0	0	0	0	0	0	0	0	0	0	0	NA	0	0	0	0	0
1	138858	138866	MuDR	VANDAL8	presence	0	0	0	0	0	0	0	0	0	0	0	0	0	0	0	0	0	0	0	0	0	0	0	0	0	0	0	0	0	0	0	0	0	NA	0	0	0	0	0	0	0	0	0	0
1	142292	142299	Copia	ATCOPIA78	presence	0	0	0	0	0	0	0	0	0	0	0	0	0	0	0	0	0	0	0	0	0	0	0	0	0	0	0	0	0	0	0	0	0	0	0	0	0	0	0	0	0	0	0	0
1	147948	147956	Copia	ATCOPIA21	presence	0	0	0	0	0	0	0	0	0	0	0	0	0	0	0	0	0	0	0	0	0	0	0	NA	NA	0	0	0	0	0	0	0	0	0	0	0	0	0	0	0	0	0	0	0
1	154416	154448	Copia	META1	presence	NA	NA	0	0	0	0	0	0	0	0	0	NA	0	0	0	0	0	0	0	0	0	0	0	NA	NA	NA	0	NA	0	0	0	0	0	0	0	0	0	0	0	0	0	0	0	0
1	159747	159752	Harbinger	SIMPLEGUY1	presence	0	0	0	0	0	0	0	0	0	0	0	0	0	0	0	0	0	0	0	0	0	0	0	0	NA	NA	0	0	0	0	0	0	0	NA	0	0	0	NA	0	0	0	0	0	NA
1	163451	163458	Gypsy	ATGP9B	presence	0	0	0	0	0	0	0	0	0	0	0	0	0	0	0	0	0	0	0	0	0	0	0	0	0	0	0	0	0	0	0	0	0	0	0	0	0	0	0	0	0	0	0	0
1	163464	163470	Gypsy	ATGP9B	presence	0	0	NA	0	0	0	0	0	0	0	0	0	0	0	0	0	0	0	0	0	0	0	0	0	0	0	0	0	0	0	0	0	0	0	0	0	0	0	0	0	0	0	0	0
1	163719	163730	Copia	ATCOPIA3	presence	0	0	0	0	0	0	0	0	0	0	0	0	0	0	0	0	0	0	0	0	0	0	0	0	0	NA	0	0	0	0	0	0	0	0	1	NA	0	0	0	NA	0	0	NA	0
1	172040	172059	L1	ATLINE2	presence	NA	0	0	0	0	0	0	0	0	0	0	0	0	0	0	0	0	0	0	0	0	0	0	NA	NA	NA	0	0	0	0	0	0	0	0	NA	0	NA	0	NA	0	0	0	0	0
1	174982	175017	Gypsy	ATGP8	presence	NA	NA	NA	0	0	NA	0	0	0	0	0	NA	0	0	0	0	0	0	0	0	0	0	0	NA	0	NA	0	0	0	0	0	0	NA	NA	0	0	NA	0	NA	0	NA	0	0	0
1	174982	175018	Gypsy	ATHILA6A	presence	NA	NA	NA	0	0	1	0	0	0	0	0	NA	0	0	0	0	0	0	0	0	0	0	0	NA	0	NA	0	0	0	0	0	0	NA	NA	0	0	NA	0	NA	0	NA	0	0	0
1	179029	179043	Gypsy	ATHILA7	presence	0	0	0	0	0	0	0	0	0	0	0	NA	0	0	0	0	0	0	0	0	0	0	0	NA	0	0	NA	0	0	0	0	0	0	0	0	0	NA	NA	NA	0	0	0	0	NA
1	179030	179043	Copia	ATCOPIA28	presence	0	0	0	0	0	0	0	0	0	0	0	NA	0	0	0	0	0	0	0	0	0	0	0	NA	0	0	NA	0	0	0	0	0	0	0	0	0	NA	NA	NA	0	0	0	0	NA
1	179163	179169	Copia	ATCOPIA63	presence	0	0	0	0	0	0	1	0	0	0	0	0	0	0	0	0	0	0	0	0	0	0	0	NA	NA	0	0	0	0	0	0	0	0	0	0	0	NA	0	NA	0	0	0	0	0
1	206292	206300	HAT	TAG3N1	presence	0	NA	0	0	0	0	NA	0	0	0	0	0	0	0	0	0	0	0	0	0	0	0	1	NA	NA	NA	1	0	0	0	0	0	0	NA	NA	0	0	NA	0	0	0	0	1	0
1	208360	208380	MuDR	ATMU4	presence	NA	0	0	NA	0	0	0	0	0	NA	0	NA	0	0	0	0	0	0	0	0	0	0	NA	NA	NA	NA	NA	0	0	0	0	0	0	NA	0	0	NA	0	NA	0	0	0	0	0
1	213973	213985	MuDR	VANDAL8	presence	NA	NA	NA	NA	0	0	NA	0	0	0	0	NA	0	0	0	0	0	0	0	0	0	0	0	NA	NA	NA	NA	NA	0	0	0	0	0	NA	0	0	NA	NA	NA	0	0	0	0	NA
1	214011	214012	HAT	SIMPLEHAT2	presence	NA	1	NA	NA	1	0	0	0	0	0	0	NA	0	0	0	0	0	0	0	0	0	0	0	NA	NA	NA	NA	NA	0	0	0	0	NA	NA	0	1	NA	NA	NA	NA	0	0	0	NA
1	218795	218808	Gypsy	ATHILA4	presence	0	NA	0	NA	0	0	0	0	0	0	0	NA	0	0	0	0	0	0	0	0	0	0	0	0	0	0	0	NA	0	0	0	0	0	NA	NA	0	0	NA	0	0	0	0	0	0
1	218795	218808	Gypsy	ATHILA4C	presence	0	NA	0	NA	0	0	0	0	0	0	0	NA	0	0	0	0	0	0	0	0	0	0	0	0	0	0	0	NA	0	0	0	0	0	NA	NA	0	0	NA	0	0	0	0	0	0
1	226820	226827	Copia	ATCOPIA36	presence	NA	NA	0	0	0	0	NA	0	0	0	0	0	0	0	0	0	0	0	0	0	0	0	0	0	0	0	0	0	0	0	0	0	NA	0	0	0	0	0	0	0	0	0	0	0
1	232477	232487	MuDR	VANDAL8	presence	0	0	0	0	0	0	0	0	0	0	0	0	0	0	0	0	0	0	0	0	0	0	0	0	NA	0	0	0	0	0	0	0	0	0	0	0	NA	NA	0	0	0	0	0	0
1	239370	239379	HAT	TAG1	presence	NA	NA	NA	0	NA	0	NA	0	0	0	0	NA	0	0	0	0	NA	0	0	0	0	0	0	NA	NA	NA	0	NA	0	0	0	0	0	NA	NA	NA	NA	NA	NA	NA	0	NA	0	0
1	246649	246655	Copia	ATCOPIA78	presence	0	0	0	NA	0	0	0	0	0	0	0	0	0	0	0	0	0	0	0	0	0	0	0	NA	NA	NA	0	NA	0	0	0	0	0	0	0	0	0	0	0	0	0	0	0	0
1	266421	266431	MuDR	AT9TSD1	presence	0	0	0	0	0	0	0	0	NA	0	0	0	0	0	0	0	0	0	0	0	0	0	0	0	NA	NA	0	0	0	0	0	0	0	0	0	0	0	0	0	0	0	0	0	0
1	270565	270571	Copia	ATCOPIA68	presence	NA	0	NA	0	NA	0	NA	0	NA	NA	0	0	NA	0	0	0	0	0	NA	0	0	0	0	NA	0	NA	NA	NA	0	0	0	0	0	NA	0	NA	0	0	0	NA	NA	0	0	0
1	270614	270626	Gypsy	ATHILA8A	presence	NA	0	NA	0	NA	0	NA	0	NA	0	NA	NA	0	0	0	0	0	0	0	0	0	0	0	NA	NA	0	0	0	0	0	0	0	NA	NA	NA	NA	0	NA	0	NA	NA	0	0	0
1	283751	283769	HAT	TAG1	presence	0	0	0	0	0	0	0	0	0	0	0	0	0	0	0	0	0	0	0	0	0	0	0	0	0	0	0	NA	0	0	0	0	0	0	0	0	0	0	0	0	0	0	0	0
1	291686	291696	MuDR	BRODYAGA2	presence	0	0	0	0	0	0	0	0	0	0	0	0	0	0	0	0	0	0	0	0	0	0	0	NA	0	0	0	0	0	0	0	0	0	0	0	0	0	0	0	0	0	0	0	0
1	292032	292042	HAT	ATHAT3	presence	0	0	0	0	0	0	0	0	0	0	0	0	0	0	0	0	0	0	0	0	0	0	0	NA	0	0	0	0	0	0	0	0	0	0	0	0	0	0	0	0	0	0	0	0
1	292118	292125	Gypsy	TAT1_ATH	presence	0	0	0	0	0	0	0	0	0	0	0	0	0	0	0	0	0	0	0	0	0	0	0	0	0	0	0	0	0	0	0	0	0	0	0	0	0	0	0	0	0	0	0	0
1	296311	296323	HAT	TAG3N1	presence	0	0	0	0	0	NA	0	0	NA	0	0	0	0	0	0	NA	0	0	0	0	0	0	0	0	0	0	0	0	0	0	0	0	0	0	0	0	0	0	0	0	0	0	0	0
1	303618	303635	HAT	ATHAT10	presence	0	0	0	0	0	0	0	0	0	0	0	0	0	0	0	NA	0	0	0	0	0	0	0	0	0	0	0	NA	0	0	0	0	0	NA	0	0	0	0	0	0	0	0	0	0
1	309298	309336	L1	ATLINEIII	presence	NA	0	0	NA	NA	0	0	0	0	0	0	NA	0	0	0	0	0	0	0	0	0	0	NA	NA	NA	NA	0	0	0	0	0	0	NA	0	0	0	0	NA	0	0	0	0	0	0
1	309364	309365	L1	ATLINEIII	presence	NA	1	NA	NA	NA	NA	NA	0	NA	0	0	1	0	0	0	NA	1	0	0	0	0	0	NA	NA	NA	NA	NA	1	0	0	0	0	1	1	1	NA	NA	NA	1	NA	NA	NA	NA	0
1	319682	319693	MuDR	ATMU3	presence	0	0	0	0	0	0	0	0	0	0	0	0	0	0	0	0	0	0	0	0	0	0	0	0	0	0	0	0	0	0	0	0	0	0	0	0	0	0	0	0	0	0	0	0
1	337778	337779	MuDR	VANDAL6	presence	0	0	0	0	0	0	0	0	0	0	0	0	0	0	0	0	0	0	0	0	0	0	0	0	0	0	0	0	0	0	0	0	0	NA	NA	0	0	0	0	0	0	0	0	0
1	341409	341415	Gypsy	ATGP2	presence	0	NA	0	0	0	0	0	0	0	0	0	0	0	0	0	0	0	0	0	0	0	NA	0	0	0	0	0	0	0	0	0	0	0	NA	NA	0	0	0	0	0	NA	0	0	0
1	343454	343461	Copia	ATCOPIA4	presence	NA	0	0	0	0	0	NA	0	0	0	0	0	0	0	0	0	0	0	0	0	0	0	0	0	0	0	0	0	0	0	0	0	0	0	0	0	0	0	0	0	0	0	0	0
1	348348	348359	MuDR	ATMU3	presence	0	NA	0	0	0	0	0	0	0	0	0	0	0	0	0	0	0	0	0	0	0	0	0	0	0	NA	0	0	0	0	0	0	0	0	0	0	0	0	0	0	0	0	0	0
1	356126	356133	Copia	ATCOPIA88	presence	0	0	0	0	0	0	0	0	0	0	0	0	0	0	0	0	0	0	0	0	0	0	0	0	0	0	0	0	0	0	0	0	0	0	0	0	0	0	0	0	0	0	0	0
1	356227	356250	En-Spm	ATENSPM5	presence	0	0	NA	0	0	0	0	0	NA	0	0	0	0	0	0	0	0	0	0	0	0	0	0	NA	NA	0	0	0	0	0	0	0	NA	0	NA	0	0	NA	0	0	0	0	0	0
1	366418	366425	Copia	ATCOPIA36	presence	0	0	0	0	0	0	0	0	0	0	0	0	0	0	0	0	0	0	0	0	0	0	0	0	NA	0	0	0	0	0	0	0	0	0	0	0	0	0	0	0	0	0	0	0
1	369927	369934	Copia	ATCOPIA72	presence	NA	0	0	0	0	0	0	0	0	0	0	0	0	0	0	0	0	0	0	0	0	0	0	NA	NA	0	0	0	0	0	0	0	0	0	0	0	NA	0	NA	0	0	0	0	NA
1	370160	370161	Harbinger	HARBINGER	presence	0	0	0	0	0	0	0	0	0	0	0	NA	0	0	0	0	0	0	0	0	0	0	NA	NA	NA	NA	NA	0	0	0	0	NA	0	0	0	0	NA	0	NA	0	0	0	NA	0
1	370737	370782	Copia	ATCOPIA78	presence	0	0	0	0	0	0	0	0	0	0	0	0	0	0	0	0	0	0	0	0	0	0	0	NA	NA	NA	0	0	0	0	0	0	0	NA	0	0	0	NA	0	0	NA	0	0	0
1	371084	371090	Copia	ATCOPIA58	presence	0	0	0	0	0	0	0	0	0	0	0	0	0	0	0	0	0	0	0	0	0	0	0	0	NA	0	0	0	0	0	0	0	0	0	0	0	0	0	0	0	0	0	0	0
1	422387	422399	Gypsy	ATHILA4	presence	0	0	0	0	0	0	0	0	0	0	0	0	1	1	1	0	0	1	1	1	1	1	0	0	NA	0	0	1	1	1	1	1	0	0	0	0	NA	NA	NA	0	0	1	1	0
1	425041	425048	Copia	ATCOPIA88	presence	0	0	0	0	0	0	0	0	0	0	0	0	0	0	0	0	0	0	0	0	0	0	0	0	0	0	0	0	0	0	0	0	0	0	0	0	0	0	0	0	0	0	0	0
1	425737	425743	Copia	ATCOPIA69	presence	NA	NA	NA	NA	NA	NA	NA	NA	NA	0	0	NA	0	0	0	0	NA	0	0	0	0	NA	0	NA	NA	0	0	NA	0	0	0	0	0	0	0	NA	0	NA	0	NA	0	0	0	0
1	434643	434654	HAT	ATHAT3	presence	NA	NA	NA	NA	NA	0	0	NA	NA	0	NA	0	0	0	0	0	0	0	0	0	0	0	0	NA	0	NA	NA	NA	0	0	0	0	0	0	0	NA	NA	0	NA	NA	0	0	0	0
1	439001	439016	Copia	ATCOPIA80	presence	0	0	0	0	0	0	0	0	0	0	0	0	1	1	1	1	0	1	1	1	1	1	0	0	0	0	0	1	1	1	1	1	NA	0	NA	0	0	0	0	0	0	1	0	0
1	447694	447708	MuDR	VANDAL16	presence	NA	0	NA	NA	NA	NA	0	NA	NA	NA	NA	NA	0	0	0	0	NA	0	0	0	0	0	NA	NA	NA	0	NA	0	0	0	0	0	NA	NA	NA	0	NA	NA	NA	0	0	0	0	NA
1	447694	447708	Gypsy	ATHILA6A	presence	NA	0	NA	NA	NA	NA	0	NA	NA	NA	NA	NA	0	0	0	0	NA	0	0	0	0	0	NA	NA	NA	0	NA	0	0	0	0	0	NA	NA	NA	0	NA	NA	NA	0	0	0	0	NA
1	448417	448427	MuDR	AT9NMU1	presence	0	0	0	0	0	0	0	0	0	0	0	0	0	0	0	0	0	0	0	0	0	0	0	0	0	NA	0	0	0	0	0	0	0	0	0	0	0	0	0	0	0	0	0	0
1	452998	453004	Copia	META1	presence	0	0	0	0	0	0	0	0	0	0	0	0	0	0	0	0	0	0	0	0	0	0	0	0	0	0	0	0	0	0	0	0	0	0	0	0	0	0	NA	0	0	0	0	0
1	453434	453460	Gypsy	TAT1_ATH	presence	NA	0	NA	NA	NA	NA	NA	0	NA	0	0	NA	1	NA	1	NA	0	0	NA	1	NA	NA	0	NA	0	NA	NA	NA	NA	NA	0	NA	0	NA	0	0	NA	NA	NA	0	0	NA	NA	0
1	453477	453483	Copia	META1	presence	NA	NA	NA	NA	NA	NA	NA	0	NA	0	0	0	0	0	0	0	0	0	0	0	NA	NA	0	NA	0	NA	NA	NA	0	0	0	0	0	NA	0	0	0	NA	NA	0	0	0	NA	0
1	454866	454872	Copia	ATCOPIA78	presence	0	0	0	0	0	0	0	0	0	0	0	0	0	0	0	0	0	0	0	0	0	0	0	0	0	0	0	0	0	0	0	0	0	0	0	0	0	0	0	0	0	0	0	0
1	473847	473857	Copia	META1	presence	0	0	NA	0	0	0	0	0	0	0	0	0	0	0	0	0	0	0	0	0	0	0	0	NA	0	NA	0	0	0	0	0	0	0	0	NA	0	0	0	NA	0	0	0	0	0
1	473871	473876	Copia	META1	presence	NA	0	0	0	0	0	0	0	0	0	0	0	0	0	0	0	0	0	0	0	0	0	0	NA	0	NA	1	0	0	0	0	0	NA	0	NA	0	1	NA	1	0	0	0	0	0
1	484119	484125	MuDR	ATDNA2T9A	presence	NA	0	0	0	0	0	0	0	0	0	0	0	0	0	0	0	0	0	0	0	0	0	0	NA	NA	0	0	0	0	0	0	0	0	0	0	0	0	NA	NA	0	0	0	0	0
1	510864	510879	Gypsy	ATHILA6A	presence	NA	0	0	NA	0	0	0	0	NA	0	0	NA	0	0	0	0	0	0	0	0	0	0	NA	NA	0	NA	NA	0	0	0	0	0	0	0	0	1	NA	0	NA	1	0	0	0	0
1	516176	516186	Copia	ATCOPIA78	presence	0	0	0	0	0	0	0	0	0	0	0	0	0	0	0	0	0	0	0	0	0	0	0	0	0	0	0	NA	0	0	0	0	0	0	0	0	0	0	0	0	0	0	0	0
1	520550	520556	Gypsy	TAT1_ATH	presence	1	1	1	0	0	1	1	0	1	0	0	NA	1	1	1	1	0	1	1	1	1	1	NA	NA	NA	NA	NA	0	1	1	1	1	0	0	NA	0	0	NA	NA	0	NA	0	NA	NA
1	521371	521377	Copia	ATCOPIA63	presence	NA	0	0	0	0	0	0	0	0	0	0	0	0	0	0	0	0	0	0	0	0	0	NA	0	0	0	0	0	0	0	0	0	0	0	NA	0	0	0	NA	0	NA	NA	0	0
1	529572	529582	MuDR	ATDNA2T9B	presence	0	0	0	0	NA	0	0	NA	0	0	0	0	0	0	0	0	0	0	0	0	0	0	NA	NA	NA	NA	0	0	0	0	0	0	NA	NA	NA	0	NA	NA	NA	0	NA	0	NA	NA
1	535302	535310	Copia	ATCOPIA36	presence	0	0	0	0	0	0	0	0	0	0	0	0	0	0	0	0	0	0	0	0	0	0	0	0	0	0	0	0	0	0	0	0	0	0	0	0	0	0	0	0	0	0	0	0
1	536065	536071	Harbinger	ATIS112A	presence	0	0	0	0	NA	0	0	NA	0	0	0	0	0	0	0	0	NA	0	0	0	0	0	NA	NA	NA	NA	NA	0	0	0	0	0	NA	NA	NA	NA	NA	NA	NA	NA	NA	1	NA	NA
1	540391	540408	MuDR	VANDAL8	presence	NA	NA	NA	NA	0	NA	NA	0	NA	0	0	0	0	0	0	0	0	0	0	0	NA	0	0	NA	NA	0	NA	NA	0	0	0	NA	0	0	NA	0	NA	NA	NA	0	0	0	0	NA
1	541045	541058	Gypsy	ATHILA6A	presence	NA	NA	NA	NA	0	NA	NA	NA	NA	0	0	0	NA	NA	NA	NA	0	NA	NA	NA	NA	NA	NA	NA	NA	NA	NA	NA	NA	NA	NA	NA	0	NA	0	0	NA	NA	NA	0	NA	0	0	NA
1	542537	542546	HAT	TAG3N1	presence	NA	0	0	0	0	0	0	0	0	0	0	0	0	0	0	0	0	0	0	0	0	0	NA	NA	NA	0	0	0	0	0	0	0	0	0	0	0	NA	NA	NA	0	0	0	0	NA
1	546940	546976	Copia	ATCOPIA59	presence	0	0	0	0	1	0	0	0	0	0	0	0	0	0	0	0	0	0	0	0	0	0	0	NA	0	0	0	0	0	0	0	0	NA	0	0	0	0	0	0	0	0	0	0	NA
1	549560	549565	Gypsy	ATHILA6A	presence	NA	NA	NA	NA	NA	NA	NA	0	NA	0	0	0	0	0	0	0	0	0	NA	0	0	0	NA	NA	NA	NA	NA	NA	0	0	0	NA	0	0	0	0	NA	NA	NA	0	NA	0	NA	NA
1	550955	550966	Copia	META1	presence	NA	0	NA	NA	0	NA	NA	0	NA	0	0	NA	0	0	0	0	0	0	0	0	0	0	0	NA	NA	NA	NA	NA	0	0	0	0	0	NA	NA	0	NA	0	NA	0	0	0	0	NA
1	551116	551123	Copia	ATCOPIA31	presence	0	0	0	0	NA	0	0	0	0	0	0	0	0	0	0	0	NA	0	0	0	0	0	NA	NA	NA	0	0	NA	0	0	0	0	0	0	0	0	NA	NA	0	0	0	NA	0	0
1	554913	554931	MuDR	VANDAL8	presence	NA	0	0	0	1	0	0	1	1	0	0	0	0	0	0	0	0	0	0	0	0	0	NA	NA	NA	NA	0	0	0	0	0	0	0	0	0	0	NA	0	1	0	0	0	NA	0
1	554951	554961	MuDR	VANDAL8	presence	NA	0	0	0	0	0	0	0	NA	0	0	0	0	0	0	0	0	0	0	0	0	0	0	NA	NA	0	0	0	0	0	0	0	0	NA	0	0	NA	0	NA	0	0	0	NA	0
1	555072	555078	Copia	META1	presence	NA	NA	NA	NA	0	NA	NA	0	0	0	0	0	0	0	0	0	NA	0	0	0	0	0	0	NA	NA	NA	NA	0	0	0	0	0	0	NA	NA	0	0	0	NA	0	0	0	0	0
1	556228	556238	MuDR	ATMU3	presence	0	0	0	0	0	0	0	0	0	0	0	0	0	0	0	0	0	0	0	0	0	0	0	NA	NA	NA	0	0	0	0	0	0	0	0	0	0	NA	NA	0	0	0	0	0	0
1	559601	559608	Gypsy	TAT1_ATH	presence	0	0	0	0	0	0	0	0	0	0	0	0	0	0	0	0	0	0	0	0	0	0	0	NA	NA	0	0	0	0	0	0	0	0	0	0	0	NA	0	NA	0	0	0	0	0
1	559934	559944	HAT	SIMPLEHAT2	presence	0	0	0	0	0	0	0	0	0	0	0	0	1	1	1	1	0	1	1	1	0	1	0	0	0	0	0	NA	1	1	1	1	1	0	1	0	NA	0	NA	0	0	0	0	0
1	567833	567842	Gypsy	TAT1_ATH	presence	NA	0	NA	NA	0	NA	0	0	0	0	0	NA	0	0	0	0	0	0	0	0	0	0	0	0	NA	NA	0	0	0	0	0	0	0	0	0	0	0	0	0	0	0	0	1	0
1	568753	568766	Copia	ATCOPIA83	presence	0	0	NA	NA	0	0	0	0	0	NA	0	0	NA	0	0	NA	0	0	0	0	0	NA	0	0	0	0	0	0	0	0	0	0	0	0	0	0	0	NA	0	0	0	0	0	0
1	570832	570842	MuDR	VANDAL16	presence	NA	NA	0	NA	0	0	0	0	NA	0	0	0	0	0	0	0	0	0	0	0	0	0	0	NA	0	NA	0	0	0	0	0	0	0	0	0	0	0	0	NA	0	0	0	0	0
1	575726	575732	Copia	ATCOPIA78	presence	0	0	0	0	0	0	0	0	0	0	0	0	0	0	0	0	0	0	0	0	0	0	0	0	0	0	0	0	0	0	0	0	0	0	0	0	0	0	0	0	0	0	0	0
1	582191	582199	HAT	TAG3N1	presence	0	0	0	NA	0	0	0	NA	0	0	0	0	0	0	NA	0	NA	0	0	0	NA	0	NA	NA	NA	NA	NA	NA	NA	NA	0	NA	NA	0	NA	0	0	NA	NA	0	0	0	NA	0
1	587476	587481	MuDR	VANDAL8	presence	NA	NA	NA	NA	NA	NA	NA	NA	NA	1	0	NA	NA	0	NA	NA	NA	NA	NA	NA	NA	NA	NA	NA	1	NA	NA	NA	NA	0	NA	NA	NA	NA	NA	1	NA	NA	1	NA	0	0	NA	NA
1	588080	588093	Gypsy	ATLANTYS3	presence	0	0	0	NA	NA	0	0	NA	NA	0	NA	NA	0	0	0	0	NA	0	NA	0	NA	NA	0	NA	NA	0	NA	NA	0	0	0	0	NA	NA	NA	0	NA	NA	NA	0	0	0	NA	NA
1	588080	588093	Gypsy	ATHILA7	presence	0	0	0	NA	NA	0	0	NA	NA	0	NA	NA	0	0	0	0	NA	0	NA	0	NA	NA	0	NA	NA	0	NA	NA	0	0	0	0	NA	NA	NA	0	NA	NA	NA	0	0	0	NA	NA
1	588080	588093	Gypsy	ATHILA6A	presence	0	0	0	NA	NA	0	0	NA	NA	0	NA	NA	0	0	0	0	NA	0	NA	0	NA	NA	0	NA	NA	0	NA	NA	0	0	0	0	NA	NA	NA	0	NA	NA	NA	0	0	0	NA	NA
1	604455	604477	L1	ATLINEIII	presence	0	0	0	0	0	0	0	0	0	0	0	0	0	0	0	0	0	0	0	0	0	0	0	0	0	0	0	0	0	0	0	0	0	0	0	0	0	0	0	0	0	0	0	0
1	604866	604873	Gypsy	ATHILA4	presence	0	0	0	0	0	0	0	0	0	0	0	0	0	0	0	0	0	0	0	0	0	0	NA	NA	NA	0	0	0	0	0	0	0	0	NA	0	0	0	NA	NA	0	0	0	0	0
1	610354	610364	MuDR	ATDNA2T9A	presence	0	0	0	0	0	0	0	0	0	0	0	NA	0	0	0	0	0	0	0	0	0	0	0	NA	NA	0	0	0	0	0	0	0	0	0	NA	0	0	NA	NA	0	0	0	0	0
1	617977	618023	Copia	ATCOPIA62	presence	0	0	0	0	0	0	0	0	0	0	0	NA	0	0	0	0	0	0	0	0	0	0	0	NA	0	NA	0	0	0	0	0	0	0	0	0	0	0	0	0	0	0	0	0	0
1	638903	638928	Copia	META1	presence	NA	0	0	0	0	0	0	0	0	0	0	0	0	0	0	0	0	0	0	0	0	0	0	NA	0	0	0	0	0	0	0	0	0	0	0	0	0	NA	0	0	0	0	0	0
1	638926	638928	Copia	ATCOPIA28	presence	0	0	0	0	0	0	0	0	0	0	0	0	0	0	0	0	0	0	0	0	0	0	0	NA	0	0	0	0	0	0	0	0	0	0	0	0	0	NA	0	0	0	0	0	0
1	641489	641495	Copia	ATCOPIA78	presence	NA	0	NA	0	0	NA	0	NA	NA	0	NA	0	0	0	0	0	0	0	0	0	0	0	0	0	NA	NA	0	NA	0	0	0	0	NA	0	NA	0	NA	0	NA	0	0	0	0	0
1	641982	641994	En-Spm	ATENSPM5	presence	NA	NA	NA	NA	NA	NA	NA	NA	0	NA	NA	NA	0	0	0	0	0	0	0	0	0	0	0	NA	NA	NA	NA	NA	0	0	0	0	NA	NA	NA	NA	NA	0	NA	NA	0	0	0	0
1	642199	642209	HAT	TAG3N1	presence	0	0	0	0	0	0	0	0	0	0	0	0	0	0	0	0	0	0	0	0	0	0	0	NA	NA	0	0	0	0	0	0	0	0	0	0	0	0	0	0	0	0	0	0	0
1	644698	644747	Gypsy	ATHILA6A	presence	0	0	NA	0	0	0	0	0	0	NA	0	0	0	0	0	0	0	0	0	0	0	0	0	0	0	NA	NA	0	0	0	0	0	0	0	NA	0	0	0	0	0	0	0	0	0
1	651997	652007	MuDR	VANDAL16	presence	NA	NA	NA	NA	0	NA	NA	0	NA	NA	NA	NA	0	0	0	0	0	0	0	0	0	0	0	NA	NA	0	0	0	0	0	0	0	0	NA	0	0	0	NA	0	0	0	0	0	0
1	652889	652907	Copia	META1	presence	0	0	0	0	0	0	0	0	0	0	0	0	0	0	0	0	0	0	0	0	0	0	0	NA	NA	NA	0	0	0	0	0	0	0	0	0	NA	NA	0	NA	0	0	0	0	0
1	652909	652930	Copia	META1	presence	0	0	0	0	0	0	0	0	0	0	0	0	0	0	0	0	0	0	0	0	0	0	0	NA	0	NA	0	0	0	0	0	0	0	0	0	0	NA	0	0	0	0	0	0	0
1	664178	664191	Copia	META1	presence	0	0	0	0	NA	NA	0	0	0	NA	0	NA	NA	0	0	0	0	0	0	0	NA	NA	NA	NA	NA	NA	NA	0	NA	0	NA	NA	0	0	NA	0	0	NA	NA	0	NA	0	0	NA
1	664178	664191	Gypsy	ATHILA6A	presence	0	0	0	0	NA	NA	0	0	0	NA	0	NA	NA	0	0	0	0	0	0	0	NA	NA	NA	NA	NA	NA	NA	0	NA	0	NA	NA	0	0	NA	0	0	NA	NA	0	NA	0	0	NA
1	664182	664191	Gypsy	ATHILA8A	presence	0	0	0	0	NA	NA	0	0	0	0	0	NA	NA	0	0	0	0	0	0	0	NA	NA	NA	NA	NA	NA	NA	0	0	0	NA	NA	0	0	NA	0	0	NA	NA	0	NA	0	0	NA
1	671977	671983	Copia	ATCOPIA21	presence	0	0	0	0	0	0	0	0	0	0	0	0	0	0	0	0	0	0	0	0	0	0	0	0	0	0	0	NA	0	0	0	0	0	0	0	0	0	0	0	0	0	0	0	0
1	672182	672188	Copia	ATCOPIA26	presence	0	0	0	0	0	0	0	0	0	0	0	0	0	0	0	0	0	0	0	0	0	0	0	0	0	0	0	0	0	0	0	0	0	NA	0	0	0	NA	0	0	0	0	0	0
1	673019	673029	MuDR	VANDAL8	presence	NA	NA	NA	NA	NA	NA	NA	NA	NA	NA	NA	NA	NA	0	0	0	0	0	NA	0	NA	NA	NA	NA	NA	NA	NA	NA	0	0	0	NA	NA	NA	NA	NA	NA	NA	NA	0	NA	0	0	NA
1	676641	676651	HAT	TAG3N1	presence	0	0	0	0	0	0	0	0	0	0	0	0	0	0	0	0	0	0	0	0	0	0	0	NA	NA	0	NA	0	0	0	0	0	0	0	0	0	NA	NA	NA	0	0	0	0	NA
1	729734	729743	Copia	ATCOPIA2	presence	0	0	0	0	0	0	0	0	0	0	0	0	0	0	0	0	0	0	0	0	0	0	0	0	0	0	0	0	0	0	0	0	0	0	0	0	0	0	NA	0	0	0	0	0
1	738669	738677	MuDR	ATMU3	presence	0	0	0	0	0	0	0	0	0	0	0	0	NA	0	0	NA	0	0	0	0	0	0	0	NA	NA	0	0	0	0	0	0	NA	0	NA	0	0	NA	0	NA	0	0	0	0	0
1	746680	746686	MuDR	VANDAL17	presence	0	0	0	0	0	1	0	0	0	0	0	0	0	0	0	0	0	0	0	0	0	0	0	0	0	0	0	0	0	0	0	0	0	NA	0	0	0	0	NA	0	0	0	0	0
1	748645	748652	Copia	ATCOPIA78	presence	0	0	0	0	0	0	0	0	0	0	0	0	0	0	0	0	0	0	0	0	0	0	0	0	0	0	0	0	0	0	0	0	0	0	0	0	0	0	0	0	0	0	0	0
1	748783	748788	Copia	ATCOPIA78	presence	0	0	0	0	0	0	0	0	0	0	0	0	0	0	0	0	0	0	0	0	0	0	0	0	0	0	0	0	0	0	0	0	0	0	0	0	0	0	0	0	0	0	0	0
1	748884	748890	Copia	ATCOPIA13	presence	0	0	0	0	0	0	0	0	0	0	0	0	0	0	0	0	0	0	0	0	0	0	0	0	0	0	0	0	0	0	0	0	0	0	0	0	0	0	0	0	0	0	0	0
1	752177	752186	HAT	TAG3N1	presence	0	0	0	0	0	0	0	0	0	0	0	0	0	0	0	0	0	0	0	0	0	0	0	0	0	0	0	0	0	0	0	0	0	0	0	0	0	0	0	0	0	0	0	0
1	792820	792847	Copia	ATCOPIA78	presence	0	0	0	0	0	0	0	0	0	0	0	0	NA	NA	0	0	0	NA	NA	NA	0	0	NA	NA	NA	NA	0	0	NA	NA	NA	NA	0	0	NA	0	0	0	NA	0	0	0	0	0
1	816713	816726	Gypsy	ATHILA4C	presence	0	0	0	NA	0	0	NA	0	0	0	0	NA	0	0	0	0	0	0	NA	0	0	NA	NA	NA	NA	NA	NA	0	NA	NA	0	NA	0	0	NA	NA	NA	0	NA	0	0	0	0	0
1	848619	848626	Copia	ATCOPIA78	presence	0	0	0	0	0	0	0	0	0	0	0	0	0	0	0	0	0	0	0	0	0	0	0	NA	0	NA	0	0	0	0	0	0	0	0	0	0	0	0	0	0	0	0	0	0
1	852036	852046	HAT	TAG1	presence	0	0	0	0	0	0	0	0	0	0	0	0	0	0	0	0	0	0	0	0	0	0	0	NA	0	0	0	0	0	0	0	0	0	0	0	0	0	0	0	0	0	0	0	0
1	863239	863246	Copia	ATCOPIA36	presence	NA	NA	NA	NA	NA	0	NA	NA	NA	0	0	NA	0	0	0	0	NA	0	0	NA	NA	NA	0	NA	0	NA	NA	0	0	0	NA	NA	NA	NA	NA	NA	NA	0	NA	NA	0	0	0	0
1	863995	864027	En-Spm	ATENSPM5	presence	NA	NA	NA	NA	NA	NA	NA	NA	NA	NA	NA	NA	0	0	0	NA	NA	0	0	0	0	0	0	NA	0	0	NA	0	0	0	0	0	NA	NA	0	NA	0	NA	NA	NA	NA	0	0	0
1	864856	864873	MuDR	VANDAL8	presence	NA	0	NA	NA	NA	NA	NA	NA	NA	0	NA	NA	NA	NA	NA	0	NA	NA	NA	NA	NA	NA	NA	NA	NA	NA	NA	0	NA	NA	NA	NA	NA	NA	NA	1	NA	NA	NA	1	NA	0	0	NA
1	893254	893264	Copia	ATCOPIA49	presence	0	0	0	0	0	0	0	0	0	0	0	0	0	0	0	0	0	0	0	0	0	0	0	0	0	0	0	0	0	0	0	0	0	NA	0	0	0	0	0	0	0	0	0	0
1	893528	893534	Copia	ATCOPIA78	presence	0	0	0	0	0	0	0	0	0	0	0	0	0	0	0	0	0	0	0	0	0	0	0	0	0	0	0	0	0	0	0	0	0	0	0	0	0	0	0	0	0	0	0	0
1	916821	916827	Copia	ATCOPIA2	presence	0	0	0	0	0	0	0	0	0	0	0	0	0	0	0	0	0	0	0	0	0	0	0	NA	0	0	0	0	0	0	0	0	0	0	0	0	0	0	0	0	0	0	0	0
1	928299	928305	Copia	META1	presence	0	0	0	0	0	0	0	0	0	0	0	0	0	0	0	0	0	0	0	0	0	0	0	NA	NA	NA	0	0	0	0	0	0	0	0	NA	0	NA	NA	0	0	0	0	0	0
1	928928	928935	Copia	ATCOPIA12	presence	NA	0	0	0	0	NA	0	0	0	0	0	0	0	0	0	0	0	0	0	0	0	0	0	NA	0	NA	0	0	0	0	0	0	0	0	0	0	0	0	0	0	0	0	0	0
1	930114	930123	Copia	META1	presence	NA	0	0	0	0	0	0	0	NA	0	0	0	0	0	0	0	0	0	0	0	0	0	0	NA	0	NA	0	0	0	0	0	0	0	NA	0	0	NA	NA	NA	0	0	0	0	0
1	952564	952566	MuDR	VANDAL8	presence	0	0	0	0	0	0	0	0	0	1	0	0	0	0	0	0	0	0	0	0	0	0	0	NA	0	0	0	0	0	0	0	0	0	0	0	0	0	NA	NA	0	0	0	0	0
1	958164	958174	HAT	TAG3N1	presence	0	0	0	0	0	0	0	0	0	0	0	0	0	0	NA	0	0	NA	NA	0	NA	NA	0	0	0	0	0	0	0	NA	1	1	0	0	NA	0	0	0	0	0	0	0	0	0
1	958172	958174	HAT	TAG1	presence	0	0	0	0	0	0	0	0	0	0	0	0	1	1	1	0	0	1	1	0	1	1	0	0	0	0	0	0	1	1	1	1	0	0	NA	0	0	0	0	0	0	0	0	0
1	958361	958370	HAT	TAG3N1	presence	0	0	0	0	0	0	0	0	0	0	0	0	0	0	NA	0	0	0	1	0	0	NA	0	NA	NA	0	0	0	NA	0	NA	0	0	0	NA	0	0	0	0	0	0	0	0	0
1	968698	968703	Copia	ATCOPIA28	presence	0	0	0	0	0	0	0	0	0	0	0	0	0	0	0	0	0	0	0	0	0	0	0	0	0	0	0	0	0	0	0	0	0	0	0	0	0	0	0	0	0	0	0	0
1	973854	973860	Copia	ATCOPIA2	presence	0	0	0	0	0	0	0	0	0	0	0	0	0	0	0	0	0	0	0	0	0	0	0	NA	0	NA	0	0	0	0	0	0	0	0	0	0	0	0	0	0	0	0	0	0
1	984490	984500	MuDR	VANDAL5	presence	0	0	0	0	0	NA	0	0	0	0	0	0	NA	0	0	NA	0	0	0	0	NA	NA	NA	NA	0	NA	0	NA	0	0	NA	NA	0	0	NA	0	0	0	0	0	0	0	0	0
1	987464	987476	Gypsy	ATHILA4C	presence	NA	NA	0	NA	0	0	0	0	0	NA	0	NA	NA	0	0	NA	0	NA	NA	NA	NA	NA	NA	NA	NA	NA	NA	NA	NA	NA	NA	NA	0	0	NA	0	NA	NA	NA	0	NA	0	0	NA
1	1005006	1005030	MuDR	VANDAL6	presence	NA	0	0	NA	0	NA	0	0	0	0	0	0	0	0	0	0	0	0	0	0	0	0	0	0	NA	0	0	NA	0	0	0	0	0	0	0	0	0	0	0	0	NA	0	0	0
1	1026652	1026662	MuDR	VANDAL17	presence	0	0	0	0	0	0	0	0	0	0	0	0	0	0	0	0	0	0	0	0	0	0	0	0	0	0	0	0	0	0	0	0	0	0	0	0	0	0	0	0	0	0	0	0
1	1030992	1030998	Copia	META1	presence	0	0	0	0	0	0	0	0	0	0	0	0	0	0	0	0	0	0	0	0	0	0	0	0	NA	0	NA	0	0	0	0	0	0	0	0	0	0	NA	0	0	0	0	0	0
1	1084953	1084958	Gypsy	ATHILA6A	presence	0	0	0	0	0	0	0	0	NA	0	NA	0	0	0	0	0	0	0	0	0	0	0	0	NA	NA	NA	0	NA	0	0	0	0	0	NA	0	0	0	0	0	0	NA	0	0	NA
1	1096989	1097015	HAT	TAG3N1	presence	NA	NA	0	NA	0	0	0	0	NA	0	0	0	0	0	0	0	0	0	0	0	0	0	0	NA	NA	0	0	0	0	0	0	0	0	NA	0	0	0	0	0	0	0	0	0	0
1	1103633	1103680	Copia	ATCOPIA40	presence	NA	0	0	0	0	0	NA	0	NA	NA	NA	NA	0	0	0	0	NA	0	0	0	0	0	0	NA	NA	NA	NA	NA	0	0	0	0	NA	NA	0	NA	NA	NA	NA	0	NA	0	NA	NA
1	1103641	1103670	Copia	ATCOPIA65	presence	NA	0	0	NA	0	0	NA	0	NA	NA	NA	NA	0	0	0	0	NA	0	0	0	0	0	0	NA	NA	NA	NA	NA	0	0	0	0	NA	NA	0	0	NA	NA	NA	0	NA	0	NA	NA
1	1124007	1124014	Copia	ATCOPIA75	presence	0	0	0	0	0	0	0	0	0	0	0	0	0	0	0	0	0	0	0	0	0	0	0	0	0	0	0	0	0	0	0	0	0	0	0	0	0	NA	0	0	0	0	0	0
1	1131696	1131698	MuDR	VANDAL8	presence	0	0	0	0	0	0	0	0	NA	1	0	0	0	0	0	0	0	0	0	0	0	0	0	NA	0	0	0	0	0	0	0	0	0	0	0	NA	0	0	NA	NA	0	0	0	0
1	1132085	1132110	Gypsy	ATHILA	presence	NA	0	0	0	0	0	0	NA	NA	0	NA	NA	0	0	0	0	0	0	0	0	0	0	0	NA	NA	NA	0	0	0	0	0	0	NA	NA	0	0	NA	NA	NA	0	NA	0	0	0
1	1134420	1134431	Gypsy	ATHILA4C	presence	0	0	0	0	0	0	0	0	0	0	0	NA	0	0	0	0	0	0	0	0	0	0	0	0	0	0	0	0	0	0	0	0	0	0	0	0	0	0	0	0	0	0	0	0
1	1137964	1137970	Copia	META1	presence	0	0	0	0	0	0	0	0	0	0	0	0	0	0	0	0	0	0	0	0	0	0	0	NA	NA	0	0	0	0	0	0	0	0	0	0	0	NA	0	0	0	0	0	0	0
1	1147598	1147604	Copia	META1	presence	NA	NA	NA	0	NA	NA	NA	NA	NA	0	0	NA	NA	NA	NA	NA	NA	NA	NA	NA	NA	NA	NA	NA	0	0	NA	NA	NA	NA	NA	NA	0	0	NA	NA	0	0	NA	NA	0	0	0	0
1	1158395	1158400	Harbinger	HARBINGER	presence	0	0	0	0	0	0	0	0	0	0	0	0	0	0	0	0	0	0	0	0	0	0	0	0	0	0	0	0	0	0	0	0	0	0	0	0	0	NA	0	0	0	0	0	0
1	1165361	1165370	Gypsy	ATGP2	presence	NA	0	0	0	0	0	0	0	0	0	0	0	0	0	0	0	0	0	0	0	0	0	0	0	0	0	0	0	0	0	0	0	0	0	0	0	0	0	0	0	0	0	0	0
1	1170236	1170242	Gypsy	ATGP1	presence	NA	0	0	NA	0	NA	0	0	NA	NA	0	NA	0	0	0	0	NA	0	0	0	0	0	NA	NA	NA	NA	NA	NA	0	0	0	0	NA	NA	0	0	NA	NA	NA	0	1	0	1	NA
1	1194013	1194022	HAT	TAG1	presence	0	0	0	0	0	0	0	NA	0	NA	0	0	0	0	0	0	0	0	0	0	0	0	0	NA	0	0	0	0	0	0	0	0	0	NA	0	0	0	NA	NA	0	NA	0	NA	NA
1	1194930	1194937	Copia	META1	presence	0	0	0	0	0	NA	0	NA	NA	NA	NA	0	0	0	0	0	NA	0	0	0	0	0	NA	NA	NA	NA	NA	NA	0	0	0	0	0	NA	0	NA	NA	NA	NA	NA	NA	0	NA	NA
1	1197247	1197254	Copia	ATCOPIA78	presence	0	0	0	0	0	0	0	NA	NA	NA	NA	0	0	0	0	0	0	0	0	0	0	0	0	NA	NA	0	NA	NA	0	0	0	0	0	NA	NA	0	NA	NA	NA	0	NA	0	NA	NA
1	1207042	1207055	Gypsy	ATHILA4C	presence	NA	NA	NA	0	0	0	0	0	0	0	0	NA	0	0	0	0	NA	0	0	0	0	0	NA	NA	NA	NA	0	0	0	0	0	0	0	NA	0	0	NA	NA	NA	0	0	0	0	NA
1	1207042	1207055	Copia	ATCOPIA66	presence	NA	NA	NA	0	0	0	0	0	0	0	0	NA	0	0	0	0	NA	0	0	0	0	0	NA	NA	NA	NA	0	0	0	0	0	0	0	NA	0	0	NA	NA	NA	0	0	0	0	NA
1	1210382	1210388	Gypsy	TAT1_ATH	presence	0	0	0	0	0	0	0	0	0	0	0	0	0	0	0	0	0	0	0	0	0	0	0	0	0	0	0	0	0	0	0	0	0	0	0	0	0	0	0	0	0	0	0	0
1	1210814	1210859	Gypsy	ATGP9B	presence	0	0	0	0	0	0	0	0	NA	0	0	0	0	0	0	0	0	0	0	0	0	0	0	0	0	0	0	0	0	0	0	0	0	0	NA	0	0	0	0	0	0	0	0	0
1	1211739	1211745	Copia	ATCOPIA88	presence	0	0	0	0	0	0	0	0	0	0	0	0	0	0	0	0	0	0	0	0	0	0	0	0	0	0	0	0	0	0	0	0	0	0	0	0	0	0	0	0	NA	0	0	0
1	1213579	1213590	Copia	ATCOPIA4	presence	0	0	0	0	0	0	0	0	0	0	0	0	0	0	0	0	0	0	0	0	0	0	0	0	0	0	0	0	0	0	0	0	0	0	0	0	0	0	0	0	0	0	0	0
1	1214093	1214100	Copia	ATCOPIA93	presence	0	0	0	0	0	0	0	0	0	0	0	0	0	0	0	0	0	0	0	0	0	0	0	0	0	0	0	0	0	0	0	0	0	NA	0	0	0	0	0	0	NA	0	0	0
1	1228219	1228231	Gypsy	ATHILA4C	presence	0	0	0	0	0	0	0	0	0	0	0	NA	0	0	0	0	0	0	0	0	0	0	0	0	0	0	0	0	0	0	0	0	0	0	0	0	0	0	0	0	0	0	0	0
1	1243278	1243293	Gypsy	ATHILA7	presence	NA	0	0	0	NA	0	NA	0	NA	NA	NA	NA	0	0	0	0	0	0	0	0	0	0	NA	NA	NA	NA	NA	NA	0	0	0	0	0	NA	0	0	NA	NA	NA	0	NA	0	NA	NA
1	1243280	1243291	Gypsy	ATHILA7	presence	NA	0	0	0	NA	0	NA	0	NA	NA	NA	NA	0	0	0	0	0	0	0	0	0	0	NA	NA	NA	NA	NA	NA	0	0	0	0	0	NA	0	0	NA	NA	NA	0	NA	0	NA	NA
1	1243281	1243290	Copia	ATCOPIA41	presence	NA	0	0	0	NA	0	NA	0	NA	NA	NA	NA	0	0	0	0	0	0	0	0	0	0	NA	NA	NA	0	NA	NA	0	0	0	0	0	NA	0	0	NA	NA	NA	0	NA	0	NA	NA
1	1244291	1244296	HAT	TAG3N1	presence	0	0	0	0	0	0	0	NA	0	0	0	0	0	0	0	0	0	0	0	0	0	0	0	NA	0	0	0	0	0	0	0	0	0	0	0	0	0	0	0	0	0	0	0	0
1	1252939	1252954	Gypsy	ATHILA7	presence	NA	NA	NA	0	NA	NA	NA	NA	0	NA	NA	NA	NA	0	NA	0	NA	0	0	0	0	NA	NA	NA	NA	NA	NA	NA	0	0	0	NA	NA	NA	NA	0	NA	NA	NA	NA	0	0	NA	0
1	1278146	1278182	Gypsy	ATHILA6A	presence	0	0	0	0	0	NA	0	0	0	0	NA	NA	0	0	0	0	1	0	0	0	0	0	NA	NA	NA	NA	NA	NA	0	0	0	0	0	0	0	0	NA	NA	NA	NA	0	0	1	NA
1	1291804	1291811	Copia	ATCOPIA31	presence	0	0	0	0	0	0	0	0	0	0	0	0	0	0	0	0	0	0	0	0	0	0	0	0	0	0	0	0	0	0	0	0	0	0	0	0	0	0	0	0	NA	0	0	0
1	1299342	1299347	En-Spm	ATENSPM10	presence	0	0	0	0	0	NA	0	0	0	0	0	0	0	0	0	0	NA	0	0	0	0	0	NA	NA	0	0	NA	NA	0	0	0	0	0	NA	0	0	0	0	NA	0	0	0	NA	NA
1	1303080	1303087	Copia	META1	presence	0	0	0	0	0	0	0	NA	NA	0	0	0	0	0	0	0	0	0	0	0	0	0	0	NA	0	0	NA	0	0	0	0	0	0	NA	0	0	NA	NA	NA	0	NA	0	0	NA
1	1339393	1339400	Gypsy	ATGP1	presence	NA	NA	1	NA	NA	NA	NA	NA	NA	NA	NA	NA	0	0	0	NA	NA	0	0	0	NA	NA	NA	NA	NA	NA	NA	NA	0	0	NA	NA	NA	NA	NA	0	NA	NA	NA	0	NA	0	NA	NA
1	1339395	1339398	Gypsy	ATGP1	presence	NA	NA	NA	NA	NA	NA	NA	NA	NA	NA	NA	NA	0	0	0	NA	NA	0	0	0	NA	NA	NA	NA	NA	NA	NA	NA	0	0	NA	NA	NA	NA	NA	0	NA	NA	NA	0	NA	0	NA	NA
1	1340054	1340095	Copia	ATCOPIA88	presence	NA	0	0	0	0	0	0	0	0	0	NA	0	0	0	0	0	0	0	0	0	0	0	0	0	0	0	1	0	0	0	0	0	0	0	0	0	0	0	0	0	NA	0	0	0
1	1391354	1391360	Copia	ATCOPIA27	presence	NA	0	0	0	0	0	0	0	0	NA	0	0	NA	NA	0	0	NA	0	0	0	0	0	0	NA	0	NA	NA	0	NA	0	0	0	NA	0	0	0	0	0	0	0	0	0	0	0
1	1393446	1393462	MuDR	VANDAL13	presence	0	0	0	0	0	0	0	0	0	0	NA	NA	1	0	1	0	0	1	1	0	0	NA	NA	NA	NA	NA	NA	NA	1	0	NA	NA	1	NA	1	0	0	NA	NA	0	NA	1	0	NA
1	1410723	1410733	MuDR	VANDAL6	presence	0	0	0	0	0	0	0	0	0	0	0	0	0	0	0	0	0	0	0	0	0	0	0	0	0	0	0	0	0	0	0	0	0	0	0	0	0	0	0	0	0	0	0	0
1	1418441	1418451	MuDR	VANDAL2N1	presence	NA	0	0	NA	0	0	0	0	NA	0	NA	0	0	0	0	0	NA	0	0	0	0	0	NA	0	NA	0	0	NA	1	0	0	0	0	0	NA	0	0	0	0	1	0	0	NA	0
1	1418485	1418503	MuDR	VANDAL2N1	presence	NA	0	NA	NA	0	0	0	0	0	0	NA	NA	0	0	0	0	NA	0	0	0	0	0	0	NA	NA	NA	0	NA	0	0	0	0	0	0	NA	0	0	0	0	0	0	0	NA	0
1	1425439	1425446	Copia	ATCOPIA28	presence	0	0	0	NA	0	0	0	0	0	0	0	NA	0	0	0	0	0	0	0	0	0	0	NA	NA	NA	NA	NA	0	0	0	0	0	0	NA	0	0	NA	0	0	0	0	0	0	0
1	1429664	1429671	Copia	ATCOPIA83	presence	0	0	0	0	0	0	0	0	0	0	0	0	0	0	0	0	0	0	0	0	0	0	0	0	0	0	0	0	0	0	0	0	0	0	0	0	0	0	0	0	0	0	0	0
1	1434894	1434898	Copia	ATCOPIA13	presence	0	0	0	0	0	0	0	0	0	0	0	0	0	0	0	0	0	0	0	0	0	0	0	0	0	0	0	0	0	0	0	0	0	0	0	0	0	0	0	0	0	0	0	0
1	1459901	1459905	Copia	ATCOPIA75	presence	0	0	0	0	0	0	0	0	0	0	0	0	0	0	0	0	0	0	0	0	0	0	0	0	0	0	0	0	0	0	0	0	0	0	0	0	0	0	0	0	0	0	0	0
1	1461084	1461089	Copia	ATCOPIA78	presence	NA	0	0	0	NA	NA	NA	0	0	0	NA	0	0	0	0	0	NA	0	0	0	0	0	0	NA	0	NA	0	0	0	0	0	0	0	0	0	NA	0	0	0	0	0	NA	0	NA
1	1461468	1461475	Gypsy	ATLANTYS3	presence	0	0	0	0	0	0	0	0	0	0	0	0	0	0	0	0	0	0	0	0	0	0	1	1	1	1	0	0	0	0	0	0	0	0	0	0	0	0	0	0	0	0	0	0
1	1461941	1461947	Copia	ATCOPIA45	presence	NA	0	NA	0	0	0	NA	0	0	0	0	0	0	0	0	0	NA	0	0	0	0	0	0	0	0	0	0	0	0	0	0	0	0	NA	0	NA	0	0	0	0	0	0	0	0
1	1467976	1467982	Copia	ATCOPIA28	presence	0	0	0	0	0	0	0	0	0	0	0	NA	0	0	0	0	0	0	0	0	0	0	0	0	0	0	0	0	0	0	0	0	0	0	0	0	NA	0	0	0	0	0	0	0
1	1468520	1468526	Copia	META1	presence	0	0	0	0	0	0	0	0	0	0	0	NA	0	0	0	0	0	0	0	0	0	0	0	NA	NA	NA	0	0	0	0	0	0	0	0	0	0	0	0	NA	0	0	0	0	NA
1	1469430	1469435	Copia	ATCOPIA69	presence	0	0	0	0	0	0	0	0	0	0	0	0	0	0	0	0	0	0	0	0	0	0	0	0	0	0	0	0	0	0	0	0	0	0	0	0	0	0	0	0	0	0	0	0
1	1469557	1469567	HAT	TAG3N1	presence	0	0	0	0	0	0	0	0	0	0	0	NA	0	0	0	0	0	0	0	0	0	0	0	NA	NA	NA	0	0	0	0	0	0	0	NA	0	0	0	NA	0	0	0	0	0	NA
1	1470694	1470699	Harbinger	SIMPLEGUY1	presence	0	0	0	0	0	0	0	0	0	0	0	0	0	0	0	0	0	0	0	0	0	0	0	0	0	0	0	0	0	0	0	0	0	NA	0	0	0	0	0	0	0	0	0	0
1	1476713	1476747	Gypsy	ATGP8	presence	NA	0	0	NA	0	0	0	0	NA	0	0	NA	NA	NA	NA	NA	0	0	NA	0	0	NA	NA	NA	NA	NA	NA	0	NA	NA	NA	NA	NA	0	0	0	NA	NA	NA	0	NA	NA	0	NA
1	1476732	1476743	Gypsy	ATHILA6A	presence	NA	0	0	NA	0	0	0	0	NA	0	0	NA	NA	NA	NA	0	0	0	NA	0	0	NA	NA	NA	NA	NA	NA	0	NA	NA	NA	NA	NA	0	0	0	NA	NA	NA	0	NA	0	0	NA
1	1477486	1477492	Copia	ATCOPIA28	presence	0	0	0	0	0	0	0	0	0	0	NA	NA	0	0	0	0	0	0	0	0	0	0	0	0	NA	NA	0	0	0	0	0	0	0	NA	0	0	0	0	0	0	NA	0	0	0
1	1482066	1482081	MuDR	VANDAL13	presence	0	0	0	0	NA	0	NA	0	0	0	0	NA	0	0	0	0	0	0	0	0	0	0	NA	NA	NA	0	NA	0	0	0	0	0	NA	0	0	0	NA	NA	NA	0	0	0	0	NA
1	1487319	1487329	MuDR	LIMPET1	presence	0	0	0	NA	NA	NA	NA	NA	0	0	0	0	0	0	0	NA	0	0	0	0	0	0	0	0	0	0	0	0	0	0	0	0	NA	0	0	0	NA	0	NA	0	0	0	0	0
1	1490264	1490271	Copia	ATCOPIA21	presence	0	0	0	0	0	0	0	0	0	0	0	0	0	0	0	0	0	0	0	0	0	0	0	0	0	0	0	0	0	0	0	0	0	0	0	0	0	NA	0	0	0	0	0	0
1	1516734	1516741	Gypsy	ATHILA6A	presence	0	0	0	0	0	0	0	0	NA	NA	NA	NA	0	0	0	0	0	0	0	0	0	0	0	0	0	0	0	0	0	0	0	0	0	NA	0	0	0	0	0	0	0	NA	0	0
1	1522817	1522830	HAT	ATHAT10	presence	0	0	0	NA	NA	NA	NA	0	0	0	0	0	NA	NA	NA	NA	0	NA	NA	NA	NA	NA	0	0	0	0	0	0	NA	NA	NA	NA	0	NA	NA	0	NA	0	NA	0	0	0	NA	0
1	1528067	1528080	MuDR	VANDAL13	presence	0	NA	NA	NA	NA	NA	NA	NA	NA	NA	0	NA	NA	NA	NA	NA	0	NA	NA	NA	NA	NA	0	NA	NA	0	NA	NA	NA	NA	NA	NA	NA	NA	NA	NA	NA	NA	NA	NA	NA	NA	NA	NA
1	1528068	1528080	Gypsy	ATHILA4C	presence	0	0	NA	NA	0	NA	0	NA	0	0	0	NA	NA	NA	NA	NA	0	NA	1	NA	NA	NA	0	NA	NA	0	NA	NA	NA	NA	NA	NA	NA	NA	NA	NA	NA	NA	NA	0	NA	1	NA	NA
1	1538249	1538260	HAT	SIMPLEHAT2	presence	0	0	0	0	0	0	0	0	0	0	0	NA	0	0	0	0	0	0	0	0	0	0	0	0	NA	NA	0	0	0	0	0	0	0	0	0	0	NA	NA	0	0	0	0	0	0
1	1544707	1544754	Gypsy	ATGP8	presence	NA	0	NA	NA	NA	0	NA	NA	NA	NA	NA	NA	NA	0	NA	NA	NA	NA	NA	NA	NA	NA	0	NA	NA	NA	NA	NA	NA	NA	NA	NA	NA	NA	NA	0	NA	NA	NA	0	NA	0	1	NA
1	1544708	1544754	Gypsy	ATHILA	presence	NA	0	NA	NA	NA	0	NA	NA	NA	NA	NA	NA	NA	0	NA	NA	NA	NA	NA	NA	NA	NA	0	NA	NA	NA	NA	NA	NA	NA	NA	NA	NA	NA	NA	0	NA	NA	NA	0	NA	0	1	NA
1	1544723	1544754	Gypsy	ATHILA7	presence	NA	0	NA	NA	NA	0	NA	NA	NA	NA	NA	NA	NA	0	NA	NA	NA	NA	NA	NA	NA	NA	0	NA	NA	NA	NA	NA	NA	NA	NA	NA	NA	NA	NA	0	NA	NA	NA	0	NA	0	NA	NA
1	1544773	1544776	Gypsy	ATHILA6A	presence	NA	0	NA	0	0	0	0	NA	NA	NA	NA	NA	0	0	0	0	NA	0	0	0	0	0	0	NA	NA	NA	NA	NA	0	0	0	0	NA	NA	0	0	NA	NA	NA	0	0	0	NA	0
1	1547276	1547292	Copia	ATCOPIA36	presence	NA	0	NA	0	0	0	0	0	0	NA	NA	0	0	0	0	0	0	0	0	0	0	0	0	0	0	0	0	0	0	0	0	0	0	0	0	0	0	0	0	0	0	0	0	0
1	1558608	1558616	Copia	META1	presence	0	0	0	0	0	NA	0	0	0	0	0	0	0	0	0	0	0	0	0	0	0	0	0	0	0	0	0	0	0	0	0	0	0	0	0	0	0	0	0	0	0	0	0	0
1	1559020	1559024	MuDR	VANDAL8	presence	0	0	0	0	0	0	0	0	0	0	0	NA	0	0	0	0	0	0	0	0	0	0	0	NA	0	NA	0	0	0	0	0	0	0	NA	0	0	0	0	0	0	0	0	0	0
1	1564944	1564956	Copia	ATCOPIA23	presence	0	0	0	0	0	0	0	0	0	0	0	0	0	0	0	0	0	0	0	0	0	0	0	0	0	0	0	0	0	0	0	0	0	NA	NA	0	0	0	0	0	0	0	0	0
1	1567890	1567907	MuDR	VANDAL8	presence	NA	NA	NA	NA	0	NA	NA	NA	0	0	0	NA	NA	NA	NA	NA	NA	NA	0	NA	NA	NA	0	NA	0	NA	0	NA	NA	NA	NA	NA	0	NA	NA	NA	NA	NA	0	NA	NA	NA	NA	NA
1	1588431	1588442	MuDR	BRODYAGA1A	presence	0	0	0	0	0	0	0	0	0	0	0	NA	0	0	0	0	0	0	0	0	0	0	0	NA	0	NA	0	0	NA	0	0	0	0	0	0	NA	0	NA	NA	0	0	NA	0	0
1	1618348	1618349	Gypsy	ATGP9B	presence	0	0	0	0	0	0	0	0	NA	0	0	0	0	0	0	0	0	0	0	0	0	0	0	0	0	0	0	0	0	0	0	0	0	0	0	0	0	0	0	0	0	0	0	0
1	1623725	1623735	MuDR	ATDNA2T9A	presence	NA	0	0	0	0	0	0	0	0	0	0	0	0	0	0	0	0	0	0	0	0	0	0	NA	NA	0	0	0	0	0	0	0	0	0	0	0	0	NA	0	0	0	0	0	0
1	1636124	1636130	Copia	ATCOPIA28	presence	0	0	0	0	0	0	0	0	0	0	0	0	0	0	0	0	0	0	0	0	0	0	1	NA	1	1	1	0	0	0	0	0	0	0	0	0	0	1	0	0	0	0	1	0
1	1636154	1636163	HAT	SIMPLEHAT2	presence	0	0	0	0	0	0	0	0	0	0	0	0	0	0	0	0	0	0	0	0	0	0	0	NA	NA	NA	0	0	0	0	0	0	0	0	0	0	0	0	0	0	0	0	0	0
1	1636326	1636339	HAT	SIMPLEHAT2	presence	0	0	0	0	0	0	0	0	0	0	0	0	0	0	0	0	0	0	0	0	0	0	0	0	0	0	0	0	0	0	0	0	0	0	0	0	0	0	0	0	0	0	0	0
1	1640310	1640317	Copia	ATCOPIA2	presence	0	0	0	0	0	0	0	0	0	0	0	0	0	0	0	0	0	0	0	0	0	0	0	0	0	0	0	0	0	0	0	0	0	0	0	0	0	0	0	0	0	0	0	0
1	1642722	1642726	Harbinger	HARBINGER	presence	0	0	0	0	0	0	0	0	NA	0	0	0	0	0	0	0	0	0	0	0	0	0	0	0	0	0	NA	0	0	0	0	0	0	0	0	0	0	0	0	0	0	0	0	0
1	1682039	1682049	Gypsy	ATHILA6A	presence	1	0	0	NA	0	NA	NA	0	0	NA	NA	NA	0	0	0	0	NA	0	NA	0	0	NA	0	NA	NA	NA	NA	NA	0	0	NA	0	0	NA	NA	0	0	0	NA	0	NA	0	NA	NA
1	1682040	1682049	Gypsy	ATHILA4C	presence	NA	0	0	NA	0	NA	NA	0	0	NA	NA	NA	0	0	0	0	NA	0	0	0	0	0	0	NA	NA	NA	NA	NA	0	0	NA	0	0	NA	NA	0	0	0	NA	0	NA	0	NA	NA
1	1706622	1706625	Copia	META1	presence	NA	0	0	NA	0	0	0	NA	NA	0	0	0	0	0	0	0	0	0	0	0	0	0	0	NA	NA	NA	0	0	0	0	0	0	0	0	0	0	NA	0	0	0	NA	0	0	NA
1	1715181	1715195	Gypsy	ATHILA8A	presence	NA	0	NA	NA	0	NA	NA	0	NA	0	0	0	0	0	0	0	0	0	0	0	0	0	0	0	0	NA	NA	NA	0	0	0	0	NA	0	0	0	NA	0	NA	0	0	0	0	0
1	1715181	1715197	MuDR	ATDNAI27T9A	presence	NA	0	NA	NA	0	NA	NA	0	NA	0	0	0	0	0	0	0	0	0	0	0	0	0	0	NA	0	NA	NA	NA	0	0	0	0	NA	0	0	0	NA	0	NA	0	0	0	0	0
1	1774688	1774699	Copia	ATCOPIA31	presence	0	0	0	0	0	0	0	0	0	0	0	0	0	0	0	0	0	0	0	0	0	0	0	0	0	0	0	0	0	0	0	0	0	0	0	0	0	0	0	0	0	0	0	0
1	1775381	1775391	Copia	META1	presence	0	0	0	0	0	0	0	0	0	NA	NA	NA	0	0	0	0	0	0	0	0	0	0	0	NA	NA	0	NA	0	0	0	0	0	0	0	0	0	0	0	0	0	0	0	0	0
1	1775386	1775391	Gypsy	ATHILA4C	presence	0	0	0	0	0	0	0	0	0	NA	NA	NA	0	0	0	0	0	0	0	0	0	0	0	NA	NA	0	NA	0	0	0	0	0	0	0	0	0	0	0	0	0	0	0	0	0
1	1781844	1781857	Gypsy	ATHILA6A	presence	NA	0	0	0	0	0	0	0	0	NA	0	0	0	0	0	0	0	0	0	0	0	0	0	NA	0	0	0	NA	0	0	0	0	0	1	0	0	0	0	0	1	NA	0	NA	0
1	1786658	1786665	Copia	ATCOPIA83	presence	NA	0	0	0	0	0	0	0	0	0	0	NA	0	0	0	0	0	0	0	0	0	0	0	NA	0	NA	0	0	0	0	0	0	0	0	0	0	0	1	0	0	0	0	0	0
1	1797441	1797448	Copia	ATCOPIA93	presence	0	0	0	0	0	0	0	0	0	0	0	0	0	0	0	0	0	0	0	0	0	0	0	0	0	0	0	0	0	0	0	0	0	NA	0	0	0	0	0	0	0	0	0	0
1	1799118	1799129	Gypsy	ATHILA4C	presence	0	0	0	0	0	0	0	0	0	0	0	NA	0	0	0	0	0	0	0	0	0	0	0	0	NA	NA	0	0	0	0	0	0	0	0	0	0	NA	0	NA	0	0	0	0	0
1	1799119	1799129	Gypsy	ATGP8	presence	0	0	0	0	0	0	0	0	0	0	0	NA	0	0	0	0	0	0	0	0	0	0	0	0	NA	NA	0	0	0	0	0	0	0	0	0	0	NA	0	NA	0	0	0	0	0
1	1802623	1802640	MuDR	VANDAL8	presence	0	0	NA	NA	0	0	0	0	NA	NA	NA	0	NA	0	0	0	NA	0	NA	0	NA	0	NA	NA	NA	NA	NA	NA	0	0	NA	NA	0	NA	NA	NA	NA	NA	NA	NA	NA	0	NA	NA
1	1802623	1802640	MuDR	VANDAL13	presence	0	0	NA	NA	0	0	0	0	NA	NA	NA	0	NA	0	0	0	NA	0	NA	0	NA	0	NA	NA	NA	NA	NA	NA	0	0	NA	NA	0	NA	NA	NA	NA	NA	NA	NA	NA	0	NA	NA
1	1802627	1802640	En-Spm	ATENSPM10	presence	0	0	NA	NA	0	0	0	0	NA	NA	NA	0	NA	0	0	0	NA	0	NA	0	NA	0	NA	NA	NA	NA	NA	NA	0	0	NA	NA	0	NA	NA	NA	NA	NA	NA	NA	NA	0	NA	NA
1	1802627	1802640	Gypsy	ATHILA4	presence	0	0	NA	NA	0	0	0	0	NA	NA	NA	0	NA	0	0	0	NA	0	NA	0	NA	0	NA	NA	NA	NA	NA	NA	0	0	NA	NA	0	NA	NA	NA	NA	NA	NA	NA	NA	0	NA	NA
1	1817203	1817233	Copia	ATCOPIA83	presence	NA	0	NA	0	0	0	0	0	0	0	0	0	0	0	0	0	0	0	0	0	0	0	0	NA	NA	NA	0	0	0	0	0	0	0	0	0	0	NA	0	0	0	0	0	0	0
1	1832812	1832819	Copia	META1	presence	NA	NA	NA	NA	0	NA	NA	NA	0	0	0	NA	0	0	0	0	0	0	0	0	0	0	NA	NA	NA	NA	NA	0	0	0	0	0	0	NA	NA	0	NA	NA	0	0	0	0	0	NA
1	1842197	1842211	Gypsy	ATHILA4C	presence	NA	0	NA	0	0	0	0	NA	0	0	0	0	0	NA	NA	0	0	NA	0	0	NA	NA	0	NA	NA	NA	0	NA	NA	NA	NA	0	0	NA	0	0	NA	0	NA	0	NA	0	0	0
1	1876776	1876790	Gypsy	ATGP8	presence	NA	NA	NA	0	NA	NA	0	NA	NA	NA	NA	NA	0	0	0	0	0	0	0	0	0	0	NA	NA	NA	NA	NA	0	0	0	0	NA	NA	NA	NA	0	NA	NA	NA	0	NA	0	NA	NA
1	1886951	1886963	Gypsy	ATHILA6A	presence	0	0	0	NA	0	NA	0	0	0	0	0	0	0	0	0	NA	0	0	0	0	0	0	0	NA	NA	0	NA	0	0	0	0	0	0	0	0	0	NA	0	0	0	NA	0	0	NA
1	1887416	1887424	Copia	ATCOPIA21	presence	0	0	0	0	0	0	0	0	NA	0	NA	0	0	0	0	0	0	0	0	0	0	0	0	0	0	0	0	0	0	0	0	0	0	NA	0	0	0	0	NA	0	0	0	0	0
1	1906734	1906740	Copia	META1	presence	NA	0	0	NA	0	0	0	0	NA	0	NA	0	0	0	0	0	0	0	0	0	0	0	0	NA	NA	0	0	0	0	0	0	0	0	NA	0	0	NA	0	NA	0	0	0	0	NA
1	1933343	1933371	Gypsy	ATHILA7	presence	0	NA	NA	0	0	0	0	0	0	0	NA	NA	0	0	0	0	NA	0	0	0	0	0	0	NA	0	0	0	0	0	0	0	0	0	NA	0	0	0	NA	0	0	0	NA	0	0
1	1933442	1933454	Gypsy	ATHILA6A	presence	0	NA	NA	0	0	0	0	0	0	0	0	0	0	0	0	0	NA	0	0	0	0	0	0	NA	NA	NA	1	0	0	0	0	0	0	NA	0	0	1	NA	1	0	0	NA	0	0
1	1963297	1963325	MuDR	VANDAL8	presence	NA	0	0	0	0	NA	0	0	0	0	0	NA	0	0	0	0	0	0	0	0	0	0	0	NA	0	0	0	0	0	0	0	0	0	0	0	0	NA	0	0	0	0	0	0	0
1	2010488	2010499	Gypsy	ATHILA7	presence	0	0	0	0	0	0	0	0	0	0	0	0	0	NA	NA	0	0	0	0	NA	0	0	0	0	0	0	0	0	NA	0	NA	0	0	0	0	0	NA	0	0	0	0	0	0	0
1	2031696	2031699	Gypsy	ATHILA6A	presence	NA	NA	NA	NA	NA	NA	NA	NA	NA	NA	NA	NA	0	0	0	NA	NA	0	0	0	0	1	NA	NA	NA	NA	NA	NA	0	0	NA	0	0	NA	NA	0	NA	NA	NA	1	NA	0	NA	NA
1	2070695	2070705	Gypsy	ATHILA7	presence	0	0	0	0	NA	0	0	0	0	0	0	0	0	0	0	0	0	0	0	0	0	0	0	0	NA	NA	NA	0	0	0	0	0	0	0	0	0	0	0	0	0	0	0	0	0
1	2092798	2092808	MuDR	VANDAL2N1	presence	0	0	0	0	0	0	0	0	0	0	0	0	0	0	0	0	0	0	0	0	0	0	0	0	0	0	0	0	0	0	0	0	0	0	0	0	0	0	0	0	0	0	0	0
1	2108551	2108560	MuDR	ATDNAI26T9	presence	0	0	0	0	0	1	1	0	0	0	0	0	0	0	0	1	1	0	0	0	0	0	0	NA	0	0	0	1	0	0	0	0	0	1	NA	0	0	0	NA	0	0	0	0	0
1	2130119	2130131	Gypsy	ATGP8	presence	0	0	NA	NA	0	NA	NA	0	0	0	NA	NA	0	0	0	NA	NA	0	0	0	0	0	NA	NA	NA	NA	NA	NA	0	0	0	0	NA	NA	NA	NA	NA	0	NA	1	0	1	NA	0
1	2165075	2165094	L1	ATLINE2	presence	0	0	0	0	0	0	0	0	0	0	0	0	0	0	0	0	0	0	0	0	0	0	0	0	0	0	0	0	0	0	0	0	0	0	0	0	0	0	0	0	NA	0	0	0
1	2168422	2168432	MuDR	VANDAL5	presence	0	0	0	0	0	NA	0	0	0	0	0	0	0	0	0	0	0	0	0	0	0	0	0	0	0	NA	0	0	0	0	0	0	0	0	0	0	0	0	0	0	0	0	0	0
1	2175197	2175203	Copia	META1	presence	0	0	0	NA	0	0	0	0	0	0	0	0	0	0	0	0	0	0	0	0	0	0	0	0	NA	0	0	0	0	0	0	0	0	NA	0	0	NA	NA	NA	0	0	0	0	NA
1	2175210	2175215	MuDR	ATDNA2T9C	presence	0	0	0	0	0	0	0	0	0	0	0	0	0	0	0	0	0	0	0	0	0	0	0	0	NA	0	0	0	0	0	0	0	0	NA	0	0	NA	0	NA	0	0	0	0	0
1	2177068	2177070	Copia	ATCOPIA35	presence	0	0	0	0	0	0	0	0	0	0	0	NA	0	0	0	0	0	0	0	0	0	0	0	NA	0	0	0	0	0	0	0	0	0	0	0	0	NA	NA	0	0	NA	0	0	0
1	2187340	2187346	Copia	ATCOPIA4	presence	0	0	0	0	0	0	0	0	0	0	0	NA	0	0	0	0	0	0	0	0	0	0	0	0	0	0	0	0	0	0	0	0	0	0	0	0	0	0	0	0	0	0	0	0
1	2187438	2187444	Copia	ATCOPIA83	presence	0	0	0	0	0	0	0	0	0	0	0	0	0	0	0	0	0	0	0	0	0	0	0	NA	0	0	0	0	0	0	0	0	0	0	0	0	0	0	0	0	0	0	0	0
1	2207105	2207111	Copia	META1	presence	0	0	0	0	0	0	0	0	NA	0	NA	NA	0	0	0	0	0	0	0	0	0	0	0	NA	NA	NA	NA	0	0	0	0	0	0	0	0	0	NA	NA	0	0	0	0	0	0
1	2207375	2207390	MuDR	ATMU6	presence	0	0	0	0	0	NA	0	0	0	0	0	NA	0	0	0	0	0	0	0	0	0	0	0	NA	NA	0	NA	0	0	0	0	0	0	NA	0	NA	NA	NA	NA	0	0	0	0	0
1	2212459	2212472	Gypsy	ATHILA4C	presence	NA	0	NA	NA	NA	NA	0	0	NA	NA	NA	NA	0	0	0	0	NA	0	0	0	0	0	NA	NA	NA	NA	NA	0	0	0	0	0	0	NA	0	0	NA	NA	0	0	NA	0	0	NA
1	2223801	2223807	Copia	ATCOPIA13	presence	0	0	0	0	0	0	0	0	0	0	0	0	0	0	0	0	0	0	0	0	0	0	0	0	0	0	0	0	0	0	0	0	0	0	0	0	0	0	0	0	0	0	0	0
1	2225761	2225763	Gypsy	TAT1_ATH	presence	0	0	0	0	0	0	0	0	0	0	0	NA	0	0	0	0	0	0	0	0	0	0	0	0	0	0	0	0	0	0	0	0	0	0	0	0	0	0	0	0	0	0	0	0
1	2227862	2227868	Copia	ATCOPIA5	presence	0	0	0	0	0	0	0	0	0	0	0	0	0	0	0	0	0	0	0	0	0	0	0	0	0	0	0	0	0	0	0	0	0	0	0	0	0	0	0	0	0	0	0	0
1	2233203	2233210	Copia	META1	presence	0	0	NA	0	0	0	0	0	0	0	NA	NA	0	0	0	0	0	0	0	0	0	0	0	NA	NA	NA	0	0	0	0	0	0	0	NA	0	0	0	0	0	0	0	0	NA	0
1	2235324	2235331	Copia	ATCOPIA56	presence	0	0	0	0	0	0	0	0	0	0	0	0	0	0	0	0	0	0	0	0	0	0	0	0	0	0	0	0	0	0	0	0	0	0	0	0	0	0	0	0	0	0	0	0
1	2236464	2236470	Copia	ATCOPIA78	presence	0	0	0	0	0	0	0	0	0	0	0	0	0	0	0	0	0	0	0	0	0	0	0	0	0	0	0	0	0	0	0	0	0	0	0	0	0	NA	0	0	NA	0	0	0
1	2272210	2272223	Copia	ATCOPIA51	presence	0	0	0	0	0	0	0	0	0	0	0	0	0	0	0	0	0	0	0	0	0	0	0	0	0	0	0	0	0	0	0	0	0	0	0	0	0	0	0	0	0	0	0	0
1	2276466	2276474	Copia	ATCOPIA36	presence	0	0	0	0	0	0	0	0	0	0	0	0	0	0	0	0	0	0	0	0	0	0	0	0	0	0	0	0	0	0	0	0	NA	0	0	0	0	0	0	0	NA	0	0	0
1	2277409	2277433	Copia	ATCOPIA78	presence	0	0	0	0	0	0	0	0	0	0	0	0	0	0	0	0	0	0	0	0	0	0	0	0	0	0	0	0	0	0	0	0	0	0	0	0	0	0	0	0	0	0	0	0
1	2283625	2283632	Gypsy	TAT1_ATH	presence	0	0	0	0	NA	0	0	0	0	0	0	NA	NA	0	NA	0	0	0	0	0	0	0	0	0	NA	NA	NA	0	0	0	0	NA	0	0	NA	0	NA	0	0	0	0	NA	0	0
1	2286297	2286303	Copia	META1	presence	0	0	0	0	0	0	0	0	0	1	0	1	0	0	0	0	0	0	0	0	0	0	0	NA	NA	0	0	0	0	0	0	0	0	0	0	0	0	0	0	0	0	0	0	0
1	2303782	2303791	HAT	ATHAT3	presence	NA	0	0	0	0	0	0	0	0	0	0	0	0	0	0	0	0	0	0	0	0	0	0	0	0	0	0	0	0	0	0	0	0	0	0	0	0	0	0	0	0	0	0	0
1	2304489	2304491	Copia	ATCOPIA28	presence	0	0	0	0	NA	0	0	0	0	0	0	0	0	0	0	0	0	0	0	0	0	0	0	NA	0	0	0	0	0	0	0	0	0	0	0	0	0	0	0	0	0	0	0	0
1	2318883	2318890	Copia	ATCOPIA78	presence	0	0	0	0	0	0	0	0	0	0	0	0	0	0	0	0	0	0	0	0	0	0	0	0	0	0	0	0	0	0	0	0	0	0	0	0	0	0	0	0	0	0	0	0
1	2333444	2333450	Copia	ATCOPIA36	presence	0	0	0	0	0	0	0	0	0	0	0	0	0	0	0	0	0	0	0	0	0	0	0	0	0	0	0	0	0	0	0	0	0	NA	0	0	0	0	0	0	0	0	0	0
1	2334250	2334257	Copia	ATRE1	presence	0	0	0	0	0	0	0	0	0	0	0	0	NA	NA	0	0	0	0	NA	0	0	0	0	0	0	0	0	0	0	0	0	0	0	0	0	0	0	0	NA	0	1	0	0	0
1	2344266	2344273	MuDR	VANDAL6	presence	0	0	0	0	0	0	0	0	0	NA	NA	0	0	0	0	0	0	0	0	0	0	0	0	NA	NA	NA	0	0	0	0	0	0	0	0	0	0	0	0	0	0	0	0	0	0
1	2368807	2368825	MuDR	VANDAL8	presence	NA	NA	NA	1	NA	NA	NA	NA	NA	NA	NA	NA	NA	NA	1	1	NA	NA	NA	NA	NA	NA	NA	NA	NA	NA	NA	0	NA	NA	0	NA	NA	0	NA	0	NA	NA	NA	NA	NA	0	NA	NA
1	2368816	2368823	MuDR	VANDAL8	presence	NA	NA	NA	NA	NA	NA	NA	NA	NA	NA	NA	NA	0	0	0	0	NA	0	0	0	0	0	NA	NA	NA	NA	NA	0	0	0	0	0	NA	0	1	0	NA	NA	NA	0	NA	NA	NA	NA
1	2375977	2375992	Gypsy	ATHILA4C	presence	NA	NA	0	NA	NA	0	NA	NA	0	NA	0	NA	NA	NA	NA	NA	0	NA	NA	NA	NA	NA	NA	NA	NA	NA	NA	0	NA	0	NA	0	NA	0	0	0	NA	0	NA	0	NA	NA	NA	NA
1	2377620	2377634	MuDR	VANDAL13	presence	NA	NA	NA	NA	NA	NA	NA	NA	NA	NA	NA	NA	0	0	0	NA	NA	0	0	0	NA	NA	NA	NA	NA	NA	NA	NA	0	NA	0	NA	NA	NA	NA	NA	NA	NA	NA	NA	NA	0	0	NA
1	2379126	2379138	Copia	ATCOPIA12	presence	0	0	0	0	0	0	0	0	0	0	0	0	0	0	0	0	0	0	0	0	0	0	0	0	0	0	0	0	0	0	0	0	0	0	0	0	0	NA	0	0	0	0	0	0
1	2389892	2389904	Copia	META1	presence	0	NA	NA	0	0	0	NA	NA	NA	NA	0	NA	0	0	0	0	0	0	0	0	0	0	NA	NA	NA	NA	NA	0	0	0	0	0	NA	0	0	0	NA	NA	NA	0	NA	0	0	0
1	2434006	2434016	MuDR	ATDNA2T9A	presence	0	0	0	0	0	0	0	0	0	0	0	0	0	0	0	0	0	0	0	0	0	0	0	0	NA	NA	0	NA	0	0	0	0	0	NA	NA	0	0	0	0	0	0	0	0	0
1	2485635	2485646	MuDR	AT9TSD1	presence	0	0	0	0	0	0	0	0	0	0	0	0	0	0	0	0	0	0	0	0	0	0	0	0	0	NA	0	NA	0	0	0	0	0	0	0	0	0	0	0	0	0	0	1	1
1	2520470	2520479	HAT	SIMPLEHAT2	presence	0	0	0	0	0	0	0	0	0	0	0	0	0	0	0	0	0	0	0	0	0	0	NA	0	0	0	0	0	0	0	0	0	0	0	0	0	0	0	0	0	0	0	0	0
1	2523537	2523558	HAT	TAG3N1	presence	0	0	0	0	NA	0	0	0	0	0	0	0	0	0	0	0	0	0	0	0	0	0	0	0	0	NA	0	0	0	0	0	0	0	0	0	0	0	0	NA	0	0	0	0	0
1	2534797	2534814	HAT	TAG2	presence	0	0	0	0	0	0	0	0	0	0	0	0	0	0	0	0	0	0	0	0	0	0	0	NA	NA	NA	NA	0	0	0	0	0	0	0	0	0	0	0	NA	0	NA	0	NA	NA
1	2548203	2548213	Copia	ATCOPIA28	presence	0	0	0	0	0	0	0	0	0	0	0	NA	0	0	0	0	0	0	0	0	0	0	0	0	NA	0	0	0	0	0	0	0	0	0	0	0	0	NA	0	0	0	0	0	0
1	2552073	2552079	Copia	ATCOPIA93	presence	0	0	0	0	0	0	0	0	0	0	0	0	0	0	0	0	0	0	0	0	0	0	0	NA	0	0	0	0	0	0	0	0	0	0	0	0	0	0	0	0	0	0	0	0
1	2552445	2552451	Copia	ATCOPIA88	presence	NA	0	0	0	0	0	0	0	0	0	0	0	0	0	0	0	0	0	0	0	0	0	0	0	0	0	0	0	0	0	0	0	0	0	0	0	0	0	0	0	0	0	NA	0
1	2553397	2553401	Copia	ENDOVIR1	presence	0	0	0	0	0	0	0	0	0	0	0	0	0	0	0	0	0	0	0	0	0	0	0	0	0	0	0	0	0	0	0	0	0	0	0	0	0	0	0	0	0	0	0	0
1	2555684	2555694	MuDR	VANDAL22	presence	0	0	0	0	0	0	0	0	0	0	0	0	0	0	0	0	0	0	0	0	0	0	0	0	NA	NA	0	0	0	0	0	0	0	0	0	0	0	0	0	0	0	0	0	NA
1	2560815	2560822	Copia	ATCOPIA13	presence	0	0	0	0	0	0	0	0	0	0	0	0	0	0	0	0	0	0	0	0	0	0	0	0	NA	0	0	0	0	0	0	0	0	0	0	0	0	0	0	0	0	0	0	0
1	2573543	2573553	MuDR	VANDAL14	presence	NA	0	0	0	0	0	0	0	0	0	0	NA	0	0	0	0	0	0	0	0	0	0	0	NA	0	NA	NA	NA	0	0	0	0	0	0	NA	0	0	NA	0	0	0	0	0	0
1	2573972	2573982	MuDR	ATDNA2T9A	presence	0	0	0	0	1	0	0	0	0	0	0	0	0	0	0	0	0	0	0	0	0	0	0	0	0	0	0	0	0	0	0	0	0	0	0	0	0	0	0	0	0	0	0	0
1	2584548	2584554	Copia	ENDOVIR1	presence	0	0	0	0	0	0	0	0	0	0	0	0	0	0	0	0	0	0	0	0	0	0	0	0	0	0	0	0	0	0	0	0	0	0	0	0	0	0	0	0	NA	0	0	0
1	2585605	2585614	Copia	ATCOPIA88	presence	0	0	0	0	0	0	0	0	NA	0	0	0	0	0	0	0	0	0	0	0	0	0	0	0	0	0	0	NA	0	0	0	0	0	NA	NA	0	0	0	0	0	0	0	0	0
1	2585781	2585791	HAT	ATHATN6	presence	0	0	0	0	0	0	0	0	NA	0	0	NA	0	0	0	0	0	0	0	0	0	0	0	NA	NA	NA	0	0	0	0	0	0	0	0	0	0	NA	0	0	0	1	0	0	0
1	2585806	2585808	HAT	ATHATN6	presence	0	0	0	0	0	0	0	0	0	0	0	0	0	0	0	0	0	0	0	0	0	0	0	0	NA	0	0	0	0	0	0	0	0	0	0	0	0	0	0	0	NA	0	0	0
1	2586819	2586830	Copia	ATCOPIA13	presence	0	0	0	0	0	0	0	0	0	NA	0	0	0	0	0	0	0	0	0	0	0	0	0	NA	NA	0	0	0	0	0	0	0	0	0	NA	0	0	0	0	0	0	0	0	0
1	2587859	2587875	MuDR	VANDAL8	presence	0	0	NA	0	0	NA	0	NA	0	0	NA	0	NA	NA	NA	0	0	NA	0	NA	NA	NA	NA	NA	NA	NA	0	0	NA	NA	NA	NA	0	NA	NA	0	NA	NA	NA	0	0	0	NA	NA
1	2590263	2590271	Copia	ATCOPIA45	presence	0	0	0	0	0	0	0	0	0	0	0	0	0	0	0	0	0	0	0	0	0	0	0	0	0	0	0	0	0	0	0	0	0	0	0	0	0	0	0	0	0	0	0	0
1	2607596	2607598	MuDR	VANDAL8	presence	0	0	0	0	0	0	0	0	0	0	0	0	0	0	0	0	0	0	0	0	0	0	0	0	0	NA	0	0	0	0	0	0	0	NA	0	0	0	0	0	0	0	0	0	0
1	2609782	2609788	Copia	ATCOPIA4	presence	0	0	0	0	0	0	0	0	0	0	0	0	0	0	0	0	0	0	0	0	0	0	0	0	0	0	0	0	0	0	0	0	0	0	0	0	0	0	0	0	0	0	0	0
1	2622984	2622995	En-Spm	ATENSPM10	presence	0	0	0	0	0	NA	0	0	NA	0	0	NA	0	0	0	0	0	0	0	0	0	0	0	NA	NA	0	NA	0	0	0	0	0	0	0	0	0	NA	0	NA	0	0	0	0	0
1	2625533	2625553	Copia	ATCOPIA24	presence	0	0	0	0	0	0	0	0	0	0	0	NA	0	0	0	1	0	0	0	0	0	0	0	0	0	0	0	NA	0	0	0	0	0	0	NA	0	0	0	0	0	0	0	NA	NA
1	2646082	2646092	MuDR	VANDAL17	presence	NA	NA	NA	0	0	0	0	0	0	0	0	0	0	0	0	0	0	0	0	0	0	0	0	NA	NA	0	0	0	0	0	0	0	0	0	0	0	0	0	0	0	0	0	0	0
1	2649450	2649459	HAT	TAG1	presence	NA	NA	0	0	0	0	0	0	0	0	0	0	0	0	0	0	0	0	0	0	0	0	0	NA	NA	NA	0	0	0	0	0	0	0	NA	0	0	0	0	0	0	0	0	0	0
1	2661624	2661626	Copia	ATCOPIA49	presence	0	0	0	0	0	0	0	0	0	0	0	0	0	0	0	0	0	0	0	0	0	0	0	0	0	NA	0	0	0	0	0	0	0	0	0	0	0	0	0	0	0	0	0	0
1	2663665	2663680	Gypsy	ATHILA4C	presence	0	NA	NA	NA	0	NA	NA	0	0	NA	NA	0	NA	0	0	NA	0	0	NA	0	NA	NA	0	0	NA	NA	NA	NA	0	NA	0	0	0	0	NA	NA	NA	0	NA	NA	NA	0	0	NA
1	2665556	2665562	Gypsy	ATHILA6A	presence	0	NA	NA	NA	NA	NA	NA	0	NA	NA	0	NA	0	0	0	NA	NA	0	0	0	0	0	NA	NA	NA	NA	0	NA	0	0	0	0	NA	0	NA	NA	NA	0	NA	NA	0	0	0	0
1	2683237	2683242	Harbinger	HARBINGER	presence	0	0	0	0	0	0	0	0	0	0	0	0	0	0	0	0	0	0	0	0	0	0	0	0	0	0	0	0	0	0	0	0	0	1	0	0	0	0	0	0	0	0	0	0
1	2695950	2695961	Copia	ATCOPIA3	presence	0	0	0	0	0	0	0	0	0	0	0	0	0	0	0	0	0	0	0	0	0	0	0	0	0	0	0	0	0	0	0	0	0	NA	0	0	0	0	NA	0	0	0	0	0
1	2711386	2711397	Gypsy	ATLANTYS3	presence	0	0	0	NA	NA	0	0	0	0	0	0	0	0	0	0	0	NA	0	0	0	0	0	NA	NA	NA	NA	NA	NA	0	0	0	0	NA	NA	NA	0	NA	0	NA	0	0	NA	0	NA
1	2711386	2711397	Gypsy	ATGP8	presence	0	0	0	NA	NA	0	0	0	0	0	0	0	0	0	0	0	NA	0	0	0	0	0	NA	NA	NA	NA	NA	NA	0	0	0	0	NA	NA	NA	0	NA	0	NA	0	0	NA	0	NA
1	2711387	2711397	Gypsy	ATHILA6A	presence	0	0	0	NA	NA	0	0	0	0	0	0	0	0	0	0	0	NA	0	0	0	0	0	NA	NA	NA	NA	NA	NA	0	0	0	0	NA	NA	NA	0	NA	0	NA	0	0	NA	0	NA
1	2723468	2723505	MuDR	VANDAL8	presence	NA	0	NA	0	0	0	0	0	NA	NA	0	NA	0	0	0	0	0	0	0	0	0	0	0	NA	0	NA	NA	0	0	0	0	0	0	NA	NA	0	NA	NA	NA	0	0	0	0	NA
1	2747543	2747549	MuDR	ATDNA2T9A	presence	0	0	0	0	0	0	0	0	0	0	0	0	0	0	0	0	0	0	0	0	0	0	0	NA	NA	0	0	0	0	0	0	0	0	0	0	0	0	0	NA	0	0	0	0	0
1	2773461	2773483	MuDR	VANDAL6	presence	0	0	0	0	0	0	0	0	0	0	0	NA	0	0	0	0	0	0	0	0	0	0	0	0	NA	0	0	0	0	0	0	0	0	0	0	0	0	0	0	0	0	0	0	0
1	2818854	2818860	Copia	ATCOPIA88	presence	0	0	0	0	0	0	0	0	0	0	0	0	0	0	0	0	0	0	0	0	0	0	0	0	0	0	1	0	0	0	0	0	0	0	0	0	0	0	0	0	0	0	0	0
1	2878340	2878385	Gypsy	ATHILA6A	presence	0	0	0	0	0	NA	NA	NA	NA	NA	NA	NA	0	0	0	0	NA	0	0	0	0	0	NA	NA	NA	NA	NA	0	0	0	0	0	0	0	NA	0	NA	NA	NA	0	0	NA	0	NA
1	2905260	2905269	Copia	META1	presence	0	0	0	0	0	0	0	0	0	0	0	NA	0	0	0	0	0	0	0	0	0	0	NA	NA	0	NA	0	0	0	0	0	0	0	NA	0	0	0	NA	0	0	0	0	0	0
1	2916275	2916293	MuDR	VANDAL2N1	presence	0	0	0	0	NA	0	0	0	0	0	0	NA	0	0	0	0	0	0	0	0	0	0	NA	NA	NA	NA	0	0	0	0	0	0	0	NA	0	0	NA	NA	NA	0	0	0	0	0
1	2951680	2951686	Copia	ATCOPIA36	presence	0	0	0	0	0	0	0	0	0	0	0	0	0	0	0	0	0	0	0	0	0	0	0	0	0	0	0	0	0	0	0	0	0	0	0	0	0	0	0	0	0	0	0	0
1	2955996	2956017	MuDR	VANDAL14	presence	NA	0	NA	0	0	0	0	0	0	0	0	0	0	0	0	0	0	0	0	0	0	0	NA	NA	NA	NA	NA	0	0	0	0	0	NA	NA	NA	0	0	NA	NA	0	0	0	0	0
1	2965317	2965323	Copia	ATCOPIA78	presence	0	0	0	0	0	0	0	0	1	0	0	0	0	0	0	0	0	0	0	0	0	0	0	0	0	0	0	0	0	0	0	0	0	0	0	0	0	0	0	0	0	0	0	0
1	2965620	2965628	Copia	ENDOVIR1	presence	0	0	0	0	0	1	1	0	0	0	0	NA	0	0	0	0	0	0	0	0	0	0	0	0	0	0	0	0	0	0	0	0	0	0	0	0	0	0	0	0	0	0	0	0
1	2984028	2984038	HAT	SIMPLEHAT2	presence	0	0	NA	0	0	NA	0	0	0	0	0	0	0	0	0	0	0	0	0	0	0	0	0	0	NA	0	0	0	0	0	0	0	0	NA	0	0	NA	0	0	0	0	NA	0	0
1	2984068	2984078	MuDR	ATDNA2T9B	presence	0	0	0	0	0	1	1	0	0	0	0	0	0	0	0	0	0	0	0	0	0	0	0	0	0	0	0	0	0	0	0	0	0	0	0	0	0	0	0	0	0	0	0	0
1	2984068	2984080	MuDR	VANDALNX2	presence	0	0	0	0	0	NA	NA	0	0	0	0	0	0	0	0	0	0	0	0	0	0	0	0	0	0	0	0	0	0	0	0	0	0	0	0	0	0	0	0	0	0	0	0	0
1	2984071	2984078	MuDR	VANDALNX2	presence	0	0	0	0	0	1	1	0	0	0	0	0	0	0	0	0	0	0	0	0	0	0	0	0	0	0	0	0	0	0	0	0	0	0	0	0	0	0	0	0	0	0	0	0
1	2984347	2984351	Harbinger	HARBINGER	presence	0	0	0	0	0	0	0	0	0	0	0	0	0	0	0	0	0	0	0	0	0	0	0	0	0	0	0	0	0	0	0	0	0	0	0	0	0	0	0	0	0	0	0	0
1	2986874	2986890	MuDR	VANDAL8	presence	NA	NA	NA	NA	0	0	0	NA	NA	NA	0	NA	0	0	0	NA	0	0	0	0	0	0	NA	NA	NA	NA	NA	NA	0	0	NA	0	1	0	NA	0	NA	NA	NA	0	0	NA	0	NA
1	2989227	2989237	MuDR	VANDAL16	presence	NA	0	NA	0	0	0	0	0	0	NA	0	0	0	0	0	0	0	0	0	0	0	0	0	NA	0	NA	0	0	0	0	0	0	0	0	0	0	0	NA	0	0	0	0	0	0
1	2993531	2993575	Copia	ATCOPIA65A	presence	0	0	0	0	0	0	0	0	0	0	0	0	0	0	0	0	0	0	0	0	0	0	0	0	0	0	0	0	0	0	0	0	0	0	0	NA	0	0	NA	0	NA	0	0	0
1	2993551	2993557	Copia	ATCOPIA65	presence	0	0	0	0	0	0	0	0	0	0	0	0	0	0	0	0	0	0	0	0	0	0	0	0	0	0	0	0	0	0	0	0	0	0	0	0	0	0	0	0	0	0	0	0
1	3037709	3037756	Copia	ATCOPIA28	presence	NA	0	0	0	0	0	0	0	0	0	0	0	0	0	0	0	0	0	0	0	0	0	0	0	0	0	0	0	0	0	0	0	0	0	0	0	0	0	0	0	0	0	0	0
1	3058263	3058269	Copia	META1	presence	0	0	0	0	0	0	0	0	0	0	0	NA	0	0	0	0	0	0	0	0	0	0	NA	NA	NA	NA	0	0	0	0	0	0	0	0	0	0	NA	NA	NA	0	0	0	0	0
1	3058613	3058620	Copia	ATCOPIA93	presence	0	0	0	0	0	0	0	0	0	0	0	0	0	0	0	0	0	0	0	0	0	0	0	0	0	0	0	0	0	0	0	0	0	0	0	0	0	0	0	0	NA	0	0	0
1	3059537	3059544	Copia	ATCOPIA4	presence	0	0	0	0	0	0	0	0	0	0	0	0	0	0	0	0	0	0	0	0	0	0	0	NA	0	0	0	0	0	0	0	0	0	0	0	0	0	0	NA	0	0	0	0	0
1	3064635	3064641	Copia	ATCOPIA63	presence	NA	0	0	0	0	0	1	0	NA	0	NA	0	0	0	0	0	0	0	0	0	0	0	1	0	0	0	0	0	0	0	0	0	1	0	0	0	0	0	0	0	0	0	0	0
1	3075357	3075365	Copia	ATCOPIA67	presence	NA	0	0	0	0	NA	NA	0	0	0	0	NA	0	0	0	0	0	0	0	0	0	0	NA	NA	0	NA	0	NA	0	0	0	0	NA	0	0	NA	NA	0	0	NA	NA	0	NA	NA
1	3082649	3082656	Copia	META1	presence	0	0	0	0	0	0	0	0	0	0	0	0	0	0	0	0	0	0	0	0	0	0	0	NA	0	0	0	0	0	0	0	0	0	0	0	0	0	0	0	0	0	0	0	0
1	3084159	3084165	Copia	ATCOPIA28	presence	0	0	0	0	0	0	0	0	0	0	0	0	0	0	0	0	0	0	0	0	0	0	0	NA	0	0	0	0	0	0	0	0	0	NA	0	0	0	0	NA	0	0	0	0	0
1	3084694	3084705	HAT	TAG3N1	presence	0	0	0	0	0	0	0	0	0	0	0	0	0	0	0	0	0	0	0	0	0	0	0	0	0	0	0	0	0	0	0	0	0	0	0	0	0	0	0	0	0	0	0	0
1	3089072	3089085	Gypsy	ATHILA6A	presence	0	NA	NA	NA	0	0	0	0	NA	NA	0	0	NA	0	NA	0	0	0	0	0	0	0	0	NA	NA	NA	NA	0	0	0	0	0	0	NA	0	NA	0	NA	NA	NA	NA	NA	NA	NA
1	3090811	3090826	Copia	ATCOPIA24	presence	NA	0	0	NA	0	0	0	0	NA	0	0	0	NA	0	0	0	0	0	0	0	0	NA	0	NA	NA	NA	NA	0	0	0	0	0	0	NA	NA	NA	0	0	0	0	NA	0	NA	NA
1	3126034	3126040	Copia	ATCOPIA5	presence	0	0	0	0	0	0	0	0	NA	0	0	0	0	0	0	0	0	0	0	0	0	0	0	0	0	0	0	0	0	0	0	0	0	NA	NA	0	0	0	0	0	0	0	0	0
1	3127218	3127230	MuDR	ATMU4	presence	0	0	0	0	0	0	0	0	0	0	0	0	0	0	0	0	0	0	0	0	0	0	0	0	0	0	0	0	0	0	0	0	0	0	0	0	0	0	0	0	0	0	0	0
1	3133653	3133659	Copia	ATCOPIA78	presence	0	0	0	0	0	0	0	0	0	0	0	0	0	0	0	0	0	0	0	0	0	0	0	NA	0	0	0	0	0	0	0	0	0	0	0	0	0	0	NA	0	0	0	0	0
1	3140315	3140332	L1	ATLINE1A	presence	NA	0	NA	NA	0	0	0	NA	NA	NA	NA	NA	NA	NA	NA	0	NA	NA	NA	0	NA	NA	NA	NA	NA	NA	0	0	NA	NA	NA	0	NA	NA	1	NA	NA	NA	NA	NA	NA	NA	0	NA
1	3141406	3141413	Copia	ATCOPIA21	presence	0	0	0	0	0	0	0	0	0	0	0	0	0	0	0	0	0	0	0	0	0	0	0	0	0	0	0	0	0	0	0	0	0	0	0	0	0	0	0	0	0	0	0	0
1	3143349	3143362	HAT	TAG3N1	presence	0	0	0	0	0	0	0	0	0	0	0	0	0	0	0	0	0	0	0	0	0	0	0	0	0	0	0	0	0	0	0	0	0	0	0	0	0	0	0	0	0	0	0	0
1	3156929	3156936	Copia	ATCOPIA83	presence	0	0	0	0	0	0	0	0	0	0	0	NA	0	0	0	0	0	0	0	0	0	0	0	NA	NA	0	0	0	0	0	0	0	0	0	0	0	0	NA	0	0	0	0	0	0
1	3170585	3170592	Copia	ATCOPIA13	presence	NA	NA	0	0	0	0	0	0	NA	0	0	NA	0	0	0	0	0	0	0	0	0	0	0	0	0	NA	0	0	0	0	0	0	0	0	NA	0	0	0	0	0	0	0	0	0
1	3186591	3186596	Copia	ATCOPIA13	presence	0	0	0	0	NA	0	0	0	0	0	0	0	0	0	0	0	0	0	0	0	0	0	0	0	NA	NA	NA	0	0	0	0	0	0	0	0	0	1	NA	1	0	0	1	NA	1
1	3189041	3189066	MuDR	VANDAL8	presence	0	0	0	0	0	0	0	0	0	0	0	NA	0	0	0	0	0	0	0	0	0	0	0	0	0	0	0	0	0	0	0	0	0	NA	NA	0	0	0	0	0	0	0	0	0
1	3213030	3213036	Copia	ATCOPIA93	presence	0	NA	NA	0	NA	NA	NA	NA	NA	0	0	0	0	0	0	0	NA	0	0	0	0	0	NA	NA	0	NA	0	0	0	0	0	0	0	NA	0	NA	NA	0	NA	NA	NA	NA	NA	NA
1	3229007	3229015	Gypsy	ATGP2	presence	0	0	0	0	0	0	0	0	0	0	0	0	0	0	0	0	0	0	0	0	0	0	0	0	0	0	0	0	0	0	0	0	0	0	0	0	0	0	0	0	0	0	0	0
1	3229240	3229246	Copia	ATCOPIA93	presence	0	0	0	0	0	0	0	0	0	0	0	0	0	0	0	0	0	0	0	0	0	0	0	0	0	0	0	0	0	0	0	0	0	0	0	0	0	0	0	0	0	0	0	0
1	3233801	3233803	Copia	ATCOPIA69	presence	NA	NA	NA	0	0	0	0	0	NA	0	0	0	0	0	0	0	NA	0	0	0	0	0	NA	NA	0	NA	0	0	0	0	0	0	0	0	0	0	0	NA	NA	0	0	NA	NA	0
1	3240887	3240893	Copia	ATCOPIA36	presence	0	0	0	0	0	0	0	0	0	0	0	0	0	0	0	0	0	0	0	0	0	0	0	0	0	0	0	0	0	0	0	0	0	0	0	0	0	0	0	0	0	0	0	0
1	3241749	3241758	HAT	TAG2	presence	0	NA	0	0	0	0	0	0	0	0	0	0	0	0	0	0	0	0	0	0	0	0	0	NA	0	0	0	NA	0	0	0	0	0	0	0	0	0	0	0	0	0	0	0	0
1	3248564	3248597	En-Spm	ATENSPM1A	presence	NA	0	0	NA	NA	NA	NA	0	0	NA	0	NA	NA	0	0	0	0	0	NA	NA	0	NA	0	0	0	0	0	NA	0	0	NA	0	NA	0	NA	0	0	0	0	0	NA	NA	0	0
1	3251467	3251479	MuDR	VANDAL8	presence	NA	NA	NA	0	0	NA	NA	0	NA	NA	NA	NA	0	0	0	0	NA	0	0	0	0	NA	0	NA	NA	NA	NA	NA	0	NA	NA	0	NA	0	NA	NA	NA	NA	NA	NA	NA	0	NA	NA
1	3252300	3252317	MuDR	ATDNAI27T9A	presence	NA	NA	NA	0	0	0	NA	0	NA	NA	0	NA	NA	NA	NA	NA	NA	NA	NA	NA	NA	NA	0	NA	NA	NA	NA	0	NA	NA	NA	NA	NA	NA	0	NA	NA	NA	NA	NA	NA	0	NA	NA
1	3252302	3252315	En-Spm	ATENSPM9	presence	NA	NA	NA	0	0	0	NA	0	NA	NA	0	NA	NA	NA	NA	NA	NA	NA	NA	NA	NA	0	0	NA	NA	NA	NA	0	NA	NA	NA	NA	NA	NA	0	NA	NA	NA	NA	1	NA	0	NA	NA
1	3256474	3256489	Gypsy	ATLANTYS3	presence	0	0	0	0	0	0	0	0	NA	0	0	0	0	0	0	0	NA	0	0	0	0	0	0	NA	0	0	0	0	0	0	0	0	NA	0	0	1	NA	0	NA	NA	0	0	NA	NA
1	3263712	3263730	Gypsy	ATHILA6A	presence	NA	NA	NA	0	0	NA	NA	0	NA	NA	0	NA	0	0	0	0	NA	0	0	0	0	0	0	NA	NA	0	0	NA	0	0	0	0	0	NA	NA	NA	NA	0	NA	NA	0	0	NA	NA
1	3265460	3265474	Gypsy	ATHILA4C	presence	0	NA	NA	0	0	0	0	0	0	0	0	NA	0	0	0	0	0	0	0	0	0	0	0	0	0	0	0	0	0	0	0	0	0	0	0	1	NA	0	NA	1	NA	0	NA	NA
1	3265489	3265499	MuDR	ATDNAI26T9	presence	0	0	NA	0	0	0	0	0	0	0	0	0	0	0	0	0	0	0	0	0	0	0	0	0	0	0	0	0	0	0	0	0	0	0	0	0	NA	0	NA	NA	0	0	0	NA
1	3269082	3269085	Copia	ATRE1	presence	0	0	0	0	0	0	0	0	0	0	0	0	0	0	0	0	0	0	0	0	0	0	0	0	0	0	0	0	0	0	0	0	0	0	0	0	0	0	0	0	0	0	0	0
1	3273709	3273719	MuDR	ATDNAI27T9A	presence	0	0	0	0	0	0	0	0	0	0	0	0	0	0	0	0	0	0	0	0	0	0	0	0	0	0	0	0	0	0	0	0	0	0	0	0	0	0	0	0	0	0	0	0
1	3279083	3279084	Copia	ATCOPIA1	presence	NA	0	0	0	0	0	0	0	0	0	0	0	0	0	0	0	0	0	0	0	0	0	0	NA	0	0	0	0	0	0	0	0	0	0	0	0	0	0	0	0	0	0	0	0
1	3302429	3302437	HAT	TAG3N1	presence	0	0	0	0	0	0	0	0	0	0	NA	0	0	0	0	0	0	0	0	0	0	0	0	0	0	0	0	0	0	0	0	0	0	0	NA	0	0	0	0	0	0	0	0	0
1	3314022	3314032	Gypsy	ATHILA4C	presence	0	0	0	0	0	0	0	0	0	0	0	0	0	0	0	0	NA	0	0	0	0	0	0	0	0	0	0	0	0	0	0	0	0	0	0	0	0	0	0	0	0	0	0	0
1	3325802	3325812	MuDR	VANDAL16	presence	NA	0	0	0	0	0	0	NA	NA	0	0	0	0	0	0	0	0	0	0	0	0	0	0	0	0	NA	0	NA	0	0	0	0	0	0	0	0	NA	0	0	0	0	0	0	0
1	3338040	3338057	HAT	ATHAT10	presence	0	0	0	0	NA	0	0	0	0	0	NA	NA	NA	NA	1	0	0	NA	NA	NA	1	NA	NA	NA	NA	NA	NA	NA	NA	NA	NA	NA	0	0	0	0	0	0	0	0	0	NA	NA	0
1	3338528	3338545	MuDR	VANDAL6	presence	NA	0	0	0	NA	0	0	0	0	0	0	0	0	0	0	0	0	0	0	0	NA	NA	0	NA	0	NA	0	NA	0	0	0	0	NA	0	NA	0	0	0	0	0	NA	1	NA	0
1	3347560	3347569	Gypsy	ATHILA4C	presence	0	0	0	NA	0	0	0	0	0	NA	0	0	0	0	0	0	0	0	0	0	0	0	0	NA	0	NA	0	NA	0	0	0	0	0	NA	NA	0	0	NA	0	0	0	0	NA	0
1	3353727	3353733	Copia	ATCOPIA26	presence	0	0	0	0	0	0	0	0	0	0	0	0	0	0	0	0	0	0	0	0	0	0	0	NA	0	NA	NA	NA	0	0	0	0	0	0	NA	0	0	NA	0	0	0	0	0	0
1	3360056	3360062	Copia	ATCOPIA57	presence	0	0	0	0	0	0	0	0	0	0	0	0	0	0	0	0	0	0	0	0	0	0	0	0	0	0	0	0	0	0	0	0	0	0	0	0	0	0	0	0	0	0	0	0
1	3360175	3360181	Copia	ATCOPIA36	presence	0	0	0	0	0	0	0	0	0	0	0	0	0	0	0	0	0	0	0	0	0	0	0	0	0	0	0	0	0	0	0	0	0	0	0	0	0	0	0	0	0	0	0	0
1	3369425	3369431	Copia	ATCOPIA28	presence	NA	NA	NA	0	0	NA	NA	0	0	0	NA	NA	0	0	0	0	0	0	0	0	0	0	NA	NA	NA	NA	0	NA	0	0	0	0	0	0	NA	0	NA	NA	0	0	0	0	0	0
1	3391061	3391071	Copia	ATCOPIA57	presence	NA	0	0	NA	0	0	0	0	0	0	0	0	0	0	0	0	0	0	0	0	0	0	0	0	0	0	0	0	0	0	0	0	NA	0	0	0	0	0	0	0	0	0	NA	0
1	3397159	3397165	Gypsy	ATGP2	presence	0	0	0	0	0	0	0	0	0	0	0	0	0	0	0	0	0	0	0	0	0	0	0	0	0	0	0	0	0	0	0	0	0	0	0	0	0	0	0	0	0	0	0	0
1	3399896	3399906	HAT	TAG3N1	presence	0	0	0	0	0	0	0	0	0	0	0	0	0	0	0	0	0	0	0	0	0	0	0	NA	0	0	0	0	0	0	0	0	0	NA	0	0	0	0	0	0	0	0	0	0
1	3439019	3439026	Gypsy	TAT1_ATH	presence	0	0	0	0	0	0	0	0	0	0	0	0	0	0	0	0	0	0	0	0	0	0	0	0	0	0	0	0	0	0	0	0	0	0	0	0	0	0	0	0	0	0	0	0
1	3444644	3444659	Gypsy	ATHILA7	presence	NA	0	0	0	NA	0	0	NA	NA	NA	0	NA	0	0	0	0	0	0	0	0	0	0	0	NA	NA	NA	0	NA	0	0	0	0	0	0	NA	0	NA	NA	NA	0	0	0	0	NA
1	3452809	3452817	Copia	META1	presence	0	0	0	0	0	0	0	0	0	0	0	0	0	0	0	0	0	0	0	0	0	0	0	0	0	0	0	0	0	0	0	0	0	0	0	0	0	NA	0	0	0	0	0	0
1	3465889	3465900	MuDR	VANDAL6	presence	0	0	0	0	0	0	0	0	0	0	0	0	0	0	0	0	0	0	0	0	0	0	0	0	0	0	0	0	0	0	0	0	0	0	0	0	0	NA	0	0	0	0	0	0
1	3473166	3473175	HAT	ATHAT3	presence	0	0	0	0	0	0	0	0	0	0	0	0	0	0	0	0	0	0	0	0	0	0	0	NA	0	0	NA	0	0	0	0	0	0	0	0	0	0	0	0	0	0	0	0	0
1	3478425	3478435	MuDR	ATDNA2T9A	presence	0	0	0	0	0	0	0	0	0	0	0	0	0	0	0	0	0	0	0	0	0	0	0	0	0	0	0	0	0	0	0	0	0	0	NA	0	0	0	0	0	0	0	0	0
1	3482849	3482864	Gypsy	ATHILA6A	presence	0	0	0	0	0	1	0	0	0	0	0	NA	0	0	0	1	0	0	0	0	0	0	0	0	0	0	0	0	0	0	0	0	0	NA	0	0	0	0	0	0	0	0	0	0
1	3482985	3482991	Gypsy	ATHILA7A	presence	0	0	0	0	0	0	0	0	0	0	0	0	0	0	0	0	0	0	0	0	0	0	0	0	0	0	0	0	0	0	0	0	0	0	0	0	0	0	0	0	0	0	0	0
1	3498739	3498745	Copia	META1	presence	NA	0	0	0	0	0	0	0	NA	0	0	0	0	0	0	0	0	0	0	0	0	0	0	NA	NA	NA	NA	0	0	0	0	0	0	NA	NA	0	NA	NA	0	0	0	0	0	NA
1	3498949	3498959	MuDR	ATDNA2T9C	presence	NA	0	0	0	NA	0	0	NA	NA	0	NA	0	0	0	0	0	NA	0	0	0	0	0	NA	NA	NA	NA	NA	0	0	0	0	0	0	0	NA	NA	NA	NA	NA	0	NA	0	0	NA
1	3522526	3522528	Copia	ATCOPIA26	presence	0	0	0	0	0	0	0	0	0	0	0	0	0	0	0	0	0	0	0	0	0	0	0	0	0	NA	0	0	0	0	0	0	0	0	0	0	0	0	0	0	0	0	0	0
1	3527501	3527520	L1	ATLINEIII	presence	0	0	0	0	0	0	0	0	0	0	0	NA	0	0	0	0	0	0	0	0	0	0	0	NA	0	0	0	0	0	0	0	0	0	0	0	0	0	NA	0	0	0	0	0	0
1	3550940	3550942	Copia	META1	presence	0	0	NA	0	0	0	0	0	0	0	0	NA	0	0	0	0	0	0	0	0	0	0	NA	NA	NA	0	NA	0	0	0	0	0	0	NA	0	0	NA	NA	NA	0	0	0	0	NA
1	3562487	3562496	HAT	SIMPLEHAT2	presence	0	0	0	0	0	0	0	0	0	0	0	0	0	0	0	0	0	0	0	0	0	0	0	0	NA	0	0	0	0	0	0	0	0	0	0	0	0	0	0	0	NA	0	0	0
1	3571042	3571049	Copia	ATCOPIA21	presence	0	0	0	0	0	0	0	0	0	0	0	0	0	0	0	0	0	0	0	0	0	0	0	0	NA	0	0	0	0	0	0	0	0	0	0	0	0	0	0	0	1	0	0	1
1	3574776	3574781	Copia	META1	presence	0	NA	NA	0	NA	0	NA	0	0	NA	0	NA	0	NA	0	0	NA	0	0	0	NA	0	NA	NA	NA	NA	NA	NA	NA	0	0	0	0	NA	0	0	0	NA	0	0	NA	NA	NA	NA
1	3574794	3574803	Copia	META1	presence	0	NA	NA	0	NA	0	NA	0	0	NA	0	NA	0	0	0	0	NA	0	0	0	0	0	NA	NA	NA	NA	NA	NA	0	0	0	0	0	NA	0	0	0	NA	0	0	NA	NA	NA	NA
1	3591020	3591041	L1	ATLINE1_5	presence	NA	0	0	0	0	0	0	0	0	0	0	0	0	0	0	0	0	0	0	0	0	0	0	NA	0	0	0	1	0	0	0	0	NA	0	0	0	0	0	0	0	0	0	0	0
1	3596084	3596098	MuDR	VANDAL8	presence	NA	0	NA	NA	NA	0	0	0	NA	0	NA	NA	0	0	0	0	0	0	0	0	0	0	NA	NA	NA	NA	NA	0	0	0	0	0	0	NA	0	0	NA	NA	NA	0	0	0	0	NA
1	3622300	3622302	Gypsy	ATHILA7	presence	0	NA	NA	NA	0	NA	NA	0	NA	0	NA	NA	0	0	0	0	NA	0	0	0	0	0	0	NA	NA	NA	NA	NA	0	0	0	0	0	0	NA	0	0	NA	0	0	NA	0	NA	NA
1	3625671	3625680	HAT	TAG3N1	presence	0	0	0	0	0	0	0	0	0	0	0	0	0	0	0	0	0	0	0	0	0	0	0	0	0	0	0	0	0	0	0	0	0	0	0	0	0	0	0	0	0	0	0	0
1	3627119	3627129	MuDR	VANDAL2N1	presence	0	0	0	1	0	1	1	0	0	1	0	1	1	1	1	0	1	1	1	1	1	1	0	0	0	0	0	1	1	1	1	1	0	0	0	0	0	NA	0	0	0	0	0	0
1	3643994	3644006	Gypsy	TAT1_ATH	presence	NA	NA	NA	NA	NA	0	NA	NA	NA	NA	NA	NA	NA	0	0	0	NA	0	0	0	0	0	NA	NA	NA	NA	NA	NA	0	0	0	0	NA	NA	NA	0	NA	NA	NA	0	NA	0	NA	0
1	3677135	3677142	Copia	ATCOPIA48	presence	0	0	0	NA	0	0	0	0	0	0	0	0	0	0	0	0	0	0	0	0	0	0	0	0	0	0	0	0	0	0	0	0	0	0	0	0	0	0	0	0	NA	0	0	0
1	3694162	3694174	Copia	ATCOPIA4	presence	0	0	0	0	0	0	0	0	0	0	0	NA	0	0	0	0	0	0	0	0	0	0	0	NA	0	NA	NA	0	0	0	0	0	0	0	0	0	NA	0	NA	0	0	0	0	NA
1	3700779	3700781	MuDR	VANDAL8	presence	0	0	0	0	0	0	0	0	0	0	0	0	0	0	0	0	0	0	0	0	0	0	0	0	NA	0	0	0	0	0	0	0	0	0	0	0	0	0	0	0	0	0	0	0
1	3709688	3709696	MuDR	VANDAL16	presence	NA	0	NA	NA	NA	0	0	NA	NA	NA	NA	0	0	0	0	0	0	0	0	0	0	NA	0	NA	NA	NA	0	0	NA	0	NA	0	0	NA	NA	0	NA	0	0	0	NA	0	0	0
1	3709999	3710005	Copia	META1	presence	0	0	0	0	0	0	0	0	0	0	0	NA	0	0	0	0	0	0	0	0	0	0	0	NA	NA	0	0	NA	0	0	0	0	0	NA	0	0	NA	NA	0	0	0	0	0	0
1	3723002	3723030	En-Spm	ATENSPM5	presence	NA	0	NA	NA	NA	NA	NA	NA	NA	NA	NA	0	0	0	0	0	NA	0	0	0	0	0	0	NA	NA	NA	0	NA	0	0	0	0	0	NA	NA	0	NA	NA	0	0	NA	0	0	0
1	3728639	3728647	Copia	META1	presence	0	0	0	0	0	0	0	0	0	0	0	0	0	0	0	0	0	0	0	0	0	0	0	NA	NA	NA	0	NA	0	0	0	0	0	NA	0	0	NA	NA	0	0	0	0	0	NA
1	3730870	3730876	Gypsy	ATGP2	presence	NA	0	0	0	0	0	0	0	0	0	0	0	0	0	0	0	0	0	0	0	0	0	0	0	0	0	0	0	0	0	0	0	0	NA	0	0	0	0	0	0	NA	0	0	0
1	3731452	3731457	Copia	ENDOVIR1	presence	0	0	0	0	0	0	0	0	0	0	0	0	0	0	0	0	0	NA	0	0	0	NA	0	0	0	0	0	0	0	0	0	0	0	0	0	0	0	0	0	0	0	0	0	0
1	3752961	3752981	HAT	TAG3N1	presence	0	0	0	0	0	0	0	0	0	0	0	0	0	0	0	0	0	0	0	0	0	0	0	0	0	0	0	0	0	0	0	0	0	0	0	0	0	0	0	0	0	0	0	0
1	3756877	3756886	Copia	ATCOPIA4	presence	0	0	0	0	0	0	0	0	0	0	0	0	0	0	0	0	0	0	0	0	0	0	0	0	0	0	0	0	0	0	0	0	0	0	0	0	0	0	0	0	0	0	0	0
1	3764327	3764334	Copia	ENDOVIR1	presence	0	0	0	0	0	0	0	0	0	0	0	0	0	0	0	0	0	0	0	0	0	0	0	0	0	0	0	0	0	0	0	0	0	0	0	0	0	0	0	0	0	0	0	0
1	3768665	3768676	Gypsy	ATHILA6B	presence	NA	0	0	NA	NA	NA	0	NA	NA	NA	NA	0	0	0	0	NA	0	0	0	0	0	0	0	0	NA	NA	NA	NA	0	0	0	0	NA	0	NA	NA	NA	NA	NA	NA	NA	NA	NA	NA
1	3768665	3768676	Gypsy	ATHILA4C	presence	NA	0	0	NA	NA	NA	0	NA	NA	NA	NA	0	0	0	0	NA	0	0	0	0	0	0	0	0	NA	NA	NA	NA	0	0	0	0	NA	0	NA	NA	NA	NA	NA	NA	NA	NA	NA	NA
1	3768665	3768676	MuDR	VANDAL2N1	presence	NA	0	0	NA	NA	NA	0	NA	NA	1	NA	0	0	0	0	NA	0	0	0	0	0	0	0	0	NA	NA	NA	NA	0	0	0	0	NA	0	NA	NA	NA	NA	NA	NA	NA	NA	NA	NA
1	3768665	3768703	Gypsy	ATHILA	presence	NA	0	0	NA	NA	NA	NA	NA	NA	NA	NA	0	0	0	0	NA	0	0	0	0	0	0	0	0	NA	NA	NA	NA	0	0	0	0	NA	NA	NA	NA	NA	NA	NA	NA	NA	NA	NA	NA
1	3769927	3769935	Copia	ATCOPIA52	presence	0	0	0	0	0	0	0	0	0	0	0	0	0	0	0	0	0	0	0	0	0	0	0	0	NA	0	0	0	0	0	0	0	0	NA	0	0	0	0	0	0	0	0	0	0
1	3770597	3770607	MuDR	VANDAL22	presence	0	0	0	0	0	0	0	0	0	0	NA	0	0	0	0	0	0	0	0	0	0	0	0	NA	NA	0	0	0	0	0	0	0	0	0	0	0	0	0	NA	0	0	0	0	0
1	3772883	3772897	Gypsy	ATHILA7	presence	0	0	0	0	NA	0	0	0	0	0	0	0	0	0	0	NA	NA	0	0	0	0	0	0	0	0	NA	0	0	0	0	0	0	NA	0	0	0	NA	0	0	0	0	0	NA	NA
1	3786319	3786328	Copia	ATCOPIA4	presence	0	1	1	0	0	0	0	0	0	0	0	0	0	0	0	0	0	0	0	0	0	0	0	0	0	0	0	0	0	0	0	0	0	0	0	0	0	0	0	0	0	0	0	0
1	3786699	3786714	Gypsy	ATHILA4C	presence	NA	NA	NA	0	0	NA	NA	NA	0	NA	NA	NA	0	0	0	0	0	0	0	0	0	0	NA	NA	0	NA	NA	0	0	0	0	0	NA	NA	0	0	NA	NA	NA	0	NA	0	0	NA
1	3786699	3786714	MuDR	VANDAL8	presence	NA	NA	NA	0	0	NA	NA	NA	0	NA	NA	NA	0	0	0	0	0	0	0	0	0	0	NA	NA	0	NA	NA	0	0	0	0	0	NA	NA	0	0	NA	NA	NA	0	NA	0	0	NA
1	3805313	3805320	Copia	META1	presence	0	0	0	0	0	0	0	0	0	0	0	NA	0	0	0	0	0	0	0	0	0	0	0	NA	NA	0	0	0	0	0	0	0	0	0	0	0	0	NA	NA	0	0	0	0	0
1	3805932	3805947	Gypsy	ATLANTYS3	presence	NA	NA	NA	0	NA	NA	NA	NA	0	NA	NA	0	0	0	0	NA	NA	0	0	0	0	0	0	NA	NA	NA	NA	NA	0	0	0	0	NA	NA	NA	NA	NA	NA	NA	NA	NA	NA	NA	NA
1	3805932	3805947	Gypsy	ATHILA6A	presence	NA	NA	NA	0	NA	NA	NA	NA	0	NA	NA	0	0	0	0	NA	NA	0	0	0	0	0	0	NA	NA	NA	NA	NA	0	0	0	0	NA	NA	NA	NA	NA	NA	NA	NA	NA	NA	NA	NA
1	3806819	3806826	Copia	ATCOPIA2	presence	NA	0	0	0	NA	NA	NA	0	0	0	0	0	0	0	0	0	0	0	0	0	0	0	0	0	0	0	NA	NA	0	0	0	0	0	0	0	0	NA	0	NA	0	0	0	0	0
1	3824058	3824073	Gypsy	ATHILA4C	presence	0	0	0	0	0	0	0	0	0	0	0	0	0	0	0	0	0	0	0	0	0	0	0	0	0	0	0	0	0	0	0	0	0	NA	0	0	0	0	0	0	NA	0	0	NA
1	3858714	3858758	Gypsy	ATGP1	presence	NA	NA	NA	NA	0	NA	NA	0	NA	0	0	NA	0	0	0	0	0	0	0	0	0	0	0	NA	NA	NA	NA	NA	0	0	0	0	0	NA	NA	0	0	NA	0	0	0	0	0	NA
1	3860233	3860235	Copia	ATCOPIA5	presence	NA	0	0	0	0	0	0	0	0	0	0	0	0	0	0	0	0	0	0	0	0	0	0	0	0	0	0	0	0	0	0	0	0	0	0	0	0	0	0	0	0	0	0	0
1	3860414	3860421	Copia	ATCOPIA51	presence	0	0	0	0	0	0	0	0	0	0	0	0	0	0	0	0	0	0	0	0	0	0	0	0	0	0	0	0	0	0	0	0	0	0	0	0	0	0	0	0	0	0	0	0
1	3861384	3861404	Copia	ATCOPIA57	presence	0	0	0	NA	0	NA	NA	0	0	0	0	0	0	0	0	0	0	0	0	0	0	0	0	0	NA	0	NA	NA	0	0	0	0	0	0	0	0	0	0	0	0	0	0	0	0
1	3861729	3861736	Copia	ATCOPIA63	presence	0	0	0	NA	0	NA	NA	0	0	0	0	0	0	0	0	0	0	0	0	0	0	0	0	0	NA	0	NA	NA	0	0	0	0	0	0	0	0	0	0	0	0	0	0	0	0
1	3867570	3867575	Copia	ATCOPIA23	presence	0	0	0	0	0	0	0	0	0	0	0	0	0	0	0	0	0	0	0	0	0	0	0	0	0	0	0	0	0	0	0	0	0	0	0	0	0	0	0	0	NA	0	0	0
1	3868090	3868092	Copia	ATCOPIA83	presence	0	0	0	0	0	0	0	0	0	0	0	0	0	0	0	0	0	0	0	0	0	0	0	0	0	0	0	0	0	0	0	0	0	0	0	0	0	0	0	0	0	0	0	0
1	3870608	3870617	HAT	TAG3N1	presence	NA	0	0	0	0	0	0	0	0	0	0	0	0	0	0	0	0	0	0	0	0	0	0	NA	0	0	0	0	0	0	0	0	0	NA	0	0	0	NA	0	0	0	0	0	0
1	3887243	3887254	En-Spm	ATENSPM10	presence	0	0	0	NA	NA	NA	NA	0	NA	NA	0	NA	0	0	0	0	NA	0	0	0	0	0	NA	NA	NA	NA	0	0	0	0	0	0	0	NA	NA	NA	NA	NA	NA	NA	0	0	NA	NA
1	3887243	3887254	Gypsy	ATHILA4C	presence	0	0	0	NA	NA	NA	NA	0	NA	NA	0	NA	0	0	0	0	NA	0	0	0	0	0	NA	NA	NA	NA	0	0	0	0	0	0	0	NA	NA	NA	NA	NA	NA	NA	0	0	NA	NA
1	3897166	3897204	Copia	ATCOPIA29	presence	NA	0	NA	NA	NA	0	NA	NA	NA	NA	NA	NA	0	0	NA	NA	0	0	NA	0	0	NA	NA	NA	NA	NA	NA	NA	NA	NA	0	NA	NA	NA	NA	NA	NA	NA	NA	0	NA	0	NA	NA
1	3907407	3907418	Gypsy	ATLANTYS3	presence	0	0	0	NA	0	0	0	0	NA	0	0	0	0	0	0	0	0	0	0	0	0	0	0	0	0	NA	0	NA	0	0	0	0	0	0	NA	0	0	0	0	0	0	0	0	0
1	3907407	3907418	Gypsy	ATHILA7	presence	0	0	0	NA	0	0	0	0	NA	0	0	0	0	0	0	0	0	0	0	0	0	0	0	0	0	NA	0	NA	0	0	0	0	0	0	NA	0	0	0	0	0	0	0	0	0
1	3908797	3908815	MuDR	VANDAL13	presence	0	0	0	0	NA	0	0	0	0	0	0	0	0	0	0	0	0	0	0	0	0	0	0	0	0	NA	NA	0	0	0	0	0	NA	0	0	NA	NA	0	NA	NA	0	NA	NA	0
1	3933575	3933589	Gypsy	ATHILA6A	presence	NA	NA	NA	NA	0	0	0	0	0	0	0	0	0	NA	0	0	0	0	NA	0	0	NA	NA	NA	NA	0	NA	NA	0	0	NA	NA	0	0	NA	0	0	NA	0	0	0	0	0	0
1	3933894	3933908	L1	ATLINE2	presence	0	0	0	0	0	0	0	0	0	0	0	0	0	0	0	0	0	0	0	0	0	0	0	0	NA	NA	0	0	0	0	0	0	0	0	0	0	0	0	0	0	0	0	0	0
1	3935192	3935204	HAT	TAG1	presence	0	0	0	0	0	0	0	0	0	0	0	0	0	0	0	0	0	0	0	0	0	0	0	NA	0	0	NA	0	0	0	0	0	0	0	0	0	0	NA	0	0	0	0	0	0
1	3936835	3936853	HAT	ATHATN3	presence	NA	0	NA	0	0	0	NA	0	0	0	0	0	NA	NA	NA	NA	NA	NA	0	NA	NA	NA	NA	NA	0	0	0	NA	0	NA	0	NA	0	NA	0	NA	NA	NA	NA	NA	0	0	0	NA
1	3936839	3936853	Copia	META1	presence	NA	0	NA	0	0	0	NA	0	0	0	0	0	NA	NA	NA	NA	NA	NA	0	NA	NA	NA	NA	NA	0	0	NA	NA	0	NA	0	NA	0	NA	0	NA	NA	NA	NA	NA	0	1	0	NA
1	3937595	3937602	Copia	ATCOPIA51	presence	NA	0	0	0	0	0	0	0	0	0	0	0	0	0	0	0	0	0	0	0	0	0	0	0	0	0	0	0	0	0	0	0	0	0	0	0	0	0	0	0	0	0	0	0
1	3943825	3943836	Copia	ATCOPIA78	presence	0	0	0	0	0	0	0	0	0	0	0	0	0	0	0	0	0	0	0	0	0	0	0	0	0	0	0	0	0	0	0	0	0	0	0	0	0	0	0	0	0	0	0	0
1	3969691	3969701	MuDR	AT9NMU1	presence	0	0	0	0	0	0	0	0	0	0	0	0	0	0	0	0	0	0	0	0	0	0	0	0	0	0	0	0	0	0	0	0	0	0	0	0	0	0	0	0	0	0	0	0
1	3975531	3975546	Gypsy	ATHILA6A	presence	NA	0	NA	NA	NA	NA	NA	1	NA	NA	NA	0	0	NA	NA	0	NA	NA	0	0	NA	0	NA	NA	NA	NA	0	NA	NA	NA	0	NA	NA	NA	NA	NA	0	NA	NA	0	0	NA	NA	NA
1	3981187	3981189	HAT	TAG3N1	presence	NA	0	0	0	0	0	0	0	NA	0	0	0	0	0	0	0	0	0	0	0	0	0	0	NA	NA	0	NA	0	0	0	0	0	0	0	0	0	0	NA	0	0	0	0	0	0
1	3987311	3987323	MuDR	AT9TSD1	presence	0	0	0	0	0	0	0	0	0	0	0	0	0	0	0	0	0	0	0	0	0	0	0	0	0	0	0	0	0	0	0	0	0	0	0	0	0	0	0	0	0	0	0	0
1	4000710	4000721	HAT	ATHATN6	presence	1	0	0	NA	0	NA	NA	0	0	0	0	0	0	0	0	1	1	0	0	0	0	0	0	NA	0	NA	0	1	0	0	0	0	1	1	NA	0	1	0	1	0	0	0	1	0
1	4000712	4000726	HAT	ATHATN6	presence	NA	0	0	NA	0	NA	NA	0	0	0	0	0	0	0	0	0	0	0	0	0	0	0	0	NA	0	NA	0	NA	0	0	0	0	0	NA	NA	0	0	0	NA	0	0	0	NA	0
1	4015288	4015299	Copia	ATCOPIA68	presence	NA	NA	NA	NA	NA	0	0	0	NA	NA	NA	NA	0	0	0	0	0	0	0	0	0	0	0	NA	0	NA	0	NA	0	0	0	0	0	NA	NA	0	0	NA	NA	0	0	NA	0	0
1	4015288	4015303	HAT	ATHAT10	presence	NA	NA	NA	NA	NA	0	0	0	NA	NA	NA	NA	0	0	0	0	0	0	0	0	0	0	0	NA	0	NA	0	NA	0	0	0	0	0	NA	NA	0	0	NA	NA	0	0	NA	0	0
1	4015290	4015304	Copia	ATCOPIA68	presence	NA	NA	NA	NA	NA	0	0	0	NA	NA	NA	NA	0	0	0	0	0	0	0	0	0	0	0	NA	0	NA	0	NA	0	0	0	0	0	NA	NA	0	0	NA	NA	0	0	NA	0	0
1	4015292	4015299	HAT	ATHAT10	presence	NA	NA	NA	NA	NA	0	0	0	NA	NA	NA	NA	0	0	0	0	0	0	0	0	0	0	0	NA	0	NA	0	NA	0	0	0	0	0	NA	NA	0	1	NA	NA	0	0	NA	0	0
1	4015292	4015300	Gypsy	ATHILA8A	presence	NA	NA	1	NA	NA	0	0	0	NA	NA	NA	NA	0	0	0	0	0	0	0	0	0	0	0	NA	0	NA	0	NA	0	0	0	0	0	NA	NA	0	0	NA	NA	1	1	NA	1	1
1	4015294	4015297	Gypsy	ATHILA8A	presence	NA	NA	0	NA	NA	0	0	0	NA	NA	NA	NA	0	0	0	0	0	0	0	0	0	0	0	NA	0	NA	0	NA	0	0	0	0	0	NA	NA	0	0	NA	NA	0	0	NA	0	0
1	4015294	4015297	HAT	ATHAT10	presence	NA	NA	0	NA	NA	0	0	0	NA	NA	NA	NA	0	0	0	0	0	0	0	0	0	0	0	NA	0	NA	0	NA	0	0	0	0	0	NA	NA	0	0	NA	NA	0	0	NA	0	0
1	4015296	4015301	Copia	ATCOPIA68	presence	NA	NA	NA	NA	NA	0	0	0	NA	NA	NA	NA	0	0	0	0	0	0	0	0	0	0	0	NA	0	NA	0	NA	0	0	0	0	0	NA	NA	0	0	NA	NA	0	0	NA	0	0
1	4015298	4015308	Copia	ATCOPIA68	presence	NA	NA	NA	NA	NA	0	0	0	NA	NA	NA	NA	0	0	0	0	0	0	0	0	0	0	0	NA	0	NA	NA	NA	0	0	0	0	0	NA	NA	0	0	NA	NA	0	0	0	NA	0
1	4028617	4028628	Gypsy	ATHILA2	presence	0	1	1	0	NA	0	0	NA	0	NA	1	0	0	0	0	0	NA	0	0	0	0	0	1	1	NA	NA	1	0	0	0	0	0	0	NA	0	NA	0	1	0	NA	NA	1	NA	NA
1	4028714	4028722	MuDR	VANDAL6	presence	0	0	0	0	0	0	0	0	0	0	0	0	0	0	0	0	0	0	0	0	0	0	0	0	0	0	0	0	0	0	0	0	0	NA	0	0	0	0	0	0	0	0	0	0
1	4031208	4031214	Copia	META1	presence	NA	0	0	0	0	0	0	0	0	0	0	NA	0	0	0	0	0	0	0	0	0	0	0	0	0	NA	0	0	0	0	0	0	0	NA	NA	0	0	NA	0	0	0	0	0	0
1	4039246	4039258	Gypsy	ATHILA6A	presence	0	0	0	0	0	0	0	0	NA	NA	0	NA	0	0	0	0	0	0	0	0	0	0	0	0	NA	NA	0	0	0	0	0	0	0	0	0	0	0	NA	0	0	0	0	0	0
1	4039248	4039258	Gypsy	ATHILA7	presence	0	0	0	0	0	0	0	0	NA	NA	0	NA	0	0	0	0	0	0	0	0	0	0	0	0	NA	NA	0	0	0	0	0	0	0	0	0	0	0	NA	0	0	0	0	0	0
1	4039249	4039258	Copia	META1	presence	0	0	0	0	0	0	0	0	NA	NA	0	NA	0	0	0	0	0	0	0	0	0	0	0	0	NA	NA	0	0	0	0	0	0	0	0	0	0	0	NA	0	0	0	0	0	0
1	4045171	4045180	Copia	ATCOPIA5	presence	NA	0	0	0	0	0	0	0	0	NA	0	0	0	0	0	0	0	0	0	0	0	0	NA	NA	NA	1	0	0	0	0	0	0	0	0	0	0	0	0	0	0	0	0	0	0
1	4045447	4045457	MuDR	ARNOLDY2	presence	NA	0	0	0	0	NA	0	0	NA	NA	0	NA	0	0	0	0	0	0	0	0	0	0	0	0	NA	NA	NA	NA	0	0	0	0	0	NA	0	0	NA	0	0	0	0	0	0	0
1	4056467	4056473	Copia	META1	presence	NA	0	0	0	0	0	0	0	0	0	0	0	0	0	0	0	0	0	0	0	0	0	0	0	0	0	0	NA	0	0	0	0	0	0	0	0	0	0	0	0	0	0	0	0
1	4069244	4069251	Gypsy	ATGP2N	presence	0	0	0	0	0	0	0	0	0	0	0	0	0	0	0	0	0	0	0	0	0	0	0	0	0	0	0	0	0	0	0	0	0	0	0	0	0	0	0	0	0	0	0	0
1	4072780	4072795	Gypsy	ATHILA6A	presence	0	NA	1	0	NA	0	0	NA	0	0	NA	0	0	0	0	0	NA	NA	NA	0	NA	NA	0	NA	0	0	0	0	0	0	NA	NA	0	0	NA	0	0	0	0	0	NA	0	0	0
1	4072780	4072795	Gypsy	TAT1_ATH	presence	0	NA	NA	0	NA	0	0	NA	0	0	NA	0	0	0	0	0	NA	NA	NA	0	NA	NA	0	NA	0	0	0	0	0	0	NA	NA	0	0	NA	0	0	0	0	0	NA	0	0	0
1	4072780	4072795	Copia	META1	presence	0	NA	NA	0	NA	0	0	NA	0	0	NA	0	0	0	0	0	NA	NA	NA	0	NA	NA	0	NA	0	0	0	0	0	0	NA	NA	0	0	NA	0	0	0	0	0	NA	0	0	0
1	4081412	4081427	HAT	ATHAT3	presence	0	0	0	0	0	0	0	0	NA	0	0	0	0	0	0	0	0	0	0	0	0	0	0	0	0	NA	0	0	0	0	0	0	0	NA	0	0	0	NA	NA	0	0	0	0	NA
1	4081415	4081423	HAT	ATHAT3	presence	0	0	0	0	0	0	0	0	0	0	0	0	0	0	0	0	0	0	0	0	0	0	0	0	0	NA	0	0	0	0	0	0	0	NA	0	0	0	NA	NA	0	0	0	0	NA
1	4088901	4088912	Copia	ATCOPIA75	presence	0	0	NA	0	0	0	NA	0	0	0	0	0	0	0	0	0	0	0	0	0	0	0	0	NA	0	NA	0	0	0	0	0	0	NA	NA	0	0	0	0	0	0	0	0	0	0
1	4093100	4093107	Copia	META1	presence	0	0	0	0	0	0	0	0	0	0	0	0	0	0	0	0	0	0	0	0	0	0	0	0	0	0	0	0	0	0	0	0	0	0	0	0	0	0	0	0	0	0	0	0
1	4126377	4126382	Copia	ATCOPIA51	presence	0	NA	NA	0	0	NA	0	0	0	0	0	0	NA	NA	0	NA	0	NA	0	0	0	0	0	0	NA	0	NA	0	0	0	NA	NA	0	0	0	NA	0	0	NA	0	NA	NA	0	0
1	4135907	4135922	Gypsy	ATGP8	presence	NA	NA	NA	0	NA	0	0	0	NA	0	0	NA	0	0	0	0	NA	0	0	0	0	0	NA	NA	NA	NA	NA	0	NA	0	0	0	NA	NA	NA	NA	NA	NA	NA	0	NA	NA	NA	NA
1	4140629	4140658	MuDR	AT9MU1	presence	0	NA	NA	0	0	0	0	NA	0	NA	NA	NA	NA	NA	NA	0	0	NA	0	NA	NA	NA	NA	NA	NA	NA	NA	0	0	NA	NA	NA	0	NA	NA	0	0	0	NA	0	NA	0	0	NA
1	4140658	4140661	MuDR	AT9NMU1	presence	0	NA	NA	0	0	0	0	NA	0	NA	NA	NA	NA	0	0	0	0	0	0	0	0	NA	0	NA	NA	NA	0	0	0	0	0	0	0	NA	NA	0	0	0	NA	0	NA	0	0	NA
1	4147668	4147673	Gypsy	ATGP3	presence	0	0	0	0	0	0	0	NA	1	NA	NA	NA	NA	NA	NA	1	0	NA	NA	NA	NA	NA	NA	NA	0	NA	0	0	NA	NA	NA	NA	1	NA	0	0	0	0	0	0	0	0	0	NA
1	4157531	4157538	Copia	META1	presence	0	0	0	0	0	0	0	0	0	0	0	NA	0	0	0	0	0	0	0	0	0	0	1	1	0	0	NA	NA	0	0	0	0	0	0	0	0	0	0	0	0	0	0	0	NA
1	4161724	4161730	Copia	META1	presence	0	0	0	0	0	0	0	0	0	0	0	NA	0	0	0	0	0	0	0	0	0	0	0	0	0	0	0	0	0	0	0	0	0	0	0	0	0	0	0	0	0	0	0	0
1	4168328	4168351	HAT	TAG1	presence	0	0	0	0	0	NA	0	NA	0	0	0	0	0	0	0	0	0	0	0	0	0	0	NA	0	0	0	NA	0	0	0	0	0	0	0	0	0	0	0	0	0	0	0	0	0
1	4194099	4194109	MuDR	VANDAL16	presence	NA	0	0	0	0	0	0	0	NA	0	NA	0	0	0	0	0	0	0	0	0	0	0	0	NA	NA	0	0	0	0	0	0	0	0	0	0	0	0	0	NA	0	0	0	0	0
1	4194531	4194536	Gypsy	ATHILA6A	presence	NA	NA	1	NA	NA	NA	NA	NA	1	NA	1	NA	NA	1	1	1	NA	0	NA	1	1	NA	1	NA	NA	NA	NA	NA	1	1	1	NA	0	NA	NA	1	NA	NA	NA	0	NA	0	NA	NA
1	4194535	4194537	Gypsy	ATGP8	presence	NA	1	1	NA	1	1	1	NA	1	NA	1	NA	NA	1	1	1	1	0	1	NA	0	1	1	NA	NA	NA	NA	NA	NA	1	1	NA	0	NA	NA	1	NA	NA	NA	1	NA	0	1	NA
1	4194536	4194536	Gypsy	ATHILA4C	presence	NA	NA	NA	NA	NA	NA	NA	1	NA	NA	NA	NA	NA	0	1	NA	NA	1	NA	1	1	NA	NA	NA	NA	1	NA	NA	NA	1	NA	NA	0	NA	NA	NA	NA	NA	NA	0	NA	0	NA	NA
1	4209954	4209968	Gypsy	ATHILA4C	presence	NA	NA	NA	NA	NA	NA	NA	0	NA	NA	0	NA	1	1	NA	NA	NA	NA	NA	NA	NA	NA	0	NA	0	NA	NA	NA	1	1	NA	NA	0	NA	NA	NA	NA	0	NA	1	NA	0	NA	NA
1	4209954	4209970	MuDR	VANDAL8	presence	NA	NA	NA	NA	NA	NA	NA	0	NA	NA	0	NA	1	1	NA	NA	NA	1	NA	NA	NA	NA	0	NA	0	NA	NA	NA	1	NA	NA	NA	0	NA	NA	NA	NA	0	NA	1	NA	0	NA	NA
1	4217601	4217613	Copia	ATCOPIA26	presence	0	0	0	NA	0	0	0	0	NA	0	0	0	0	0	0	0	0	0	0	0	0	0	1	0	NA	0	0	NA	0	0	0	0	0	0	NA	0	NA	0	0	0	0	0	0	0
1	4226404	4226413	Copia	ATCOPIA4	presence	0	0	NA	0	0	0	0	0	NA	0	0	0	0	0	0	0	0	0	0	0	0	0	NA	NA	0	NA	0	0	0	0	0	0	0	0	0	0	0	0	0	0	0	0	0	0
1	4228835	4228851	MuDR	VANDAL3	presence	NA	NA	NA	NA	NA	NA	0	NA	0	NA	NA	NA	0	0	0	0	0	0	0	0	0	0	NA	NA	NA	NA	0	0	0	0	0	0	0	0	NA	0	NA	NA	NA	0	0	0	0	0
1	4233080	4233090	MuDR	VANDAL8	presence	0	0	0	0	0	0	0	0	0	0	0	0	0	0	0	0	0	0	0	0	0	0	0	NA	0	NA	0	0	0	0	0	0	0	0	0	0	0	0	NA	0	0	0	0	NA
1	4233492	4233506	Gypsy	ATHILA6A	presence	0	0	NA	0	0	0	0	0	0	0	0	NA	NA	0	NA	NA	NA	NA	0	0	NA	0	NA	NA	NA	NA	NA	0	NA	NA	NA	0	0	NA	0	NA	NA	NA	NA	NA	NA	NA	NA	NA
1	4241724	4241729	Copia	ATCOPIA36	presence	NA	0	0	0	0	0	0	0	0	0	0	0	0	0	0	0	0	0	0	0	0	0	0	0	0	0	0	0	0	0	0	0	0	0	0	0	0	0	0	0	0	0	0	0
1	4250932	4250944	MuDR	VANDAL8	presence	0	0	0	0	0	0	0	0	0	0	0	0	0	0	0	0	0	0	0	0	0	0	0	0	0	0	0	0	0	0	0	0	0	NA	0	0	0	0	0	0	0	0	0	0
1	4250998	4251009	MuDR	VANDAL6	presence	0	0	0	NA	0	0	0	0	0	0	NA	0	0	0	0	0	0	0	0	0	0	0	0	NA	0	0	0	0	0	0	0	0	0	0	0	0	0	0	0	0	NA	0	0	0
1	4261017	4261024	Copia	ATCOPIA21	presence	NA	NA	NA	NA	0	0	0	NA	NA	NA	NA	NA	0	0	0	NA	NA	0	0	0	0	0	NA	NA	NA	NA	NA	NA	0	0	0	0	0	NA	NA	NA	NA	0	NA	NA	NA	0	NA	1
1	4296708	4296716	Copia	ATCOPIA21	presence	0	0	0	0	0	0	0	0	0	0	0	0	0	0	0	0	0	0	0	0	0	0	0	0	0	0	0	0	0	0	0	0	0	NA	0	0	0	0	0	0	0	0	0	0
1	4297768	4297781	Gypsy	ATHILA6A	presence	NA	0	NA	NA	0	NA	NA	NA	NA	NA	NA	NA	NA	NA	NA	NA	NA	0	0	0	NA	NA	0	NA	NA	NA	NA	NA	0	0	NA	NA	NA	NA	NA	NA	NA	0	NA	NA	NA	NA	NA	NA
1	4298032	4298049	MuDR	VANDAL8	presence	0	0	0	NA	0	0	0	0	NA	0	0	NA	0	0	NA	0	NA	NA	NA	0	NA	NA	NA	NA	NA	NA	NA	NA	0	0	0	NA	NA	NA	NA	NA	NA	NA	NA	0	0	0	0	NA
1	4298308	4298357	Gypsy	ATGP1	presence	NA	NA	NA	NA	NA	NA	0	0	NA	0	0	NA	0	NA	NA	NA	NA	NA	NA	NA	NA	NA	NA	NA	NA	NA	NA	0	NA	NA	NA	NA	NA	NA	NA	NA	NA	NA	NA	NA	NA	NA	NA	NA
1	4309206	4309234	MuDR	ATDNA1T9A	presence	0	NA	0	0	0	0	0	NA	0	0	NA	0	0	0	0	0	NA	0	0	0	0	0	0	0	NA	NA	NA	0	0	0	0	0	NA	NA	0	0	NA	NA	0	NA	0	0	0	0
1	4313840	4313845	En-Spm	ATENSPM1	presence	NA	0	0	0	NA	NA	NA	NA	NA	NA	NA	NA	NA	NA	NA	NA	NA	NA	NA	NA	NA	NA	NA	NA	0	NA	0	NA	NA	NA	NA	NA	NA	NA	NA	NA	0	NA	NA	NA	0	NA	0	NA
1	4314518	4314526	En-Spm	ATENSPM1	presence	NA	0	0	0	NA	NA	NA	NA	NA	NA	NA	NA	NA	NA	NA	NA	NA	NA	NA	NA	NA	NA	NA	NA	0	NA	0	NA	NA	NA	NA	NA	NA	NA	NA	NA	NA	NA	NA	NA	0	NA	0	NA
1	4314534	4314538	En-Spm	ATENSPM1A	presence	NA	0	0	0	NA	NA	NA	NA	NA	NA	NA	NA	NA	NA	NA	NA	NA	NA	NA	NA	NA	NA	NA	NA	NA	NA	0	NA	NA	NA	NA	NA	NA	NA	NA	NA	NA	NA	0	NA	0	NA	0	NA
1	4314534	4314547	En-Spm	ATENSPM1	presence	NA	0	0	0	NA	NA	NA	NA	NA	NA	NA	NA	NA	NA	NA	NA	NA	NA	NA	NA	NA	NA	NA	NA	0	NA	0	NA	NA	NA	NA	NA	NA	NA	NA	NA	NA	NA	0	NA	0	NA	0	NA
1	4315123	4315126	MuDR	VANDAL8	presence	0	0	0	0	0	0	0	0	0	0	0	NA	0	0	0	0	0	0	0	0	0	0	0	0	0	NA	0	0	0	0	0	NA	NA	NA	NA	0	0	NA	0	0	0	0	0	0
1	4315438	4315447	HAT	SIMPLEHAT2	presence	NA	0	0	0	NA	0	NA	NA	NA	NA	NA	NA	0	0	0	0	NA	0	0	0	NA	NA	NA	NA	0	0	0	NA	0	0	0	0	NA	NA	NA	0	0	NA	0	0	0	0	0	0
1	4316312	4316319	Copia	META1	presence	0	0	0	0	0	0	0	0	0	0	0	NA	0	0	0	0	0	0	0	0	0	0	0	0	NA	NA	NA	0	0	0	0	0	0	NA	NA	0	NA	0	NA	0	0	0	0	0
1	4323030	4323039	MuDR	VANDAL8	presence	0	0	0	0	0	NA	0	0	0	0	0	NA	0	0	0	0	0	0	0	0	0	0	0	NA	NA	0	NA	NA	0	0	0	0	0	NA	0	0	0	0	0	0	0	0	0	0
1	4323054	4323067	Gypsy	ATLANTYS3	presence	0	0	0	0	0	NA	0	0	0	0	0	NA	0	0	0	0	NA	0	0	0	0	0	0	NA	0	NA	0	0	0	0	0	0	0	NA	0	NA	0	0	0	NA	0	0	0	0
1	4328861	4328870	HAT	TAG2	presence	NA	0	0	0	0	0	0	0	0	0	0	0	0	0	0	0	0	0	0	0	0	0	0	0	0	0	0	0	0	0	0	0	0	0	0	0	0	0	0	0	0	0	0	0
1	4334710	4334720	MuDR	VANDAL21	presence	0	NA	NA	0	0	0	NA	NA	0	0	0	0	0	0	0	0	0	0	0	0	0	0	0	0	0	0	0	0	NA	0	0	0	0	0	0	NA	0	0	0	0	NA	0	0	NA
1	4338429	4338446	MuDR	VANDAL8	presence	0	0	0	0	0	0	0	0	0	0	0	0	0	0	0	0	0	0	0	0	0	0	0	NA	0	0	0	0	0	0	0	0	0	0	0	0	0	NA	NA	0	0	0	0	0
1	4353855	4353865	MuDR	VANDAL6	presence	0	0	0	0	0	NA	0	NA	NA	NA	NA	0	0	0	0	0	0	0	0	0	0	0	0	0	0	0	0	0	0	0	0	0	0	0	0	0	0	0	0	0	0	0	0	0
1	4367282	4367321	MuDR	VANDAL6	presence	NA	0	0	0	0	NA	0	NA	0	0	0	0	0	0	0	0	0	0	0	0	0	0	0	NA	NA	NA	NA	0	0	0	0	0	NA	NA	NA	0	0	0	0	0	0	0	0	0
1	4383642	4383648	Gypsy	ATHILA6A	presence	0	0	0	0	0	0	0	0	0	0	0	0	0	0	0	0	0	0	0	0	0	0	0	NA	NA	0	1	0	0	0	0	0	0	0	NA	0	0	0	0	0	0	0	0	0
1	4383642	4383649	Gypsy	ATGP8	presence	0	0	0	0	0	0	0	0	0	0	0	0	0	0	0	0	0	0	0	0	0	0	0	NA	NA	0	NA	0	0	0	0	0	0	0	NA	0	0	0	0	0	0	0	0	0
1	4383906	4383916	MuDR	VANDAL14	presence	0	0	0	0	NA	0	0	0	0	0	0	NA	NA	0	0	NA	0	0	NA	NA	0	NA	0	NA	0	0	0	NA	0	NA	NA	NA	NA	NA	NA	0	0	0	0	0	0	0	0	0
1	4396241	4396254	HAT	TAG1	presence	0	0	NA	0	0	0	0	0	NA	NA	0	0	0	0	0	0	0	0	0	0	0	0	0	NA	0	0	0	NA	0	0	0	0	0	NA	0	0	0	0	0	0	0	0	0	0
1	4398570	4398588	Copia	ATCOPIA15	presence	0	NA	0	0	0	0	NA	0	0	0	NA	0	0	0	0	NA	0	0	0	0	0	0	0	0	0	0	0	0	0	0	0	0	0	0	0	0	0	0	0	0	0	0	0	0
1	4422694	4422700	Copia	ATCOPIA36	presence	0	0	0	0	0	0	0	0	0	0	0	0	0	0	0	0	0	0	0	0	0	0	0	0	0	0	0	0	0	0	0	0	0	0	0	0	0	0	0	0	0	0	0	0
1	4423705	4423712	Copia	ATCOPIA21	presence	0	0	0	0	0	0	0	0	0	0	0	0	0	0	0	0	0	0	0	0	0	0	0	0	0	0	0	0	0	0	0	0	0	NA	0	0	0	0	0	0	0	0	0	0
1	4431287	4431293	Copia	ATCOPIA45	presence	0	0	0	0	0	0	0	0	0	0	0	0	0	0	0	0	0	0	0	0	0	0	0	0	0	0	0	0	0	0	0	0	0	0	0	0	0	0	0	0	0	0	0	0
1	4458735	4458742	L1	ATLINE1A	presence	0	0	0	0	0	NA	0	0	0	0	0	0	0	0	0	0	0	0	0	0	0	0	0	NA	NA	NA	0	0	0	0	0	0	0	NA	0	0	0	0	0	0	0	0	0	0
1	4478092	4478139	Gypsy	ATHILA6A	presence	NA	0	0	0	0	0	0	0	0	0	0	0	0	0	0	0	0	0	0	0	0	0	0	0	0	NA	0	0	0	0	0	0	0	NA	NA	0	0	0	NA	0	NA	0	NA	0
1	4479839	4479845	Copia	ATCOPIA78	presence	0	0	0	0	0	0	0	0	0	0	0	0	0	0	0	0	0	0	0	0	0	0	0	0	0	0	0	0	0	0	0	0	0	0	0	0	0	0	0	0	0	0	0	0
1	4493334	4493344	HAT	TAG3N1	presence	0	0	NA	0	0	0	0	0	0	0	0	NA	0	0	0	0	0	0	0	0	0	0	0	NA	NA	0	0	0	0	0	0	0	0	0	0	0	0	NA	0	0	0	0	0	0
1	4494539	4494549	HAT	TAG2	presence	0	0	0	0	0	0	0	0	0	0	0	0	0	0	0	0	0	0	0	0	0	0	0	0	0	0	0	0	0	0	0	0	0	0	0	0	0	0	NA	0	0	0	0	0
1	4498740	4498755	Gypsy	ATGP1	presence	NA	NA	0	NA	0	0	NA	NA	0	0	NA	NA	NA	0	0	NA	NA	NA	NA	NA	NA	NA	NA	NA	NA	NA	NA	NA	0	NA	NA	NA	0	0	0	0	NA	NA	NA	0	0	0	0	NA
1	4503544	4503562	HAT	ATHAT10	presence	0	0	NA	0	0	0	0	0	0	0	0	0	0	0	0	0	0	0	0	0	0	0	0	0	NA	1	0	0	0	0	0	0	0	0	0	0	NA	0	0	0	0	0	0	0
1	4503580	4503590	MuDR	VANDAL16	presence	0	0	0	0	0	0	0	0	0	0	NA	NA	0	0	0	0	0	0	0	0	0	0	0	0	NA	NA	0	0	0	0	0	0	0	0	0	0	0	0	0	0	0	0	0	0
1	4507148	4507158	Gypsy	ATHILA4C	presence	NA	0	1	0	0	0	0	0	NA	0	0	NA	1	0	1	0	0	NA	NA	NA	NA	NA	NA	NA	NA	NA	NA	NA	0	NA	1	NA	0	NA	0	NA	NA	NA	0	NA	0	0	1	NA
1	4507148	4507159	Gypsy	ATHILA4	presence	NA	1	1	0	0	0	0	0	NA	0	0	NA	1	0	1	0	0	NA	NA	NA	NA	NA	NA	NA	NA	NA	NA	NA	1	NA	NA	1	0	NA	0	NA	NA	NA	0	NA	0	0	NA	NA
1	4507751	4507758	Copia	ATCOPIA93	presence	0	0	0	0	0	0	0	0	0	0	0	0	0	0	0	0	0	0	0	0	0	0	0	NA	0	0	0	0	0	0	0	0	0	NA	0	0	0	0	0	0	0	0	0	0
1	4526616	4526626	MuDR	ATN9_1	presence	0	NA	NA	0	0	0	0	0	0	0	0	0	0	0	0	0	0	0	0	0	0	0	NA	NA	0	0	0	0	0	0	0	0	0	0	0	0	NA	NA	NA	0	0	0	0	NA
1	4531629	4531643	Copia	META1	presence	NA	0	0	0	0	0	0	0	0	0	0	0	0	0	0	0	0	0	0	0	0	0	0	NA	0	0	0	0	0	0	0	0	0	0	0	0	0	0	0	0	0	0	0	0
1	4531636	4531643	Copia	ATCOPIA28	presence	NA	0	0	0	0	0	0	0	0	0	0	0	0	0	0	0	0	0	0	0	0	0	0	NA	0	0	0	0	0	0	0	0	0	0	0	0	0	0	0	0	0	0	0	0
1	4536448	4536453	En-Spm	ATENSPM5	presence	0	0	0	0	0	0	0	0	0	0	0	0	0	0	0	0	0	0	0	0	0	0	0	0	0	NA	0	0	0	0	0	0	0	0	0	0	0	0	NA	0	0	0	0	0
1	4536753	4536766	Gypsy	TAT1_ATH	presence	0	0	0	0	0	0	0	0	0	0	0	0	0	0	0	0	0	0	0	0	0	0	0	0	NA	0	0	0	0	0	0	0	0	0	0	0	0	0	0	0	0	0	0	0
1	4546336	4546349	En-Spm	ATENSPM5	presence	NA	NA	NA	NA	NA	NA	NA	0	0	0	0	NA	NA	NA	NA	0	0	NA	NA	NA	NA	NA	NA	NA	NA	NA	NA	0	NA	NA	NA	NA	NA	NA	NA	NA	NA	NA	NA	NA	NA	NA	NA	NA
1	4546339	4546346	En-Spm	ATENSPM5	presence	NA	NA	NA	NA	NA	NA	NA	0	0	0	0	NA	NA	NA	NA	1	1	NA	NA	NA	NA	NA	NA	NA	NA	NA	NA	0	NA	NA	NA	NA	NA	NA	NA	NA	NA	1	NA	NA	NA	NA	NA	NA
1	4578442	4578448	Copia	META1	presence	0	0	0	0	0	0	0	0	0	0	0	NA	0	0	0	0	0	0	0	0	0	0	0	NA	0	NA	0	0	0	0	0	0	0	NA	0	0	0	0	NA	0	0	0	0	0
1	4582167	4582179	Copia	ATCOPIA28	presence	NA	NA	NA	NA	0	0	0	NA	0	0	0	NA	NA	0	0	NA	0	NA	0	0	NA	0	NA	NA	NA	NA	NA	0	0	0	0	0	NA	NA	0	NA	NA	NA	NA	NA	NA	NA	NA	NA
1	4582181	4582190	Copia	ATCOPIA12	presence	NA	0	0	NA	0	0	0	0	0	0	0	NA	0	0	0	NA	0	0	0	0	0	0	NA	NA	NA	NA	NA	0	0	0	0	0	NA	NA	0	NA	NA	NA	NA	NA	0	0	NA	NA
1	4582282	4582287	Gypsy	ATHILA6A	presence	NA	NA	NA	NA	NA	0	0	NA	NA	0	NA	NA	0	NA	0	NA	NA	0	0	0	0	NA	NA	NA	NA	NA	NA	NA	0	0	0	0	NA	NA	NA	NA	NA	NA	NA	NA	NA	0	NA	NA
1	4582304	4582315	Gypsy	TAT1_ATH	presence	NA	NA	NA	NA	NA	NA	NA	0	NA	NA	NA	NA	0	0	0	NA	0	0	0	0	0	0	NA	NA	NA	NA	NA	NA	0	0	0	NA	NA	NA	NA	NA	NA	NA	NA	NA	NA	0	NA	NA
1	4582308	4582321	Gypsy	ATHILA6A	presence	NA	NA	NA	NA	NA	NA	NA	0	NA	NA	NA	NA	0	0	0	NA	0	0	0	0	0	0	NA	NA	NA	NA	NA	NA	0	0	0	NA	NA	NA	NA	NA	NA	NA	NA	NA	NA	0	NA	NA
1	4582315	4582326	Gypsy	ATHILA	presence	NA	NA	NA	NA	NA	NA	NA	0	NA	NA	NA	NA	0	0	0	NA	0	0	0	0	0	0	NA	NA	NA	NA	NA	NA	0	0	0	NA	NA	NA	NA	NA	NA	NA	NA	NA	NA	0	NA	NA
1	4584231	4584246	Gypsy	ATHILA4C	presence	0	0	0	0	0	NA	NA	0	0	0	0	NA	0	0	0	0	NA	NA	NA	0	0	NA	NA	NA	NA	0	NA	0	NA	0	NA	NA	NA	0	0	0	0	NA	0	0	NA	0	NA	NA
1	4586867	4586873	Copia	META1	presence	0	0	0	NA	0	NA	NA	0	NA	0	0	NA	0	0	0	0	NA	0	0	0	0	0	NA	NA	NA	NA	NA	NA	0	0	0	0	NA	NA	0	0	NA	NA	0	0	NA	0	NA	NA
1	4592503	4592518	Gypsy	ATHILA6A	presence	0	0	0	0	0	0	0	0	0	0	0	0	0	0	0	0	0	0	0	0	0	0	0	0	NA	0	0	0	0	0	0	0	0	NA	0	0	0	0	0	0	0	0	0	0
1	4597783	4597810	MuDR	ATDNAI27T9A	presence	0	0	0	0	0	0	0	0	0	0	NA	0	0	0	0	0	0	0	0	0	0	0	0	0	NA	NA	0	0	0	0	0	0	0	0	0	0	0	NA	NA	0	NA	0	0	0
1	4597823	4597838	Gypsy	ATHILA8A	presence	0	0	0	0	0	0	0	0	0	0	NA	0	0	0	0	0	0	0	0	0	0	0	0	NA	NA	NA	NA	0	0	0	0	0	0	0	0	0	0	NA	0	0	NA	0	0	0
1	4607944	4607959	HAT	TAG3N1	presence	NA	0	NA	0	NA	0	0	0	0	0	0	0	0	0	0	0	0	0	0	0	0	0	0	0	0	0	0	0	0	0	0	0	0	NA	NA	0	0	0	0	0	0	0	0	0
1	4618775	4618779	Gypsy	ATGP8	presence	NA	0	0	NA	NA	NA	NA	0	NA	0	NA	NA	NA	NA	NA	NA	NA	NA	NA	NA	NA	NA	NA	NA	NA	0	NA	NA	NA	NA	NA	NA	NA	0	NA	NA	NA	NA	NA	NA	NA	NA	NA	NA
1	4618775	4618788	Gypsy	ATLANTYS3	presence	NA	0	0	NA	NA	NA	NA	0	NA	0	NA	NA	NA	NA	NA	NA	NA	NA	NA	NA	NA	NA	NA	NA	NA	NA	NA	NA	NA	NA	NA	NA	NA	0	NA	NA	NA	NA	NA	NA	NA	NA	NA	NA
1	4618776	4618788	MuDR	VANDAL2N1	presence	NA	0	0	NA	NA	NA	NA	0	NA	0	NA	NA	NA	NA	NA	NA	NA	NA	NA	NA	NA	NA	NA	NA	NA	NA	NA	NA	NA	NA	NA	NA	NA	0	NA	NA	NA	NA	NA	NA	NA	NA	NA	NA
1	4623206	4623213	Copia	ATCOPIA93	presence	0	0	0	0	0	0	0	0	0	0	0	0	0	0	0	0	0	0	0	0	0	0	0	0	0	1	0	0	0	0	0	0	0	0	0	0	0	0	0	0	0	0	0	0
1	4626436	4626444	MuDR	VANDAL8	presence	0	0	0	0	0	0	0	0	0	0	NA	0	0	0	0	0	0	0	0	0	0	0	0	NA	NA	0	NA	0	0	0	0	0	0	0	0	0	0	0	0	0	0	0	0	0
1	4629261	4629273	Copia	ATCOPIA93	presence	0	0	0	0	0	0	0	0	0	0	0	0	0	0	0	0	0	0	0	0	0	0	0	NA	0	0	0	0	0	0	0	0	0	0	0	0	0	0	0	0	0	0	0	0
1	4629470	4629477	Copia	ATCOPIA12	presence	0	0	0	0	0	0	0	0	0	0	0	0	0	0	0	0	0	0	0	0	0	0	0	0	0	0	0	0	0	0	0	0	0	0	0	0	0	0	0	0	0	0	0	0
1	4630129	4630136	Copia	ATCOPIA93	presence	0	0	0	0	0	0	0	0	0	0	0	0	0	0	0	0	0	0	0	0	0	0	0	0	0	0	0	0	0	0	0	0	0	0	0	0	0	0	0	0	0	0	0	0
1	4635406	4635411	Copia	ATCOPIA52	presence	0	0	0	0	0	0	0	0	0	0	0	0	0	0	0	0	0	0	0	0	0	0	0	0	0	0	0	0	0	0	0	0	0	0	0	0	0	1	0	0	0	0	0	0
1	4636066	4636073	Copia	ATCOPIA63	presence	0	0	0	0	0	0	0	0	0	0	0	0	0	0	0	0	0	0	0	0	0	0	0	0	0	0	0	0	0	0	0	0	0	NA	0	0	0	0	0	0	0	0	0	0
1	4637229	4637258	Gypsy	ATHILA2	presence	0	0	0	0	0	0	0	0	0	0	0	0	0	0	0	0	0	0	0	0	0	0	0	0	0	0	0	0	0	0	0	0	0	0	0	0	0	0	0	0	0	0	0	0
1	4637257	4637258	Gypsy	ATGP2N	presence	0	0	0	0	0	0	0	0	0	0	0	0	0	0	0	0	0	0	0	0	0	0	0	0	0	0	0	0	0	0	0	0	0	0	0	0	0	0	0	0	0	0	0	0
1	4646970	4646977	Copia	META1	presence	0	0	0	0	0	0	0	0	0	0	0	0	0	0	0	0	0	0	0	0	0	0	0	0	NA	0	0	0	0	0	0	0	0	0	0	0	0	0	0	0	0	0	0	0
1	4648975	4648990	HAT	TAG1	presence	0	0	0	0	0	0	0	0	0	0	0	NA	0	0	0	0	0	0	0	0	0	0	0	NA	NA	0	NA	0	0	0	0	0	0	0	0	0	NA	0	NA	0	0	0	0	NA
1	4650640	4650655	HAT	TAG3N1	presence	NA	0	NA	0	0	NA	0	0	0	0	NA	NA	NA	NA	NA	0	NA	NA	0	NA	0	0	NA	NA	NA	0	NA	0	NA	NA	NA	NA	0	0	0	NA	NA	0	0	NA	0	0	0	NA
1	4656654	4656665	MuDR	ATMU1	presence	0	0	0	0	0	0	0	0	0	0	0	0	0	0	0	0	0	0	0	0	0	0	0	NA	0	0	0	0	0	0	0	0	0	NA	0	0	0	0	0	0	0	0	0	0
1	4656749	4656756	Copia	ATCOPIA13	presence	0	0	0	0	0	0	0	0	0	0	0	0	0	0	0	0	0	0	0	0	0	0	0	NA	NA	NA	0	0	0	0	0	0	0	0	0	0	0	0	0	0	0	0	0	0
1	4662342	4662348	Copia	ATCOPIA28	presence	NA	0	0	0	0	NA	0	0	0	0	0	NA	0	0	0	0	0	0	0	0	0	0	0	NA	NA	0	0	0	0	0	0	0	0	NA	NA	0	NA	NA	0	0	0	0	0	NA
1	4673255	4673267	MuDR	VANDAL8	presence	0	0	NA	0	NA	0	0	0	0	0	NA	NA	0	0	0	0	0	0	0	0	0	0	NA	NA	NA	NA	NA	0	0	0	0	0	NA	NA	0	0	NA	NA	NA	0	0	0	0	NA
1	4680056	4680062	Copia	META1	presence	0	0	0	0	0	0	0	0	0	0	0	0	0	0	0	0	0	0	0	0	0	0	0	NA	0	0	0	0	0	0	0	0	0	0	0	0	0	0	0	0	0	0	0	0
1	4686141	4686150	HAT	TAG3N1	presence	0	0	0	0	0	0	0	NA	NA	NA	NA	0	0	0	0	0	0	0	0	0	0	0	NA	NA	NA	NA	NA	0	0	0	0	0	0	NA	0	0	NA	NA	NA	0	0	0	0	NA
1	4689948	4689954	Copia	META1	presence	0	0	0	0	0	0	0	0	NA	0	0	NA	0	0	0	0	0	0	0	0	0	0	0	NA	NA	NA	NA	0	0	0	0	0	0	0	0	0	NA	NA	NA	0	0	0	0	NA
1	4701361	4701363	MuDR	VANDAL8	presence	0	NA	1	0	0	0	0	0	0	0	0	0	0	0	0	0	0	0	0	0	0	0	0	0	NA	NA	0	0	0	0	0	0	0	0	0	0	0	0	0	0	0	0	0	0
1	4708335	4708347	Copia	ATCOPIA28	presence	0	0	NA	0	0	0	0	0	0	0	0	NA	0	0	0	0	0	0	0	0	0	0	NA	NA	NA	NA	0	0	0	0	0	0	0	0	0	0	NA	NA	NA	0	0	0	0	NA
1	4718907	4718914	Copia	ATCOPIA58	presence	0	0	0	0	0	0	0	0	0	0	NA	0	0	0	0	0	0	0	0	0	0	0	0	0	0	0	0	0	0	0	0	0	0	0	NA	0	0	0	0	0	0	0	0	0
1	4718908	4718914	Copia	ENDOVIR1	presence	0	0	0	0	0	0	0	0	0	0	NA	0	0	0	0	0	0	0	0	0	0	0	0	0	0	0	0	0	0	0	0	0	0	0	NA	0	0	0	0	0	0	0	0	0
1	4719024	4719030	Copia	ATCOPIA58	presence	0	0	0	0	0	NA	0	0	0	0	NA	0	1	1	1	0	0	1	1	1	1	1	0	0	0	0	0	0	1	1	1	1	0	NA	0	0	0	0	0	0	0	0	0	0
1	4719025	4719030	Copia	ENDOVIR1	presence	0	0	0	0	0	NA	0	0	0	0	NA	0	NA	0	0	0	0	0	NA	1	0	1	0	0	0	0	0	0	1	0	1	NA	0	NA	0	0	0	0	0	0	0	0	0	0
1	4719479	4719486	Copia	META1	presence	NA	0	0	0	0	0	0	0	0	0	0	0	0	0	0	0	0	0	0	0	0	0	0	NA	NA	0	0	NA	0	0	0	0	0	0	0	0	0	0	0	0	0	0	0	0
1	4730268	4730278	HAT	TAG3N1	presence	0	0	0	0	0	0	0	0	0	0	0	0	0	0	0	0	0	0	0	0	0	0	0	NA	NA	0	0	0	0	0	0	0	0	NA	0	0	0	0	0	0	0	0	0	0
1	4739001	4739005	En-Spm	ATENSPM5	presence	0	0	0	0	0	0	0	0	0	0	0	0	0	0	0	0	0	0	0	0	0	0	0	0	0	0	0	0	0	0	0	0	0	0	0	0	0	NA	0	0	0	0	0	0
1	4755663	4755674	MuDR	ATMU7	presence	0	0	0	0	0	0	0	0	0	0	0	0	0	0	0	0	0	0	0	0	0	0	0	0	0	0	0	0	0	0	0	0	0	0	0	0	0	0	0	0	0	0	0	0
1	4760242	4760250	Copia	ATCOPIA51	presence	0	0	0	0	0	0	0	NA	0	0	0	0	0	0	0	0	0	0	0	0	0	0	0	0	NA	0	0	0	0	0	0	0	0	0	0	0	0	0	0	0	0	0	0	0
1	4760870	4760876	Copia	ATCOPIA28	presence	0	0	NA	0	0	0	0	0	0	0	1	0	0	0	0	0	0	0	0	0	0	0	0	NA	NA	0	0	0	0	0	0	0	0	1	0	0	0	NA	NA	0	0	0	0	1
1	4762311	4762317	Copia	ATCOPIA13	presence	0	0	0	0	0	0	0	0	0	0	0	0	0	0	0	0	0	0	0	0	0	0	0	0	0	0	0	0	0	0	0	0	0	0	0	0	0	0	0	0	0	0	0	0
1	4769661	4769693	MuDR	VANDAL8	presence	NA	0	NA	0	0	0	0	0	NA	0	0	0	0	0	0	0	0	0	0	0	0	0	0	NA	NA	0	0	0	0	0	0	0	0	NA	0	0	0	0	NA	0	0	0	0	0
1	4784136	4784145	Copia	META1	presence	0	0	NA	0	0	NA	0	0	0	0	NA	0	0	NA	NA	NA	0	NA	0	0	0	NA	0	NA	NA	NA	0	0	0	0	0	0	0	NA	0	NA	NA	0	NA	0	0	NA	0	0
1	4807878	4807892	Copia	ATCOPIA80	presence	1	0	0	0	0	NA	1	NA	0	NA	1	NA	0	1	1	NA	1	1	0	1	1	1	NA	0	1	NA	1	NA	0	0	1	1	1	NA	NA	NA	NA	NA	NA	NA	NA	NA	0	NA
1	4807881	4807889	Copia	ATCOPIA80	presence	NA	0	0	0	0	NA	0	NA	0	NA	0	NA	0	0	0	NA	0	0	0	0	0	NA	NA	0	0	NA	0	NA	0	0	0	0	0	NA	NA	NA	NA	NA	NA	NA	0	NA	0	NA
1	4807901	4807914	Copia	ATCOPIA80	presence	0	0	0	NA	0	NA	0	0	0	NA	NA	NA	0	0	0	0	0	0	NA	0	0	0	0	NA	0	NA	0	NA	0	0	0	0	0	0	0	NA	NA	NA	NA	0	0	0	NA	NA
1	4810213	4810231	HAT	TAG1	presence	0	0	0	0	0	NA	0	0	0	0	0	NA	0	0	0	0	0	0	0	0	0	0	0	NA	NA	0	NA	0	0	0	0	0	0	NA	NA	0	NA	NA	NA	0	0	0	0	0
1	4832308	4832315	HAT	TAG1	presence	0	0	0	0	0	0	0	0	0	0	0	NA	0	0	0	0	0	0	0	0	0	0	0	0	0	NA	0	0	0	0	0	0	0	0	NA	0	0	0	0	0	0	0	0	0
1	4835427	4835434	Copia	ATCOPIA4	presence	0	0	0	0	0	0	0	0	0	0	0	0	0	0	0	0	0	0	0	0	0	0	0	0	0	0	0	0	0	0	0	0	0	0	0	0	0	0	0	0	0	NA	0	0
1	4840774	4840785	Gypsy	ATHILA4	presence	0	0	0	0	0	0	0	0	0	0	0	0	0	0	0	0	0	0	0	0	0	0	0	NA	0	0	0	0	0	0	0	0	0	NA	NA	0	0	0	0	0	0	0	0	0
1	4842169	4842176	Copia	ATCOPIA4	presence	0	0	0	0	0	0	0	0	0	0	0	NA	0	0	0	0	0	0	0	0	0	0	0	0	0	0	0	0	0	0	0	0	0	0	0	0	0	0	0	0	0	0	0	0
1	4842185	4842192	Copia	ATCOPIA75	presence	0	0	0	0	0	0	0	0	0	0	0	0	0	0	0	0	0	0	0	0	0	0	0	0	0	0	0	0	0	0	0	0	0	0	0	0	0	0	0	0	0	0	0	0
1	4847083	4847092	HAT	TAG1	presence	NA	NA	0	NA	0	0	0	0	0	0	NA	0	0	0	0	0	0	0	0	0	0	0	0	NA	NA	0	0	0	0	0	0	0	0	0	NA	0	0	NA	0	0	0	0	0	0
1	4850278	4850283	Copia	ATCOPIA78	presence	0	0	0	0	0	0	0	0	0	0	0	0	0	0	0	0	0	0	0	0	0	0	0	NA	0	0	0	0	0	0	0	0	0	0	0	0	0	0	0	0	0	0	0	0
1	4851614	4851627	Copia	ATCOPIA35	presence	0	0	0	0	0	0	0	0	0	0	0	0	0	0	0	0	0	0	0	0	0	0	0	0	0	0	0	0	0	0	0	0	0	0	0	0	0	0	0	0	0	0	0	0
1	4864392	4864400	MuDR	VANDAL2N1	presence	0	0	0	0	0	0	0	0	0	0	0	0	0	0	0	0	0	0	0	0	0	0	0	0	0	0	0	0	0	0	0	0	0	0	0	0	0	NA	0	0	0	0	0	0
1	4870371	4870378	Copia	ATCOPIA78	presence	0	0	0	0	0	0	0	0	0	0	0	NA	0	0	0	0	0	0	0	0	0	0	0	0	0	0	0	0	0	0	0	0	0	0	0	0	0	0	0	0	0	0	0	0
1	4895710	4895719	Copia	META1	presence	NA	NA	0	0	0	0	0	0	0	0	NA	0	0	0	0	0	0	0	0	0	0	0	0	NA	NA	0	0	NA	0	0	0	0	0	0	0	0	0	0	NA	0	0	0	0	0
1	4913376	4913383	HAT	ATHAT3	presence	0	0	0	0	0	0	0	0	0	0	0	0	0	0	0	0	0	0	0	0	0	0	0	0	0	NA	0	0	0	0	0	0	0	0	0	0	0	0	0	0	0	0	0	0
1	4913574	4913592	Gypsy	ATGP8	presence	NA	0	0	0	0	0	0	0	0	0	0	0	0	0	0	0	0	0	0	0	0	0	0	0	0	NA	0	0	0	0	0	0	0	0	0	0	0	0	0	0	0	0	0	NA
1	4913574	4913606	Gypsy	ATHILA6A	presence	NA	0	0	0	0	0	0	0	0	0	0	0	0	0	0	0	0	0	0	0	0	0	0	0	0	NA	0	0	0	0	0	0	0	0	0	0	0	NA	0	0	0	0	0	NA
1	4948068	4948075	Copia	ATCOPIA88	presence	0	0	0	0	0	0	0	0	0	0	0	0	0	0	0	0	0	0	0	0	0	0	0	0	0	0	0	0	0	0	0	0	0	0	0	0	0	0	0	0	0	0	0	0
1	4954276	4954278	Copia	ATCOPIA23	presence	0	0	0	0	0	0	0	0	0	0	0	0	0	0	0	0	0	0	0	0	0	0	0	0	0	0	0	0	0	0	0	0	0	0	0	0	0	0	0	0	NA	0	0	0
1	4973260	4973272	Gypsy	ATHILA7	presence	0	0	0	0	0	0	0	0	0	NA	0	0	0	0	0	0	NA	0	0	0	0	0	NA	0	NA	0	NA	NA	0	0	0	0	0	0	0	0	0	NA	0	0	0	0	NA	NA
1	4977528	4977539	HAT	ATHAT3	presence	NA	NA	NA	0	NA	0	0	0	0	0	0	NA	NA	NA	NA	NA	0	NA	NA	NA	NA	NA	NA	NA	NA	NA	NA	0	NA	NA	NA	NA	0	NA	NA	0	NA	NA	NA	0	NA	NA	0	NA
1	4994229	4994241	Gypsy	ATHILA4C	presence	0	0	0	0	0	0	0	0	NA	0	0	0	0	0	0	0	0	0	0	0	0	0	0	0	NA	NA	0	0	0	0	0	0	0	NA	0	0	0	NA	0	0	0	0	0	NA
1	4998338	4998347	HAT	TAG1	presence	NA	0	0	0	0	0	0	0	0	0	0	NA	0	0	0	0	0	0	0	0	0	0	0	NA	0	0	0	0	0	0	0	0	0	NA	0	0	0	0	NA	0	0	0	0	0
1	4998438	4998447	HAT	TAG1	presence	0	0	0	0	0	0	0	0	0	0	0	0	0	0	0	0	0	0	0	0	0	0	0	0	0	NA	0	0	0	0	0	0	0	0	0	0	NA	0	0	0	0	0	0	0
1	4998438	4998455	HAT	TAG3N1	presence	0	0	0	0	0	0	0	0	0	0	0	0	0	0	0	0	0	0	0	0	0	0	0	0	0	NA	0	0	0	0	0	0	0	0	0	0	NA	0	0	0	0	0	0	0
1	5022873	5022883	MuDR	VANDAL16	presence	NA	0	0	0	NA	0	0	0	0	0	0	0	0	0	0	NA	0	0	0	0	0	0	0	NA	NA	NA	0	0	0	0	0	0	0	0	0	0	NA	NA	NA	0	0	0	0	NA
1	5046396	5046402	Harbinger	SIMPLEGUY1	presence	0	0	0	0	0	0	0	0	0	0	0	0	0	0	0	0	0	0	0	0	0	0	0	0	0	0	0	0	0	0	0	0	0	0	0	0	0	0	0	0	0	0	0	0
1	5051364	5051383	Copia	ATCOPIA49	presence	NA	NA	NA	0	NA	0	0	0	0	0	0	0	0	0	0	0	NA	0	0	0	0	0	0	NA	NA	NA	0	NA	0	0	0	0	0	0	0	0	0	NA	0	0	NA	0	NA	NA
1	5051386	5051392	Copia	ATCOPIA49	presence	NA	NA	NA	0	1	0	0	0	0	0	0	0	0	0	0	0	NA	0	0	0	0	0	0	NA	0	NA	0	NA	0	0	0	0	0	0	0	0	0	1	0	0	1	0	NA	NA
1	5056879	5056888	HAT	SIMPLEHAT2	presence	0	0	0	0	0	0	0	0	0	0	0	0	0	0	0	0	0	0	0	0	0	0	0	0	0	NA	0	0	0	0	0	0	0	0	0	0	0	0	0	0	0	0	0	0
1	5059188	5059193	Gypsy	ATHILA	presence	NA	NA	NA	NA	NA	NA	NA	NA	NA	NA	NA	NA	0	0	0	NA	NA	0	0	0	0	0	NA	NA	NA	NA	NA	NA	0	0	0	0	NA	0	0	NA	NA	NA	NA	NA	NA	NA	NA	NA
1	5065295	5065303	Copia	ATCOPIA28	presence	0	0	0	0	0	0	0	0	0	0	0	0	0	0	0	0	0	0	0	0	0	0	0	NA	0	0	0	0	0	0	0	0	0	0	0	NA	0	0	0	0	0	0	0	0
1	5065321	5065327	Copia	ATCOPIA28	presence	0	0	0	0	0	0	0	0	0	0	0	0	0	0	0	0	0	0	0	0	0	0	0	NA	NA	0	0	0	0	0	0	0	0	0	0	0	0	NA	0	0	0	0	0	0
1	5068577	5068626	Gypsy	ATHILA8A	presence	0	0	0	NA	NA	0	0	0	0	0	NA	NA	0	0	0	0	NA	0	0	0	0	NA	NA	0	NA	0	NA	0	0	0	0	0	NA	0	NA	0	NA	0	NA	0	NA	0	NA	0
1	5079136	5079145	HAT	TAG3N1	presence	0	0	0	0	0	0	0	0	0	0	0	NA	0	0	0	0	0	0	0	0	0	0	0	NA	0	NA	0	0	0	0	0	0	0	0	0	0	0	0	0	0	0	0	0	0
1	5079287	5079296	HAT	TAG3N1	presence	0	0	0	0	0	NA	0	0	0	0	0	NA	0	0	0	0	0	0	0	0	0	0	0	0	0	0	0	0	0	0	0	0	0	0	0	0	0	0	0	0	0	0	0	0
1	5083627	5083633	Copia	ATCOPIA12	presence	0	0	0	0	0	0	0	0	0	0	0	0	0	0	0	0	0	0	0	0	0	0	0	NA	0	0	0	NA	0	0	0	0	0	0	0	0	NA	0	NA	0	0	0	0	0
1	5100468	5100481	Gypsy	TAT1_ATH	presence	0	NA	NA	0	NA	NA	0	0	0	NA	NA	0	0	0	0	0	NA	0	0	0	0	0	0	0	0	0	0	NA	0	0	0	0	0	NA	0	NA	0	0	0	NA	NA	NA	NA	NA
1	5100823	5100826	Gypsy	ATGP2N	presence	0	0	0	0	NA	0	0	0	0	0	NA	0	0	0	0	0	NA	0	0	0	0	0	0	0	0	0	0	0	0	0	0	0	0	0	0	0	0	0	0	0	NA	0	NA	0
1	5106954	5106964	MuDR	VANDAL17	presence	0	0	0	0	0	0	0	0	NA	0	0	0	0	0	0	0	0	0	0	0	0	0	0	0	0	0	0	0	0	0	0	0	0	0	0	0	0	0	0	0	0	0	0	0
1	5107022	5107032	MuDR	VANDAL6	presence	0	0	0	0	NA	0	0	0	0	1	0	0	0	0	0	0	0	0	0	0	0	0	0	0	0	0	0	0	0	0	0	0	0	NA	0	0	NA	0	0	0	0	0	NA	0
1	5128203	5128217	Gypsy	ATHILA7	presence	NA	NA	NA	NA	NA	0	NA	NA	NA	NA	NA	NA	0	0	0	NA	NA	0	0	0	0	0	0	NA	NA	NA	0	NA	0	0	0	0	NA	0	0	NA	NA	NA	NA	NA	NA	NA	NA	0
1	5128207	5128216	Gypsy	ATHILA	presence	NA	NA	NA	NA	NA	0	1	1	NA	NA	NA	NA	0	0	0	0	NA	0	0	0	0	0	0	NA	NA	0	0	NA	0	0	0	0	NA	0	0	NA	NA	NA	NA	1	NA	NA	NA	0
1	5128207	5128217	Gypsy	ATHILA6A	presence	NA	NA	NA	NA	NA	0	1	NA	NA	NA	NA	NA	0	0	0	NA	NA	0	0	0	0	0	0	NA	NA	0	0	NA	0	0	0	0	NA	0	0	1	NA	NA	NA	1	NA	NA	NA	0
1	5128208	5128216	Gypsy	ATHILA4C	presence	NA	NA	NA	NA	NA	0	NA	NA	NA	NA	NA	NA	0	0	0	0	NA	0	0	0	0	0	0	NA	NA	0	0	NA	0	0	0	0	NA	0	0	NA	NA	NA	NA	NA	NA	NA	NA	0
1	5128209	5128217	Gypsy	ATHILA8A	presence	NA	NA	NA	1	NA	0	NA	NA	NA	NA	NA	NA	0	0	0	NA	NA	0	0	0	0	0	0	NA	NA	0	0	0	0	0	0	0	NA	0	0	NA	NA	NA	NA	NA	NA	0	NA	0
1	5136095	5136102	Gypsy	ATGP2N	presence	0	0	0	0	NA	0	0	0	0	0	0	0	0	0	0	0	1	0	0	0	0	0	0	NA	0	0	0	NA	0	0	0	0	0	1	0	0	0	NA	NA	0	1	0	1	0
1	5136095	5136133	Gypsy	ATHILA3	presence	0	0	0	0	NA	0	0	0	0	0	0	NA	0	0	0	0	NA	0	0	0	0	0	0	NA	0	0	0	NA	0	0	0	0	0	NA	0	0	0	NA	NA	0	NA	NA	NA	0
1	5160224	5160239	Gypsy	ATHILA4	presence	0	0	0	0	0	0	0	0	0	0	NA	NA	0	0	0	0	0	0	0	0	0	0	NA	NA	NA	NA	NA	0	0	0	0	0	0	NA	0	0	NA	0	0	0	0	0	0	NA
1	5170910	5170919	HAT	SIMPLEHAT2	presence	0	0	0	1	NA	0	0	0	NA	0	0	1	0	0	0	0	NA	0	0	0	0	0	0	0	0	0	0	NA	0	0	0	0	1	NA	0	0	0	NA	0	0	NA	0	NA	0
1	5176664	5176671	HAT	TAG3N1	presence	NA	NA	NA	NA	0	NA	0	NA	0	NA	NA	NA	0	0	0	0	0	0	0	0	0	0	NA	NA	NA	NA	NA	0	0	0	0	0	NA	NA	0	0	0	NA	0	0	0	NA	0	NA
1	5190353	5190354	MuDR	VANDAL8	presence	0	0	0	0	NA	0	0	NA	NA	0	0	0	0	0	0	NA	NA	0	0	0	0	0	0	NA	NA	0	0	NA	0	0	0	0	0	NA	0	NA	NA	NA	NA	NA	NA	0	NA	NA
1	5192154	5192171	MuDR	VANDAL3	presence	0	0	0	0	0	0	0	0	0	0	0	0	0	0	0	0	0	0	0	0	0	0	0	NA	0	0	0	0	0	0	0	0	0	NA	0	0	0	0	0	0	0	0	0	0
1	5196424	5196439	Gypsy	ATHILA4C	presence	0	0	0	0	0	0	0	0	0	0	0	0	0	0	0	0	0	0	0	0	0	0	0	NA	0	0	0	0	0	0	0	0	0	0	0	0	NA	0	NA	0	0	0	0	0
1	5196553	5196560	Copia	ATCOPIA2	presence	0	0	0	0	0	0	0	0	0	0	0	0	0	0	0	0	0	0	0	0	0	0	0	0	0	0	0	0	0	0	0	0	0	0	0	0	0	0	0	0	0	0	NA	0
1	5212956	5212965	Copia	ATCOPIA57	presence	0	0	0	0	0	0	0	0	0	0	0	0	0	0	0	0	0	0	0	0	0	0	0	0	0	0	0	0	0	0	0	0	0	0	0	0	0	0	0	0	0	0	0	0
1	5213583	5213592	Copia	ATCOPIA93	presence	0	0	0	0	0	0	0	0	0	0	0	0	0	0	0	0	0	0	0	0	0	0	0	0	0	0	0	0	0	0	0	0	0	0	0	0	0	0	0	0	0	0	0	0
1	5226066	5226072	Copia	ATCOPIA31	presence	0	0	0	0	0	0	0	0	0	0	0	0	0	0	0	0	0	0	0	0	0	0	0	0	NA	0	0	0	0	0	0	0	0	0	0	0	0	0	0	0	0	0	0	0
1	5226959	5226967	Copia	ATCOPIA21	presence	0	0	0	0	0	0	0	0	0	0	0	0	0	0	0	0	0	0	0	0	0	0	0	0	0	0	0	0	0	0	0	0	0	0	0	0	0	0	0	0	0	0	0	0
1	5236657	5236666	Copia	ATCOPIA78	presence	0	0	0	0	NA	0	0	0	NA	0	0	0	0	0	0	0	NA	0	0	0	0	0	NA	NA	NA	NA	NA	0	0	0	0	0	0	NA	0	0	0	NA	NA	0	NA	NA	NA	NA
1	5268816	5268829	Copia	ATCOPIA28	presence	NA	NA	NA	NA	NA	0	NA	NA	NA	0	NA	NA	0	0	NA	0	0	NA	0	NA	NA	NA	NA	NA	NA	NA	NA	0	0	NA	NA	0	0	NA	NA	0	NA	NA	NA	0	0	0	NA	NA
1	5285071	5285083	MuDR	ATMU7	presence	0	0	0	0	0	0	0	0	1	NA	0	NA	0	0	0	0	0	0	0	0	0	0	NA	NA	NA	0	0	0	0	0	0	0	0	0	0	0	NA	NA	NA	0	0	0	0	NA
1	5289470	5289471	En-Spm	ATENSPM4	presence	0	0	0	0	NA	0	0	NA	NA	NA	0	NA	0	0	0	NA	NA	0	0	0	0	0	NA	NA	NA	NA	NA	NA	0	0	0	0	0	NA	0	0	NA	NA	NA	0	NA	NA	NA	NA
1	5289472	5289474	En-Spm	ATENSPM4	presence	0	0	0	0	0	0	0	0	0	NA	0	NA	0	0	0	1	NA	0	0	0	0	0	0	NA	NA	NA	0	0	0	0	0	0	0	0	0	0	NA	NA	NA	0	NA	NA	0	0
1	5339922	5339956	Gypsy	ATHILA8B	presence	0	NA	0	0	0	0	0	0	NA	0	NA	NA	0	0	0	0	0	0	0	0	NA	NA	NA	NA	NA	NA	0	NA	0	0	0	0	0	NA	0	0	NA	NA	0	0	NA	0	NA	0
1	5341182	5341190	Copia	ATCOPIA23	presence	0	0	0	0	0	0	0	0	0	NA	0	0	0	0	0	0	0	0	0	0	0	0	0	0	0	0	0	0	0	0	0	0	0	0	0	0	0	0	0	0	0	0	0	0
1	5342975	5342990	Copia	ATCOPIA28	presence	NA	0	NA	0	0	0	0	0	0	NA	0	NA	0	0	0	0	NA	0	0	0	0	0	NA	NA	NA	NA	NA	0	0	0	0	0	0	NA	0	0	0	NA	NA	0	NA	NA	NA	NA
1	5348734	5348747	Gypsy	ATHILA8B	presence	NA	0	0	NA	0	0	0	0	NA	0	NA	NA	0	0	0	0	0	0	0	0	0	NA	NA	NA	NA	NA	NA	NA	0	0	NA	NA	0	NA	NA	0	NA	NA	0	0	0	0	0	0
1	5349314	5349321	Copia	ATCOPIA12	presence	0	0	0	0	0	0	0	0	0	0	0	0	0	0	0	0	0	0	0	0	0	0	0	NA	0	0	0	0	0	0	0	0	0	0	0	0	0	NA	NA	0	0	0	0	0
1	5349429	5349440	Copia	ATCOPIA12	presence	0	0	0	0	0	0	0	0	0	0	0	0	0	0	0	0	0	0	0	0	0	0	0	NA	NA	NA	0	0	0	0	0	0	0	0	0	0	NA	NA	NA	0	0	0	0	NA
1	5349540	5349552	MuDR	ATMU2	presence	0	0	0	0	0	0	0	0	0	0	0	0	0	0	0	0	0	0	0	0	0	0	0	NA	0	NA	NA	0	0	0	0	0	0	0	0	0	0	NA	NA	0	0	0	0	0
1	5350779	5350790	Copia	ENDOVIR1	presence	0	0	0	0	0	0	0	0	0	0	0	0	0	0	0	0	0	0	0	0	0	0	0	NA	NA	NA	0	0	0	0	0	0	0	0	0	0	0	NA	0	0	0	0	0	0
1	5351341	5351354	MuDR	VANDAL13	presence	NA	NA	NA	NA	NA	NA	NA	NA	0	0	0	NA	NA	1	NA	NA	NA	NA	NA	NA	NA	NA	NA	NA	NA	NA	NA	NA	NA	1	NA	NA	NA	NA	1	0	NA	NA	NA	0	NA	NA	NA	NA
1	5357998	5358011	Gypsy	ATHILA2	presence	NA	NA	NA	0	NA	NA	0	0	NA	0	NA	0	NA	NA	NA	NA	NA	NA	NA	NA	NA	NA	0	NA	NA	NA	NA	NA	NA	NA	NA	NA	NA	NA	0	0	NA	NA	NA	0	NA	NA	NA	NA
1	5358831	5358838	Copia	ENDOVIR1	presence	NA	0	0	0	0	0	0	0	NA	0	0	0	0	0	0	0	0	0	0	0	0	0	0	NA	NA	NA	0	0	0	0	0	0	NA	0	NA	0	0	NA	0	0	0	0	0	0
1	5373956	5373966	MuDR	VANDAL3	presence	NA	0	0	NA	0	NA	NA	NA	NA	0	0	NA	NA	NA	NA	0	0	NA	NA	NA	NA	NA	NA	NA	NA	NA	NA	0	NA	NA	NA	NA	0	NA	NA	NA	0	0	0	NA	0	NA	0	NA
1	5374277	5374284	Gypsy	TAT1_ATH	presence	NA	0	0	NA	0	NA	NA	NA	NA	0	0	NA	NA	NA	NA	0	0	NA	NA	NA	NA	NA	NA	NA	NA	NA	NA	0	NA	NA	NA	NA	0	NA	NA	NA	NA	0	NA	NA	0	NA	0	NA
1	5374439	5374445	Copia	ATCOPIA78	presence	NA	0	0	NA	0	NA	NA	NA	NA	0	0	NA	NA	NA	NA	0	0	NA	NA	NA	NA	NA	NA	NA	NA	NA	NA	0	NA	NA	NA	NA	0	NA	NA	NA	NA	0	0	NA	0	NA	0	NA
1	5378434	5378441	MuDR	VANDAL8	presence	NA	NA	NA	NA	0	NA	NA	NA	NA	NA	NA	NA	0	0	NA	0	0	0	0	0	0	0	NA	NA	NA	0	NA	0	0	0	0	0	0	0	NA	0	NA	NA	NA	0	0	0	0	NA
1	5380798	5380808	MuDR	VANDAL6	presence	0	0	0	0	0	0	0	0	0	0	0	0	0	0	0	0	0	0	0	0	0	0	0	0	0	0	0	0	0	0	0	0	0	0	0	0	0	0	0	0	0	0	0	0
1	5388346	5388361	Gypsy	ATHILA6A	presence	0	0	NA	0	NA	0	0	NA	0	NA	NA	NA	0	0	0	1	0	0	0	0	0	0	0	NA	NA	NA	0	1	0	0	0	0	0	NA	0	0	NA	NA	NA	0	0	0	NA	0
1	5391289	5391296	Gypsy	TAT1_ATH	presence	0	0	0	0	0	0	0	0	0	0	0	NA	0	0	0	0	0	0	0	0	0	0	0	NA	NA	0	NA	0	0	0	0	0	0	0	0	0	0	0	NA	0	0	0	0	0
1	5397153	5397157	Gypsy	ATHILA7	presence	NA	NA	NA	NA	NA	NA	NA	NA	NA	NA	NA	NA	NA	0	0	NA	NA	0	NA	NA	NA	NA	NA	NA	NA	NA	NA	NA	NA	0	NA	0	NA	NA	NA	NA	NA	NA	NA	NA	0	NA	NA	NA
1	5397153	5397189	Gypsy	ATHILA	presence	NA	NA	NA	NA	NA	NA	NA	NA	NA	NA	NA	NA	0	0	0	0	0	0	0	0	0	NA	0	NA	NA	NA	NA	NA	NA	0	0	0	NA	NA	NA	NA	NA	NA	NA	NA	0	0	NA	NA
1	5397153	5397200	Gypsy	ATHILA6A	presence	NA	NA	NA	NA	NA	NA	NA	NA	NA	NA	NA	NA	NA	0	NA	0	0	0	NA	0	0	NA	0	NA	NA	NA	NA	NA	NA	0	NA	NA	NA	NA	NA	NA	NA	NA	NA	NA	0	0	NA	NA
1	5397154	5397186	Gypsy	ATHILA4C	presence	NA	NA	NA	NA	NA	NA	NA	NA	NA	NA	1	NA	NA	0	NA	0	0	0	NA	0	0	NA	0	NA	NA	NA	NA	NA	NA	0	NA	NA	NA	NA	NA	NA	NA	NA	NA	NA	0	0	NA	NA
1	5429004	5429011	Copia	ATCOPIA78	presence	0	0	0	0	0	0	0	0	0	0	0	0	0	0	0	0	0	0	0	0	0	0	0	0	0	0	0	0	0	0	0	NA	0	0	0	NA	0	0	0	0	0	0	0	0
1	5438274	5438284	MuDR	VANDAL16	presence	0	0	0	0	0	0	0	0	0	0	0	0	0	0	0	0	0	0	0	0	0	0	0	0	0	0	0	0	0	0	0	0	0	0	0	0	0	0	0	0	0	0	0	0
1	5451411	5451421	MuDR	VANDAL16	presence	0	0	0	0	0	0	0	0	NA	0	NA	0	0	0	0	0	0	0	0	0	0	0	0	0	NA	0	0	0	0	0	0	0	0	NA	0	0	0	0	0	0	0	0	0	0
1	5484544	5484544	Copia	ATCOPIA80	presence	NA	0	0	NA	0	0	0	NA	0	0	0	0	0	0	0	0	0	0	0	0	0	0	NA	NA	NA	NA	NA	NA	0	0	0	0	0	0	0	0	0	NA	NA	0	NA	0	NA	0
1	5501941	5501944	Copia	ATCOPIA78	presence	0	0	0	0	0	0	0	0	0	0	0	0	0	0	0	0	0	0	0	0	0	0	0	0	0	NA	0	0	0	0	0	0	0	0	0	0	0	0	0	0	0	0	0	0
1	5510552	5510565	MuDR	VANDAL8	presence	0	0	0	0	0	0	0	0	0	0	NA	NA	NA	0	0	0	0	NA	NA	NA	NA	NA	NA	NA	NA	NA	0	0	NA	1	NA	NA	0	0	0	0	0	NA	NA	0	0	0	0	0
1	5510556	5510565	Gypsy	ATHILA4C	presence	0	0	0	0	0	0	0	0	0	0	NA	NA	1	0	0	0	0	NA	NA	NA	NA	NA	NA	NA	NA	NA	0	0	NA	NA	NA	NA	0	0	0	0	0	NA	NA	0	0	0	0	0
1	5514010	5514050	HAT	SIMPLEHAT1	presence	0	0	0	0	NA	0	0	0	0	0	0	0	0	0	0	0	0	0	0	0	0	0	0	NA	0	NA	0	0	0	0	0	0	0	0	0	0	0	0	0	0	0	0	0	0
1	5526950	5526957	Copia	ATCOPIA21	presence	0	0	0	0	0	0	0	0	0	0	0	0	0	0	0	NA	0	0	0	0	0	0	0	0	0	0	0	0	0	0	0	0	0	0	0	0	0	0	0	0	0	0	0	NA
1	5529633	5529639	Copia	ATCOPIA45	presence	0	0	0	0	0	0	0	0	0	0	0	0	0	0	0	NA	0	0	0	0	0	0	0	0	0	0	0	0	0	0	0	0	0	0	0	0	0	0	0	0	0	0	0	NA
1	5530719	5530725	Copia	ENDOVIR1	presence	0	0	0	0	0	0	0	0	0	0	0	0	0	0	0	0	0	0	0	0	0	0	0	0	0	0	0	0	0	0	0	0	0	0	0	0	0	0	0	0	0	0	0	0
1	5531878	5531889	MuDR	VANDAL8	presence	0	NA	NA	NA	0	NA	0	0	NA	0	NA	NA	0	0	0	NA	0	NA	0	0	0	0	NA	NA	NA	NA	NA	0	0	0	0	0	NA	NA	NA	1	0	0	0	0	0	0	0	NA
1	5536243	5536249	Copia	ATCOPIA51	presence	0	0	0	0	0	0	0	0	0	0	0	0	0	0	0	0	0	0	0	0	0	0	0	0	0	0	0	0	0	0	0	0	0	0	0	0	0	0	0	0	0	0	NA	0
1	5539813	5539818	Copia	META1	presence	0	0	0	0	0	0	0	0	0	0	NA	0	0	0	0	0	0	0	0	0	0	0	0	0	0	0	0	0	0	0	0	0	0	0	0	0	0	0	0	0	0	0	0	0
1	5547906	5547920	Gypsy	ATHILA7	presence	NA	0	NA	0	0	NA	0	0	0	NA	0	NA	NA	0	0	0	NA	1	0	0	0	NA	0	0	NA	NA	NA	NA	0	NA	0	NA	NA	0	NA	0	0	NA	NA	0	NA	0	0	0
1	5551597	5551604	Copia	ATCOPIA3	presence	0	0	0	0	0	0	0	0	0	0	0	0	0	0	0	0	0	0	0	0	0	0	0	0	0	0	0	0	0	0	0	0	0	0	0	0	0	0	0	0	0	0	0	0
1	5561537	5561557	Harbinger	HARBINGER	presence	0	0	0	0	0	0	0	0	0	0	0	0	NA	NA	NA	NA	NA	NA	NA	NA	NA	NA	0	0	0	0	0	NA	NA	NA	NA	NA	0	0	0	0	0	0	0	0	0	0	0	0
1	5561542	5561556	Copia	ATCOPIA59	presence	0	0	0	0	0	0	0	0	0	0	0	0	NA	NA	NA	NA	NA	NA	NA	NA	NA	NA	0	0	0	0	0	NA	NA	NA	NA	NA	0	0	0	0	0	0	0	0	0	0	0	0
1	5580597	5580605	Copia	ATCOPIA57	presence	0	0	0	0	0	0	0	0	0	0	0	NA	0	0	0	0	0	0	0	0	0	0	0	0	0	0	0	0	0	0	0	0	0	0	0	0	0	0	0	0	0	0	0	0
1	5602339	5602347	Gypsy	ATGP1	presence	NA	NA	NA	NA	NA	NA	NA	0	NA	NA	NA	NA	0	0	0	1	0	0	0	0	0	0	NA	NA	NA	NA	NA	0	0	0	0	0	0	NA	NA	NA	NA	NA	1	0	NA	NA	1	NA
1	5604775	5604789	Gypsy	ATHILA6A	presence	NA	NA	0	NA	0	NA	0	0	0	NA	0	NA	NA	0	0	0	0	0	0	0	0	0	NA	NA	NA	NA	NA	0	0	0	NA	0	NA	NA	NA	NA	NA	NA	NA	1	NA	NA	NA	NA
1	5614616	5614627	MuDR	VANDAL6	presence	NA	0	0	0	0	0	0	0	0	0	NA	NA	0	0	0	0	0	0	0	0	0	0	0	0	0	0	0	0	0	0	0	0	0	0	NA	0	0	0	0	0	NA	0	0	1
1	5622604	5622615	HAT	TAG3N1	presence	0	0	0	0	0	0	0	0	0	0	0	0	0	0	0	0	0	0	0	0	0	0	0	0	0	0	0	0	0	0	0	0	0	0	0	0	0	0	0	0	0	0	0	0
1	5633059	5633064	Copia	ATCOPIA48	presence	0	0	0	0	0	0	0	0	0	0	0	0	0	0	0	0	0	0	0	0	0	0	0	NA	0	NA	0	0	0	0	0	0	0	0	0	0	0	0	0	0	0	0	0	0
1	5634039	5634050	MuDR	VANDAL8	presence	0	0	0	0	NA	0	0	0	0	0	0	0	0	0	0	NA	NA	0	NA	0	0	0	NA	NA	NA	NA	NA	NA	0	0	0	0	0	0	0	0	NA	NA	NA	0	0	NA	NA	NA
1	5637651	5637657	Copia	META1	presence	0	0	0	NA	0	0	0	0	0	0	NA	0	0	0	0	0	0	0	0	0	0	0	NA	NA	NA	NA	NA	0	0	0	0	0	0	0	0	0	NA	0	NA	0	0	0	0	NA
1	5641503	5641517	Gypsy	ATHILA8B	presence	0	NA	NA	0	NA	0	NA	0	NA	NA	0	0	NA	0	0	NA	0	NA	NA	0	NA	0	0	NA	0	0	NA	0	0	NA	NA	NA	1	NA	0	0	NA	1	NA	0	0	NA	NA	0
1	5642011	5642018	Copia	ATCOPIA51	presence	NA	0	0	0	0	0	0	0	0	0	0	NA	0	0	0	0	0	0	0	0	0	0	0	NA	NA	NA	0	NA	0	0	0	0	0	0	0	0	0	0	0	0	0	0	0	0
1	5646686	5646696	MuDR	VANDAL14	presence	NA	0	0	0	0	0	NA	NA	NA	0	0	NA	0	0	0	0	0	0	0	0	0	0	0	NA	NA	NA	0	1	0	0	0	0	0	NA	NA	NA	NA	0	NA	0	NA	0	0	0
1	5648485	5648500	MuDR	VANDAL8	presence	0	0	NA	0	0	0	0	0	0	0	0	NA	0	0	0	0	0	0	0	0	0	0	0	0	0	0	1	0	0	0	0	0	0	NA	0	0	0	0	0	0	0	0	0	0
1	5654827	5654834	Copia	ENDOVIR1	presence	0	NA	0	0	0	0	0	0	0	0	0	NA	0	0	0	0	0	0	0	0	NA	NA	0	0	0	NA	NA	0	0	0	0	0	0	0	0	0	NA	NA	NA	0	NA	0	0	0
1	5666208	5666214	Gypsy	ATGP2	presence	0	0	0	0	0	0	0	0	0	0	0	0	0	0	0	0	0	0	0	0	0	0	0	0	0	0	0	0	0	0	0	0	0	0	0	0	0	0	0	0	0	0	0	0
1	5670498	5670512	Gypsy	ATHILA6A	presence	NA	NA	NA	NA	NA	NA	NA	1	NA	NA	NA	NA	NA	NA	NA	NA	NA	NA	NA	0	NA	0	NA	NA	NA	NA	NA	NA	0	0	NA	NA	NA	NA	NA	NA	NA	NA	NA	NA	NA	NA	NA	NA
1	5687257	5687264	Copia	ATCOPIA48	presence	0	0	0	0	0	0	0	0	NA	0	0	NA	0	0	0	0	0	0	0	0	0	0	0	0	0	0	0	0	0	0	0	0	0	0	0	0	0	0	0	0	0	0	0	0
1	5733235	5733278	Gypsy	ATGP8	presence	NA	NA	NA	0	NA	0	NA	NA	NA	NA	0	0	NA	NA	NA	NA	NA	NA	NA	NA	NA	NA	0	NA	NA	0	NA	0	NA	NA	NA	NA	NA	0	0	0	NA	NA	NA	0	NA	NA	0	NA
1	5738474	5738476	Copia	ATCOPIA36	presence	0	0	0	0	0	0	0	0	0	0	0	0	0	0	0	0	0	0	0	0	0	0	0	0	0	0	0	0	0	0	0	0	0	0	0	0	0	1	0	0	0	1	0	0
1	5743655	5743663	Copia	ATCOPIA72	presence	0	0	0	0	0	0	0	0	0	0	0	0	0	0	0	0	0	0	0	0	0	0	0	0	0	0	0	0	0	NA	0	0	0	0	0	0	0	0	0	0	0	0	0	0
1	5757988	5757995	Copia	ATCOPIA4	presence	0	0	0	0	0	0	0	0	0	0	0	0	0	0	0	0	0	0	0	0	0	0	0	0	0	0	0	0	0	0	0	0	0	0	0	0	0	0	0	0	0	0	0	0
1	5758621	5758632	MuDR	BOMZH1	presence	0	0	0	0	0	0	0	0	0	0	0	0	0	0	0	0	0	0	0	0	0	0	0	NA	NA	0	0	0	0	0	0	0	0	0	0	0	0	NA	0	0	0	0	0	0
1	5758622	5758631	MuDR	ATMU4	presence	0	0	0	0	0	0	0	0	0	0	0	0	0	0	0	0	0	0	0	0	0	0	0	NA	NA	0	0	0	0	0	0	0	0	0	0	0	0	NA	0	0	0	0	0	0
1	5784492	5784504	Gypsy	ATHILA4C	presence	0	0	0	0	0	0	0	0	0	0	0	0	0	0	0	0	0	0	0	0	0	0	0	0	0	0	0	0	0	0	0	0	0	0	0	0	0	0	0	0	0	0	0	0
1	5784901	5784911	MuDR	AT9NMU1	presence	0	0	0	0	0	0	0	0	0	1	0	0	0	0	0	0	0	0	0	0	0	0	0	0	0	0	0	0	0	0	0	0	0	NA	0	0	0	0	0	0	0	0	0	0
1	5789484	5789493	HAT	TAG2	presence	0	0	0	0	0	0	0	0	0	0	0	0	0	0	0	0	0	0	0	0	0	0	0	0	0	0	0	0	0	0	0	0	0	0	0	0	0	0	0	0	0	0	0	0
1	5791718	5791755	Gypsy	ATLANTYS3	presence	0	0	0	NA	0	NA	0	0	0	0	0	NA	0	0	0	0	0	0	0	0	0	NA	0	NA	NA	NA	0	NA	0	0	0	0	0	NA	NA	0	0	NA	NA	0	NA	0	NA	0
1	5792013	5792023	MuDR	VANDAL2	presence	0	0	0	0	0	0	0	0	0	0	0	0	0	0	0	0	0	0	0	0	0	0	0	0	0	0	0	0	0	0	0	0	0	0	0	0	0	0	0	0	0	0	0	0
1	5794469	5794484	Mariner	DT1	presence	0	0	0	0	0	0	0	0	0	0	0	NA	0	0	0	0	0	0	0	0	0	0	0	0	0	NA	0	0	0	0	0	0	0	0	0	0	0	0	0	0	0	0	0	1
1	5796671	5796676	Copia	META1	presence	0	0	0	0	0	0	0	0	0	0	0	0	0	0	0	0	0	0	0	0	0	0	0	0	NA	0	0	0	0	0	0	0	0	0	0	0	NA	0	0	0	0	0	0	0
1	5796927	5796940	L1	ATLINE1_3A	presence	0	0	0	NA	0	NA	0	0	0	0	0	NA	NA	0	NA	0	0	0	NA	0	0	0	0	NA	NA	0	0	0	0	NA	NA	0	0	0	0	0	0	0	0	0	0	0	0	0
1	5800034	5800046	Gypsy	ATHILA8A	presence	0	0	0	0	1	0	0	0	1	0	0	0	0	0	0	0	0	0	0	0	0	0	0	0	0	0	0	0	0	0	0	0	0	0	0	0	0	0	1	0	0	0	0	0
1	5810906	5810917	Gypsy	ATHILA4C	presence	0	0	0	0	0	NA	NA	0	0	0	0	0	NA	0	NA	0	0	NA	1	1	NA	NA	0	0	0	NA	0	NA	1	1	NA	0	0	0	0	0	0	0	0	0	NA	0	0	0
1	5810906	5810920	MuDR	VANDAL13	presence	0	0	0	0	0	NA	NA	0	0	0	0	0	NA	0	NA	0	0	NA	NA	NA	NA	NA	0	0	0	NA	0	NA	NA	NA	NA	0	0	0	0	0	0	0	0	0	NA	0	0	0
1	5815438	5815445	Copia	META1	presence	0	0	0	0	0	0	0	0	0	0	0	NA	0	0	0	0	0	0	0	0	0	0	0	0	0	NA	0	0	0	0	0	0	0	0	0	0	0	0	0	0	0	0	0	0
1	5816464	5816471	Copia	ATCOPIA78	presence	0	0	0	0	0	0	0	0	0	0	0	0	0	0	0	0	0	0	0	0	0	0	0	0	0	0	0	0	0	0	0	0	0	0	0	0	0	0	0	0	0	0	0	0
1	5819363	5819381	L1	ATLINE2	presence	0	0	0	0	0	0	0	0	0	0	0	0	0	0	0	1	0	0	0	0	0	0	0	NA	NA	0	0	0	0	0	0	0	0	0	0	0	0	1	0	0	0	1	0	0
1	5835811	5835814	Copia	ATCOPIA85	presence	0	0	0	0	0	0	0	0	0	0	0	0	0	0	0	0	0	0	0	0	0	0	0	0	0	0	0	0	0	0	0	0	0	0	0	0	0	0	0	0	0	0	0	0
1	5865710	5865719	HAT	TAG2	presence	NA	NA	0	0	0	NA	0	0	0	NA	NA	0	0	0	0	0	0	0	0	0	0	0	0	0	0	0	0	NA	0	0	0	0	0	0	NA	0	0	NA	0	0	0	0	0	NA
1	5871377	5871386	HAT	SIMPLEHAT1	presence	0	0	0	0	0	0	0	0	0	0	0	0	0	0	0	0	0	0	0	0	0	0	0	0	0	NA	0	0	0	0	0	0	0	0	0	0	0	0	0	0	0	0	0	0
1	5874229	5874235	Copia	ATCOPIA85	presence	0	0	0	0	0	0	0	0	0	0	0	0	0	0	0	0	0	0	0	0	0	0	0	NA	0	0	0	NA	0	0	0	0	0	0	1	0	0	0	0	0	0	0	0	0
1	5874282	5874300	Harbinger	SIMPLEGUY1	presence	0	0	NA	0	0	0	0	0	0	0	0	NA	0	0	0	0	0	0	0	0	0	0	0	NA	0	0	0	0	0	0	0	0	0	NA	0	0	NA	0	NA	0	0	0	0	0
1	5878200	5878202	Copia	ATCOPIA21	presence	0	0	0	0	0	0	0	0	0	0	0	0	0	0	0	0	0	0	0	0	0	0	0	0	0	0	0	0	0	0	0	0	0	0	0	0	0	NA	0	0	0	0	0	0
1	5880184	5880195	Gypsy	ATGP8	presence	0	0	0	NA	0	NA	NA	0	0	0	NA	NA	0	0	0	0	0	0	0	0	0	0	0	NA	0	0	0	NA	0	0	0	0	0	NA	0	0	0	0	0	0	0	0	0	0
1	5891250	5891261	HAT	TAG3N1	presence	0	0	0	0	0	0	0	0	0	0	0	0	0	0	0	0	0	0	0	0	0	0	0	0	0	NA	0	0	0	0	0	0	0	0	0	0	0	0	0	0	0	0	0	0
1	5916537	5916546	MuDR	ATMU3	presence	0	0	0	0	NA	NA	0	0	NA	NA	0	0	0	0	0	0	0	NA	0	0	0	0	0	NA	0	NA	0	0	0	0	0	NA	0	0	0	0	NA	NA	NA	0	0	NA	0	NA
1	5922474	5922484	MuDR	VANDAL5	presence	NA	NA	NA	0	0	0	NA	NA	NA	NA	0	0	0	0	0	0	0	0	0	0	0	0	0	0	0	NA	0	0	0	0	0	0	0	NA	0	0	0	0	0	0	0	0	NA	0
1	5926574	5926583	HAT	TAG1	presence	0	0	0	0	0	0	0	0	0	NA	0	0	0	0	0	0	0	0	0	0	0	0	0	0	0	0	0	0	0	0	0	0	0	0	0	0	0	0	0	0	0	0	0	0
1	5931710	5931723	Gypsy	ATHILA8A	presence	NA	NA	NA	NA	NA	NA	NA	0	NA	NA	NA	NA	NA	0	NA	0	NA	NA	NA	0	NA	NA	NA	NA	NA	NA	NA	NA	NA	NA	NA	NA	NA	NA	NA	0	NA	NA	NA	0	NA	NA	NA	0
1	5933367	5933377	HAT	SIMPLEHAT2	presence	0	0	0	0	0	0	0	0	0	0	0	0	0	0	0	0	0	0	0	0	0	0	0	0	NA	NA	0	0	0	0	0	0	0	0	0	0	0	0	0	0	0	0	0	0
1	5940234	5940240	Copia	ATCOPIA12	presence	0	0	0	0	NA	0	NA	0	NA	NA	0	0	0	0	0	0	0	0	0	0	0	0	0	0	0	NA	NA	0	0	0	0	0	0	NA	0	0	NA	NA	NA	0	0	0	NA	0
1	5945360	5945375	HAT	TAG1	presence	0	0	0	0	0	0	0	0	0	0	0	0	0	0	0	0	0	0	0	0	0	0	0	0	0	NA	0	0	0	0	0	0	0	0	0	0	0	0	0	0	0	0	0	0
1	5960168	5960176	Copia	ATRE1	presence	0	0	0	0	0	0	0	0	0	0	0	0	0	0	0	0	0	0	0	0	0	0	0	NA	NA	NA	0	0	0	0	0	0	0	0	0	0	0	0	NA	0	0	0	0	0
1	5963941	5963974	HAT	TAG3N1	presence	0	0	0	0	0	0	0	0	0	0	0	NA	0	0	0	0	0	0	0	0	0	0	0	NA	0	0	0	0	0	0	0	0	0	0	0	0	0	0	0	0	0	0	0	0
1	5964499	5964516	MuDR	VANDAL13	presence	0	0	0	0	0	0	0	0	0	0	NA	NA	0	0	0	0	0	0	NA	NA	NA	NA	NA	NA	NA	NA	0	0	0	NA	0	NA	0	0	NA	0	0	0	0	0	NA	NA	0	0
1	5967330	5967341	HAT	SIMPLEHAT2	presence	0	0	0	0	0	0	0	0	0	0	0	0	0	0	0	0	0	0	0	0	0	0	0	NA	NA	0	0	0	0	0	0	0	0	0	0	0	NA	0	0	0	0	0	0	0
1	5970008	5970025	MuDR	VANDAL8	presence	NA	NA	NA	NA	NA	NA	NA	NA	0	NA	NA	NA	0	0	0	NA	NA	0	0	0	0	0	NA	NA	NA	NA	NA	0	0	0	0	NA	0	NA	NA	NA	NA	NA	NA	NA	0	NA	NA	NA
1	5971114	5971120	Gypsy	ATGP2	presence	0	0	0	0	0	0	0	0	0	0	0	0	0	0	0	0	0	0	0	0	0	0	0	0	NA	0	0	0	0	0	0	0	0	0	0	0	0	NA	0	0	0	0	0	0
1	5973904	5973912	Harbinger	SIMPLEGUY1	presence	NA	0	0	0	0	0	0	0	0	0	0	0	0	0	0	0	0	0	0	0	0	0	0	0	0	NA	0	0	0	0	0	0	0	0	0	0	0	0	0	0	0	0	0	0
1	5987941	5987952	MuDR	VANDAL17	presence	0	0	0	0	0	0	0	0	0	0	0	0	0	0	0	0	0	0	0	0	0	0	0	0	0	NA	0	0	0	0	0	0	0	0	0	0	0	0	0	0	0	0	0	0
1	5988145	5988155	MuDR	VANDAL2	presence	0	0	0	0	0	0	0	NA	0	0	0	0	0	0	0	0	0	0	0	0	0	0	0	NA	0	0	0	0	0	0	0	0	0	0	0	0	0	0	0	0	0	0	0	0
1	5988280	5988295	Gypsy	ATHILA4C	presence	0	0	0	0	0	0	0	NA	0	NA	0	0	0	0	0	0	0	0	0	0	0	0	0	NA	0	0	0	0	0	0	0	0	0	0	0	0	0	0	0	0	0	0	0	0
1	6002770	6002779	HAT	TAG3N1	presence	0	0	0	0	0	0	0	0	0	0	0	0	0	0	0	0	0	0	0	0	0	0	0	0	0	0	0	0	0	0	0	0	0	0	0	0	0	0	0	0	0	0	0	0
1	6024527	6024531	MuDR	VANDAL8	presence	NA	0	0	0	0	0	0	0	0	0	0	0	0	0	0	0	0	0	0	0	0	0	0	NA	NA	0	0	0	0	0	0	0	0	0	0	0	0	0	0	0	0	0	0	0
1	6039717	6039729	MuDR	VANDAL8	presence	0	0	0	0	0	0	0	0	0	0	0	0	0	0	0	0	0	0	0	0	0	0	0	0	0	0	0	0	0	0	0	0	0	0	0	0	0	0	0	0	0	0	0	0
1	6052516	6052518	Copia	ATRE1	presence	0	0	0	0	NA	0	0	0	0	0	0	0	NA	0	NA	0	0	0	NA	0	0	NA	0	0	0	0	0	0	0	NA	0	NA	0	0	0	0	0	0	0	0	0	0	0	NA
1	6052519	6052553	Copia	ATRE1	presence	0	0	0	0	NA	0	NA	0	0	0	0	0	NA	NA	NA	NA	0	NA	NA	0	0	0	0	0	0	0	0	0	0	NA	NA	NA	0	NA	0	0	0	0	0	0	0	0	0	NA
1	6053999	6054006	Copia	ATCOPIA4	presence	0	0	0	0	0	0	0	0	0	0	0	0	0	0	0	0	0	0	0	0	0	0	0	0	0	0	0	0	0	0	0	0	0	0	0	0	0	0	0	0	0	0	0	0
1	6057236	6057268	Copia	ATCOPIA4	presence	0	0	0	0	0	0	0	0	0	0	0	0	0	0	0	0	0	0	0	0	0	0	0	0	0	0	0	0	0	0	0	0	0	0	0	0	0	0	0	0	0	0	0	0
1	6061588	6061595	Gypsy	ATGP1	presence	NA	NA	NA	NA	0	0	NA	NA	NA	NA	NA	NA	0	0	0	NA	NA	0	NA	0	NA	NA	NA	NA	NA	NA	NA	NA	0	0	0	0	NA	NA	NA	0	NA	NA	NA	0	NA	NA	NA	NA
1	6098472	6098485	Copia	META1	presence	0	0	0	0	0	0	0	0	0	0	0	0	0	0	0	0	0	0	0	0	0	0	0	NA	0	0	0	0	0	0	0	0	0	0	0	0	0	0	0	0	0	0	0	0
1	6117341	6117348	Copia	ATCOPIA51	presence	0	0	0	0	0	0	0	0	0	0	0	NA	0	0	0	0	0	0	0	0	0	0	0	0	0	0	0	0	0	0	0	0	0	0	0	0	0	NA	NA	0	0	0	NA	0
1	6122635	6122642	Copia	ATCOPIA21	presence	0	0	0	0	0	0	0	0	0	0	0	0	0	0	0	0	0	0	0	0	0	0	0	0	0	0	0	0	0	0	0	0	0	0	0	0	0	0	0	0	0	0	0	0
1	6124901	6124914	Gypsy	ATHILA6A	presence	0	0	0	0	0	0	0	0	0	0	0	0	0	0	0	0	0	0	0	0	0	0	0	0	0	0	0	0	0	0	0	0	0	0	0	0	0	0	0	0	0	0	0	0
1	6124901	6124918	Harbinger	ATIS112A	presence	0	0	0	0	0	0	0	0	0	0	0	0	0	0	0	0	0	0	0	0	0	0	0	0	0	0	0	0	0	0	0	0	0	0	0	0	0	0	0	0	0	0	0	0
1	6129129	6129169	MuDR	VANDAL8	presence	NA	0	0	0	0	0	0	NA	0	0	0	0	0	0	0	0	0	0	0	0	0	0	0	0	0	NA	0	0	0	0	0	0	NA	0	0	0	0	0	0	0	NA	0	0	0
1	6129540	6129557	MuDR	VANDAL22	presence	0	0	0	0	0	0	0	1	0	0	0	NA	0	0	0	0	0	0	0	0	0	0	0	NA	0	NA	0	0	0	0	0	0	0	0	NA	0	NA	NA	NA	0	0	0	NA	0
1	6141488	6141499	MuDR	ATDNAI27T9B	presence	NA	0	0	1	0	0	0	NA	NA	NA	0	NA	0	0	0	0	NA	0	0	0	0	0	NA	NA	NA	NA	NA	0	0	0	0	0	NA	NA	0	0	0	NA	NA	0	NA	NA	NA	0
1	6155991	6156002	MuDR	VANDAL2	presence	NA	0	0	0	0	0	1	NA	0	0	0	0	0	0	0	0	0	0	0	0	0	0	0	0	0	0	0	0	0	0	0	0	0	0	0	0	0	NA	0	0	NA	0	0	0
1	6165382	6165397	MuDR	ATDNAI27T9A	presence	0	0	0	0	0	0	0	0	NA	0	0	0	0	0	0	0	0	0	0	0	0	0	0	NA	0	NA	0	0	0	0	0	0	0	NA	0	0	0	0	0	0	NA	0	0	0
1	6181517	6181527	HAT	TAG3N1	presence	0	0	0	0	0	0	0	0	0	0	0	0	0	0	0	0	0	0	0	0	0	0	0	0	0	NA	0	0	0	0	0	0	0	0	0	0	0	0	0	0	0	0	0	0
1	6183532	6183540	Copia	ATCOPIA78	presence	0	0	0	0	0	0	0	0	0	0	0	0	0	0	0	0	0	0	0	0	0	0	0	0	0	0	0	0	0	0	0	0	0	NA	0	0	0	0	0	0	0	0	0	0
1	6184250	6184260	HAT	ATHAT3	presence	NA	0	0	0	0	0	0	0	0	0	0	0	0	0	0	0	0	0	0	0	0	0	0	0	0	0	0	0	0	0	0	0	0	NA	0	0	0	NA	0	0	0	0	0	0
1	6209839	6209849	HAT	TAG2	presence	0	0	0	0	0	0	0	0	0	0	0	0	0	0	0	0	0	0	0	0	0	0	0	0	0	0	0	0	0	0	0	0	0	0	0	0	0	0	0	0	0	0	0	0
1	6221787	6221797	MuDR	ATREP16	presence	0	0	0	0	0	0	0	0	0	0	0	0	0	0	0	0	0	0	0	0	0	0	0	0	0	0	0	0	0	0	0	0	0	0	0	0	0	0	0	0	0	0	0	0
1	6232018	6232035	HAT	SIMPLEHAT2	presence	0	0	0	0	0	0	0	0	0	0	0	0	0	0	0	0	0	0	0	0	0	0	0	0	0	0	0	0	0	0	0	0	0	0	0	0	0	0	0	0	0	0	0	0
1	6232034	6232045	HAT	SIMPLEHAT2	presence	0	0	0	0	0	0	0	0	0	0	0	0	0	0	0	0	0	0	0	0	0	0	0	0	0	0	0	0	0	0	0	0	0	0	0	0	0	0	0	0	0	0	0	0
1	6232849	6232856	Copia	ATCOPIA21	presence	NA	NA	0	0	0	0	0	0	NA	NA	0	0	0	0	0	0	0	0	0	0	0	0	0	0	0	0	0	0	0	0	0	0	0	0	NA	0	0	0	0	0	0	0	0	0
1	6237111	6237128	MuDR	ARNOLDY1	presence	0	NA	NA	NA	NA	NA	NA	1	NA	NA	NA	NA	0	0	0	0	NA	0	0	0	0	0	NA	NA	NA	NA	NA	NA	0	0	0	0	NA	NA	NA	0	NA	NA	NA	0	NA	0	NA	NA
1	6237462	6237470	MuDR	ARNOLDY1	presence	NA	NA	NA	NA	NA	NA	NA	NA	NA	NA	NA	NA	0	0	0	NA	NA	NA	NA	0	0	NA	NA	NA	NA	NA	NA	NA	0	0	0	0	0	NA	NA	0	NA	NA	NA	0	NA	0	NA	NA
1	6237571	6237588	MuDR	ARNOLDY1	presence	NA	NA	NA	NA	NA	NA	NA	NA	NA	NA	NA	NA	NA	0	0	NA	0	NA	NA	0	NA	NA	0	NA	NA	NA	NA	NA	0	0	NA	NA	NA	NA	NA	0	NA	NA	NA	0	NA	NA	NA	NA
1	6237605	6237622	MuDR	ARNOLDY1	presence	NA	NA	NA	NA	NA	NA	NA	NA	NA	NA	NA	NA	NA	NA	NA	0	0	NA	NA	NA	NA	NA	0	NA	NA	NA	NA	NA	NA	NA	NA	NA	0	NA	NA	0	NA	NA	NA	0	NA	0	0	NA
1	6242281	6242316	Copia	ATCOPIA28	presence	NA	NA	NA	0	NA	0	0	NA	0	0	NA	NA	NA	NA	NA	NA	NA	NA	NA	NA	NA	NA	NA	NA	NA	NA	NA	0	0	NA	NA	NA	0	NA	NA	0	NA	NA	NA	0	NA	NA	NA	NA
1	6247493	6247528	En-Spm	ATENSPM5	presence	0	NA	NA	NA	NA	NA	NA	NA	NA	NA	NA	NA	0	0	0	0	0	0	0	0	0	0	0	0	NA	0	NA	NA	0	0	0	0	NA	NA	NA	0	NA	NA	NA	0	0	0	0	0
1	6250605	6250620	Gypsy	ATHILA7	presence	NA	0	0	0	0	0	0	0	NA	0	0	NA	0	0	0	0	0	0	0	0	0	0	NA	NA	NA	NA	NA	0	0	0	0	0	NA	NA	NA	0	0	NA	NA	0	0	0	NA	0
1	6255651	6255658	Copia	ATCOPIA13	presence	0	0	0	0	0	0	0	0	0	0	0	NA	0	0	0	0	0	0	0	0	0	0	0	NA	NA	0	NA	0	0	0	0	0	0	0	0	0	0	0	0	0	0	0	0	NA
1	6269954	6269964	HAT	TAG2	presence	0	0	0	0	0	0	0	0	0	0	0	0	0	0	0	0	0	0	0	0	0	0	0	NA	0	0	0	0	0	0	0	0	0	0	0	0	0	0	0	0	0	0	0	0
1	6293849	6293865	MuDR	VANDAL13	presence	0	0	0	0	0	0	0	0	0	0	0	NA	0	0	0	0	0	0	0	0	0	0	NA	NA	NA	NA	0	0	0	0	0	0	0	0	0	0	NA	NA	NA	0	0	0	0	NA
1	6295614	6295622	Copia	META1	presence	NA	0	0	0	0	0	0	0	0	0	0	0	0	0	0	0	0	0	0	0	0	0	0	0	0	0	0	0	0	0	0	0	0	0	0	0	0	0	0	0	0	0	0	0
1	6303956	6303957	Gypsy	ATLANTYS3	presence	0	0	0	0	0	0	0	0	0	0	0	0	0	0	0	0	0	0	0	0	0	0	0	0	0	0	0	0	0	0	0	0	0	0	0	0	0	NA	0	0	0	NA	0	0
1	6314174	6314185	HAT	ATHAT3	presence	0	0	0	0	0	0	0	0	0	0	NA	0	0	0	0	0	0	0	0	0	0	0	0	0	NA	NA	0	0	0	0	0	0	0	NA	0	0	0	NA	NA	0	0	0	0	0
1	6325364	6325407	MuDR	VANDAL8	presence	0	0	0	0	0	0	0	0	1	0	0	0	0	0	0	0	0	0	0	0	0	0	NA	NA	NA	0	0	0	0	0	0	0	0	0	0	0	0	NA	NA	0	0	0	0	NA
1	6325419	6325421	MuDR	VANDAL8	presence	0	0	0	0	0	0	0	0	NA	0	0	0	0	0	0	0	0	0	0	0	0	0	0	NA	0	0	0	0	0	0	0	0	0	0	0	0	0	NA	NA	0	0	0	0	0
1	6325629	6325638	MuDR	ATMU6N1	presence	0	0	0	0	0	0	0	0	0	0	0	0	0	0	0	0	0	0	0	0	0	0	0	0	0	NA	0	0	0	0	0	0	0	0	0	0	0	NA	NA	0	0	0	0	0
1	6325655	6325668	MuDR	ATMU6N1	presence	0	0	0	0	0	0	0	0	0	0	0	0	0	0	0	0	0	0	0	0	0	0	0	0	0	NA	0	0	0	0	0	0	0	0	0	0	0	0	0	0	0	0	0	0
1	6334071	6334091	L1	ATLINE2	presence	0	0	0	0	0	0	0	0	0	0	0	0	0	0	0	0	0	0	0	0	0	0	0	0	0	0	0	0	0	0	0	0	0	0	NA	0	0	0	0	0	NA	0	0	0
1	6337895	6337908	Copia	ATCOPIA3	presence	0	0	0	0	0	0	1	0	0	0	0	0	0	0	0	0	0	0	0	0	0	0	0	0	0	0	0	0	0	0	0	0	0	0	0	0	0	NA	0	0	0	0	0	0
1	6342115	6342127	MuDR	VANDAL17	presence	0	0	0	0	0	0	0	0	0	0	0	0	0	0	0	0	0	0	0	0	0	0	0	0	0	0	0	0	0	0	0	0	0	0	0	0	0	0	0	0	0	0	0	0
1	6356159	6356168	HAT	TAG3N1	presence	0	0	0	0	0	0	0	0	0	0	0	0	0	0	0	0	0	0	0	0	0	0	0	0	0	0	0	0	0	0	0	0	0	0	0	0	0	0	0	0	0	0	0	0
1	6369148	6369165	HAT	TAG1	presence	NA	0	0	NA	0	NA	0	0	0	0	0	0	0	0	0	0	0	0	0	0	0	0	0	NA	0	NA	0	0	0	0	0	0	0	NA	0	0	0	0	0	0	0	0	0	0
1	6373842	6373843	Copia	ATCOPIA58	presence	0	0	0	0	0	0	0	0	0	0	0	0	0	0	0	0	0	0	0	0	0	0	0	0	0	0	0	0	0	0	0	0	0	0	0	0	0	0	0	0	0	0	0	0
1	6375381	6375387	Copia	ATCOPIA31	presence	0	0	0	0	0	0	0	0	0	0	0	0	0	0	0	0	0	0	0	0	0	0	0	0	0	0	0	0	0	0	0	0	0	0	0	0	0	0	0	0	NA	0	0	0
1	6381160	6381171	MuDR	VANDAL17	presence	0	0	0	0	0	0	0	0	0	0	0	NA	0	0	0	0	0	0	0	0	0	0	0	NA	NA	0	0	0	0	0	0	0	0	NA	0	0	0	NA	0	0	0	0	0	0
1	6391248	6391258	MuDR	ATDNAI27T9A	presence	0	0	0	0	0	0	0	0	0	0	0	0	0	0	0	0	0	0	0	0	0	0	0	0	0	NA	0	0	0	0	0	0	0	0	0	0	0	NA	NA	0	0	0	0	0
1	6392988	6392989	Copia	ATCOPIA28	presence	NA	NA	NA	NA	0	NA	NA	NA	NA	NA	NA	NA	0	0	0	0	NA	0	0	0	0	NA	NA	NA	NA	NA	NA	NA	0	0	0	0	NA	NA	NA	0	0	NA	NA	0	NA	0	0	0
1	6431578	6431592	HAT	SIMPLEHAT2	presence	0	0	0	0	0	0	0	0	0	0	0	0	0	0	0	0	0	0	0	0	0	0	0	NA	0	0	1	0	0	0	0	0	0	0	0	0	0	NA	0	0	1	0	0	0
1	6433474	6433480	MuDR	VANDAL8	presence	NA	0	0	0	0	0	0	0	0	0	0	0	0	0	0	0	0	0	0	0	0	0	0	NA	0	0	0	0	0	0	0	0	0	0	0	0	0	0	0	0	0	0	0	0
1	6448100	6448103	Copia	META1	presence	0	0	0	0	0	0	0	0	0	0	0	0	0	0	0	0	0	0	0	0	0	0	0	0	NA	0	0	0	0	0	0	0	0	0	0	0	0	0	NA	0	NA	0	0	NA
1	6461539	6461546	Copia	ATCOPIA78	presence	0	0	0	0	0	0	0	0	0	0	0	0	0	0	0	0	0	0	0	0	0	0	0	0	0	0	0	0	0	0	0	NA	0	0	0	0	0	0	0	0	0	0	0	0
1	6473945	6473951	Copia	ATCOPIA78	presence	0	0	0	0	0	0	0	0	0	0	0	0	0	0	0	0	0	0	0	0	0	0	0	0	0	0	0	0	0	0	0	0	0	0	0	0	0	0	0	0	0	0	0	0
1	6474593	6474601	Copia	ATCOPIA28	presence	NA	NA	NA	NA	0	NA	NA	NA	NA	0	NA	0	0	0	0	0	NA	0	0	0	0	0	0	NA	NA	NA	0	0	0	0	0	0	0	NA	NA	0	NA	NA	0	0	0	0	0	0
1	6475729	6475735	Copia	ATCOPIA75	presence	0	0	0	0	0	0	0	0	0	0	0	0	0	0	0	0	0	0	0	0	0	0	0	0	0	0	0	0	0	0	0	0	0	0	0	0	0	NA	0	0	0	0	0	0
1	6480054	6480068	HAT	TAG3N1	presence	0	0	0	0	0	0	0	0	0	0	0	0	0	0	0	0	0	0	0	0	0	0	0	0	0	0	0	0	0	0	0	0	0	0	0	0	0	0	0	0	0	0	0	0
1	6485439	6485443	En-Spm	ATENSPM3	presence	0	0	0	0	0	0	0	0	0	0	0	NA	0	0	0	0	0	0	0	0	0	0	0	NA	0	0	0	0	0	0	0	0	0	0	0	0	0	0	0	0	0	0	0	0
1	6495856	6495865	HAT	TAG3N1	presence	0	0	0	0	0	0	0	0	0	0	0	0	0	0	0	0	0	0	0	0	0	0	0	NA	0	0	0	0	0	0	0	0	0	0	0	0	0	NA	0	0	0	0	0	0
1	6497782	6497796	Gypsy	ATHILA6A	presence	NA	0	NA	0	0	0	NA	0	0	0	0	NA	0	0	0	0	0	0	0	0	0	0	NA	NA	NA	NA	NA	0	0	0	0	0	NA	0	NA	0	0	NA	NA	0	NA	0	NA	0
1	6497782	6497797	Copia	META1	presence	NA	0	NA	NA	0	0	NA	0	0	0	0	NA	0	0	0	0	0	0	0	0	0	0	NA	NA	NA	NA	NA	0	0	0	0	0	NA	0	NA	0	0	NA	NA	0	NA	0	NA	0
1	6497784	6497793	Gypsy	ATHILA4C	presence	NA	0	NA	0	0	0	NA	0	0	0	0	NA	0	0	0	0	0	0	0	0	0	0	NA	NA	NA	NA	NA	0	0	0	0	0	NA	0	NA	0	0	NA	NA	0	NA	0	NA	0
1	6498473	6498485	En-Spm	ATENSPM10	presence	NA	NA	0	0	NA	NA	0	NA	NA	NA	0	NA	0	0	0	0	NA	0	0	0	0	0	NA	NA	NA	NA	NA	NA	0	0	0	0	NA	0	0	0	NA	0	0	0	1	0	0	NA
1	6498542	6498558	L1	ATLINE1_5	presence	NA	0	0	NA	0	0	0	0	0	0	1	NA	0	0	0	0	0	0	0	0	0	0	0	NA	NA	NA	NA	0	0	0	0	0	0	0	0	1	1	0	0	1	0	0	0	NA
1	6507704	6507706	Copia	ATCOPIA69	presence	0	0	0	0	0	0	0	0	0	0	0	0	0	0	0	0	0	0	0	0	0	0	0	0	0	0	0	0	0	0	0	0	0	0	0	0	0	NA	0	0	0	0	0	0
1	6514476	6514486	Copia	ATCOPIA28	presence	NA	0	0	0	NA	NA	NA	NA	NA	0	0	NA	0	0	0	0	0	0	0	0	0	0	0	NA	NA	0	0	0	0	0	0	0	NA	0	0	NA	NA	1	0	NA	0	NA	NA	NA
1	6520911	6520920	Gypsy	ATHILA6A	presence	NA	NA	NA	NA	NA	NA	NA	NA	NA	NA	NA	NA	0	0	0	0	NA	0	0	0	0	NA	NA	NA	NA	0	NA	0	0	0	0	0	NA	NA	0	1	NA	NA	NA	1	NA	NA	1	NA
1	6520918	6520921	Gypsy	ATGP8	presence	NA	NA	NA	NA	NA	NA	NA	NA	NA	NA	NA	NA	0	0	0	0	NA	0	0	0	0	NA	NA	NA	NA	NA	NA	0	0	0	0	0	NA	0	0	NA	NA	NA	NA	NA	NA	NA	1	NA
1	6527573	6527594	Copia	ATCOPIA88	presence	NA	0	0	0	0	0	0	0	0	0	0	0	0	0	0	0	0	0	0	0	0	0	0	0	0	0	0	0	0	0	0	0	0	NA	0	0	0	0	NA	0	0	0	0	0
1	6560540	6560577	HAT	TAG3N1	presence	0	0	0	0	0	0	0	0	0	0	0	0	0	0	0	0	0	0	0	0	0	0	0	NA	NA	NA	0	0	0	0	0	0	0	0	0	0	0	0	0	0	0	0	0	0
1	6563892	6563896	En-Spm	ATENSPM5	presence	0	0	0	0	0	0	0	0	0	0	0	0	0	0	0	0	0	0	0	0	0	0	0	0	0	0	0	0	0	0	0	0	0	0	0	0	0	0	NA	0	0	0	0	0
1	6565509	6565526	Gypsy	ATHILA7	presence	0	NA	0	NA	NA	0	0	NA	NA	NA	NA	NA	0	0	0	0	0	0	0	0	0	0	NA	NA	NA	NA	NA	0	0	0	0	0	0	NA	NA	0	NA	NA	NA	0	NA	NA	0	NA
1	6571527	6571534	Copia	ATCOPIA4	presence	0	0	0	0	NA	0	0	NA	NA	0	NA	0	0	0	0	0	0	0	0	0	0	0	NA	0	0	NA	0	0	0	0	0	0	0	0	0	0	0	NA	0	0	0	NA	0	0
1	6572809	6572814	Gypsy	ATGP2	presence	0	0	0	0	NA	0	0	0	0	0	0	0	0	0	0	0	0	0	0	0	0	0	0	0	0	0	0	0	0	0	0	0	0	0	0	0	0	NA	0	0	0	NA	0	0
1	6576178	6576180	Copia	ATCOPIA93	presence	0	0	0	0	NA	0	0	0	0	0	0	0	0	0	0	0	0	0	0	0	0	0	0	0	0	0	0	0	0	0	0	0	0	NA	0	0	0	NA	0	0	0	NA	0	0
1	6580414	6580428	Gypsy	ATHILA6A	presence	0	0	0	0	NA	0	0	0	0	0	NA	0	0	0	0	0	0	0	0	0	0	0	0	0	0	0	0	NA	0	0	0	0	0	0	0	0	0	0	NA	0	0	0	NA	0
1	6582824	6582830	Copia	ATCOPIA93	presence	0	0	0	0	0	0	0	0	0	0	0	0	0	0	0	0	0	0	0	0	0	0	0	0	0	0	0	0	0	0	0	0	0	0	0	0	0	0	0	0	0	0	0	0
1	6583311	6583316	Copia	ATCOPIA40	presence	0	0	0	0	0	0	0	0	0	0	0	0	0	0	0	0	0	0	0	0	0	0	0	0	0	0	0	0	0	0	0	0	0	0	0	0	0	0	0	0	0	0	0	0
1	6616071	6616072	MuDR	VANDAL8	presence	0	0	0	0	0	0	0	0	0	0	0	0	0	0	0	0	0	0	0	0	0	0	0	0	0	0	0	0	0	0	0	0	0	0	0	0	0	0	0	0	0	0	0	0
1	6655362	6655367	En-Spm	ATENSPM5	presence	0	0	0	0	NA	0	0	0	0	0	0	0	0	0	0	0	0	0	0	0	0	0	0	NA	NA	0	0	0	0	0	0	0	0	0	0	0	0	NA	0	0	0	NA	0	NA
1	6655362	6655367	Gypsy	ATHILA4C	presence	0	0	0	0	NA	0	0	0	0	0	0	0	0	0	0	0	0	0	0	0	0	0	0	NA	NA	0	0	0	0	0	0	0	0	0	0	0	0	NA	0	0	0	NA	0	NA
1	6660962	6660968	Gypsy	ATHILA4C	presence	0	0	0	0	NA	0	0	0	0	0	0	0	0	0	0	0	0	0	0	0	0	0	0	0	0	0	0	0	0	0	0	0	0	0	0	0	0	NA	0	0	0	1	0	0
1	6674102	6674109	Copia	ATCOPIA28	presence	0	0	0	0	0	0	0	0	0	0	0	0	0	0	0	0	0	0	0	0	0	0	0	NA	NA	NA	NA	0	0	0	0	0	0	0	0	0	0	NA	NA	0	0	0	0	NA
1	6688760	6688773	En-Spm	ATENSPM5	presence	0	0	0	0	0	0	0	0	0	0	0	0	0	0	0	0	NA	0	0	0	0	0	0	0	0	0	0	NA	0	0	0	0	0	0	0	0	0	0	0	0	0	0	0	0
1	6701485	6701493	Copia	ATCOPIA78	presence	0	0	0	0	0	0	0	0	0	0	0	1	0	0	0	0	0	0	0	0	0	0	0	0	0	0	0	0	0	0	0	0	0	0	0	0	0	0	0	0	0	0	0	0
1	6704095	6704101	Gypsy	ATHILA6A	presence	0	0	0	NA	0	0	0	0	0	0	0	0	0	0	0	0	0	0	0	0	0	0	0	NA	0	0	0	0	0	0	0	0	0	0	0	NA	NA	0	0	NA	0	NA	NA	0
1	6715074	6715080	Copia	ATCOPIA13	presence	0	0	0	0	0	0	0	NA	0	0	0	0	0	0	0	0	0	0	0	0	0	0	0	0	0	NA	0	0	0	0	0	0	0	0	0	0	0	NA	NA	0	0	0	0	0
1	6724078	6724096	L1	ATLINE1A	presence	0	0	NA	0	0	0	0	NA	0	0	0	0	0	0	0	0	0	0	0	0	0	0	0	NA	NA	NA	NA	0	0	0	0	0	0	0	0	0	0	0	NA	0	0	0	0	0
1	6731226	6731236	MuDR	VANDAL14	presence	0	0	0	0	0	0	0	0	0	0	0	0	0	0	0	0	0	0	0	0	0	0	0	NA	0	0	0	0	0	0	0	0	0	0	0	0	0	0	0	0	0	0	0	0
1	6734199	6734215	Gypsy	ATHILA8A	presence	0	0	0	0	0	0	0	0	NA	NA	NA	NA	0	0	0	0	NA	0	0	0	0	0	NA	NA	NA	NA	NA	NA	0	0	0	0	0	NA	0	0	0	NA	0	0	NA	0	0	NA
1	6734240	6734258	Gypsy	ATHILA6A	presence	0	0	0	0	0	0	0	0	NA	NA	0	0	0	0	0	0	0	0	0	0	0	0	0	NA	0	NA	0	0	0	0	0	0	0	NA	0	0	0	0	0	0	0	0	0	0
1	6737625	6737636	HAT	SIMPLEHAT2	presence	1	0	0	0	0	0	0	0	0	0	0	0	0	0	0	0	NA	0	0	0	0	0	0	NA	0	0	0	NA	0	0	0	0	0	NA	0	NA	NA	NA	NA	0	0	0	0	NA
1	6737796	6737802	Copia	ATCOPIA23	presence	0	0	0	0	0	0	0	0	0	0	0	0	0	0	0	0	0	0	0	0	0	0	0	0	0	0	0	0	0	0	0	0	0	0	0	0	0	0	0	0	0	0	0	0
1	6746785	6746796	MuDR	VANDAL8	presence	0	0	0	0	0	0	0	0	0	0	0	0	0	0	0	0	0	0	0	0	0	0	NA	NA	0	NA	0	0	0	0	0	0	0	0	0	0	0	NA	0	0	NA	0	0	0
1	6765598	6765606	Copia	ATCOPIA78	presence	NA	0	0	0	NA	NA	0	0	0	0	0	NA	0	0	0	0	0	0	0	0	0	0	0	0	0	0	0	0	0	0	0	0	0	NA	0	0	0	0	0	0	0	0	0	NA
1	6766955	6766962	Copia	ATCOPIA57	presence	0	0	0	0	0	0	0	0	0	0	0	0	0	0	0	0	0	0	0	0	0	0	0	0	0	0	0	0	0	0	0	0	0	0	0	0	0	0	0	0	0	0	0	0
1	6770945	6770949	Harbinger	HARBINGER	presence	0	0	0	0	0	0	0	0	NA	0	0	NA	0	0	0	0	0	0	0	0	0	0	NA	NA	NA	NA	NA	0	0	0	0	0	0	0	0	0	NA	0	NA	0	NA	0	0	0
1	6772158	6772160	Copia	ATCOPIA78	presence	0	0	0	0	0	0	0	0	0	0	0	0	0	0	0	0	0	0	0	0	0	0	NA	NA	NA	NA	NA	0	0	0	0	0	0	0	0	0	0	0	0	0	NA	0	0	0
1	6772842	6772850	Copia	ATCOPIA78	presence	0	0	0	0	0	0	0	0	0	0	0	0	0	0	0	0	0	0	0	0	0	0	NA	NA	NA	NA	NA	0	0	0	0	0	0	0	0	0	0	NA	0	0	NA	0	0	0
1	6794926	6794927	Harbinger	HARBINGER	presence	0	0	0	0	0	0	0	0	0	0	0	NA	0	0	0	0	0	0	0	0	0	0	0	0	0	NA	0	0	0	0	0	0	0	0	0	0	0	0	0	0	0	0	0	0
1	6805015	6805025	Copia	ATCOPIA72	presence	NA	0	0	0	0	NA	0	0	0	0	0	NA	0	0	0	0	0	0	0	0	0	0	0	0	0	0	0	NA	0	0	0	0	0	0	0	0	0	NA	0	0	0	0	0	0
1	6807725	6807766	HAT	TAG3N1	presence	0	0	0	0	0	0	0	0	0	NA	0	0	0	0	0	0	0	0	0	0	0	0	0	NA	NA	NA	NA	0	0	0	0	0	0	0	NA	0	0	0	0	0	0	0	0	0
1	6826704	6826705	MuDR	VANDAL8	presence	0	0	0	0	0	0	0	0	0	0	0	NA	0	0	0	0	0	0	0	0	0	0	0	NA	0	NA	0	0	0	0	0	0	0	NA	0	0	0	0	0	0	0	0	0	0
1	6826729	6826740	MuDR	ATDNAI27T9C	presence	0	0	0	0	0	0	0	0	0	0	NA	NA	0	0	0	0	0	0	0	0	0	0	0	0	NA	NA	0	0	0	0	0	0	0	NA	0	0	0	0	NA	0	0	0	0	0
1	6840181	6840184	Gypsy	ATHILA8A	presence	0	0	0	0	NA	0	0	0	NA	NA	NA	0	0	0	0	0	NA	0	0	0	0	0	NA	NA	0	NA	NA	NA	0	0	0	0	0	NA	0	0	0	0	NA	NA	NA	0	NA	NA
1	6853488	6853496	Copia	ENDOVIR1	presence	NA	0	0	0	0	0	0	0	NA	0	0	0	0	0	0	0	0	0	0	0	0	0	0	0	0	0	0	NA	0	0	0	0	0	NA	0	0	0	0	0	0	0	0	0	0
1	6854573	6854584	MuDR	ATMU6	presence	0	0	0	0	NA	NA	NA	0	0	0	0	0	0	0	0	0	0	0	0	0	0	0	0	0	0	0	0	NA	0	0	0	0	0	0	0	NA	0	0	0	NA	0	NA	0	0
1	6859341	6859355	Gypsy	ATHILA6A	presence	NA	NA	NA	NA	0	0	NA	0	NA	NA	NA	NA	0	0	0	0	0	0	0	0	0	0	0	NA	NA	NA	NA	0	0	0	0	0	0	NA	NA	0	NA	0	0	0	1	0	0	0
1	6860200	6860207	En-Spm	ATENSPM5	presence	0	0	0	0	NA	0	NA	NA	0	0	0	0	0	0	0	0	0	0	0	0	0	0	0	0	0	NA	0	0	0	0	0	0	0	0	NA	0	NA	0	0	0	0	0	0	0
1	6865919	6865929	HAT	SIMPLEHAT2	presence	NA	0	0	0	0	0	0	0	NA	0	0	0	0	0	0	0	0	0	0	0	0	0	0	NA	0	0	0	0	0	0	0	0	0	NA	0	0	NA	NA	NA	0	0	0	0	0
1	6868682	6868697	Gypsy	ATHILA6A	presence	0	0	NA	0	0	0	NA	0	0	0	0	NA	NA	0	1	0	0	0	1	0	NA	NA	NA	NA	NA	1	NA	0	0	0	NA	1	NA	NA	1	0	NA	0	NA	0	0	0	1	NA
1	6870444	6870451	Copia	ATCOPIA58	presence	0	0	0	0	0	0	0	0	0	0	0	0	0	0	0	NA	0	0	NA	0	0	0	0	NA	NA	0	0	0	0	0	NA	NA	NA	0	NA	0	0	0	0	0	0	0	NA	0
1	6870591	6870610	MuDR	ATMU1	presence	0	0	0	0	0	0	0	0	0	0	0	0	0	0	0	0	0	0	0	0	0	0	0	NA	NA	0	0	0	0	0	0	0	0	0	0	0	NA	0	NA	0	0	0	0	0
1	6870963	6870970	Copia	ATCOPIA21	presence	0	0	0	0	0	0	0	0	NA	0	0	0	0	0	0	0	0	0	0	0	0	0	0	0	0	NA	0	0	0	0	0	0	0	0	0	0	0	0	0	0	0	0	0	0
1	6871223	6871230	Copia	ATCOPIA5	presence	NA	0	0	0	NA	NA	0	0	NA	NA	NA	NA	0	0	0	0	0	0	0	0	0	0	NA	NA	NA	NA	NA	NA	0	0	0	0	0	NA	0	0	NA	NA	NA	0	0	0	0	0
1	6871223	6871230	Copia	ATCOPIA67	presence	NA	0	0	0	NA	NA	0	0	NA	NA	NA	1	0	0	0	0	0	0	0	0	0	0	NA	1	NA	NA	NA	NA	0	0	0	0	0	NA	1	1	NA	NA	NA	1	0	1	0	0
1	6871223	6871231	Copia	ATCOPIA58	presence	1	0	0	0	1	1	0	0	1	1	1	1	0	0	0	0	1	0	0	0	0	0	1	1	1	1	1	1	0	0	0	0	0	1	1	1	1	1	1	1	0	1	0	0
1	6877509	6877523	Gypsy	ATHILA6A	presence	0	0	0	NA	0	NA	0	0	0	0	0	0	0	0	0	0	0	0	0	0	0	0	NA	NA	NA	NA	NA	0	0	0	0	0	0	0	0	0	0	NA	NA	0	0	0	0	0
1	6879161	6879176	Copia	ATCOPIA66	presence	0	0	0	0	0	0	0	0	0	0	0	0	0	0	0	0	0	0	0	0	0	0	0	NA	NA	0	0	0	0	0	0	0	0	0	0	0	0	NA	0	0	0	0	0	0
1	6884015	6884037	Copia	ATCOPIA65	presence	0	0	0	0	0	0	0	0	0	0	0	0	0	0	0	0	0	0	0	0	0	0	0	NA	0	0	0	0	0	0	0	0	0	0	0	0	0	0	0	0	0	0	0	1
1	6884042	6884044	Copia	ATCOPIA40	presence	0	0	0	0	0	0	0	0	0	0	0	0	0	0	0	0	0	0	0	0	0	0	0	NA	0	0	0	0	0	0	0	0	0	0	0	0	0	0	0	0	0	0	0	0
1	6899063	6899070	Copia	META1	presence	0	0	0	0	0	0	0	0	0	0	0	0	0	0	0	0	0	0	0	0	0	0	0	NA	0	0	0	0	0	0	0	0	0	0	0	0	0	NA	0	0	0	0	0	0
1	6904757	6904770	HAT	TAG1	presence	0	0	0	0	0	0	0	0	0	0	0	NA	0	0	0	0	0	0	0	0	0	0	0	0	0	NA	NA	0	0	0	0	0	0	0	0	0	0	0	0	0	0	0	0	0
1	6917029	6917038	Copia	ATCOPIA21	presence	0	0	0	0	0	0	0	0	0	0	0	0	0	0	0	0	0	0	0	0	0	0	0	0	NA	0	0	0	0	0	0	0	0	NA	0	0	0	0	0	0	0	0	0	0
1	6924841	6924847	Copia	ATCOPIA63	presence	0	0	0	0	0	0	0	0	0	0	0	0	0	0	0	0	0	0	0	0	0	0	0	0	0	0	0	0	0	0	0	0	0	NA	0	0	0	0	0	0	0	0	0	0
1	6927542	6927544	MuDR	VANDAL8	presence	NA	0	0	0	0	0	0	0	0	0	0	0	0	0	0	0	0	0	0	0	0	0	0	0	0	0	0	0	0	0	0	0	0	0	0	0	0	0	0	0	0	0	0	0
1	6928579	6928580	Gypsy	ATHILA8B	presence	0	0	0	0	0	0	0	0	0	0	0	NA	0	0	0	0	0	0	0	0	0	0	0	0	NA	0	0	0	0	0	0	0	0	0	0	0	0	NA	NA	0	0	0	0	0
1	6929554	6929560	Copia	ENDOVIR1	presence	0	0	0	0	0	0	0	0	0	0	0	0	0	0	0	0	0	0	0	0	0	0	0	NA	0	0	0	0	0	0	0	0	0	0	0	0	NA	0	0	0	0	0	0	0
1	6945043	6945054	MuDR	ATDNA2T9B	presence	0	0	0	0	0	0	0	0	0	0	0	0	0	0	0	0	0	0	0	0	0	0	0	NA	0	0	0	NA	0	0	0	0	0	NA	0	0	0	0	0	0	0	0	0	0
1	6945217	6945223	Copia	ATCOPIA69	presence	0	0	0	0	0	0	0	0	0	0	0	0	0	0	0	0	0	0	0	0	0	0	0	0	0	0	0	0	0	0	0	0	0	0	0	0	0	0	NA	0	0	0	0	0
1	6951520	6951523	En-Spm	ATENSPM9	presence	NA	0	0	NA	NA	NA	0	NA	0	0	NA	NA	0	0	0	0	0	0	0	0	0	0	NA	NA	NA	NA	NA	NA	0	0	0	0	0	0	0	NA	NA	NA	NA	NA	NA	NA	NA	NA
1	6956698	6956715	L1	ATLINE2	presence	0	0	0	0	0	0	0	0	0	0	0	0	0	0	0	0	0	0	0	0	0	0	0	0	0	0	0	0	0	0	0	0	0	0	0	0	0	0	0	0	0	0	0	0
1	6960571	6960587	MuDR	VANDAL8	presence	0	0	0	NA	0	0	0	0	0	0	0	NA	0	0	0	0	NA	0	0	0	0	0	NA	NA	NA	NA	NA	0	0	0	0	0	0	0	0	NA	NA	NA	NA	1	1	0	0	NA
1	6962351	6962357	Gypsy	ATHILA4C	presence	NA	0	0	0	0	0	0	NA	NA	0	NA	0	0	0	0	0	NA	0	0	0	0	0	0	0	0	0	0	0	0	0	0	0	0	NA	0	0	0	0	0	0	0	0	0	0
1	6962352	6962357	Gypsy	ATHILA2	presence	NA	0	0	0	0	0	0	NA	NA	0	NA	0	0	0	0	0	NA	0	0	0	0	0	0	0	0	0	0	0	0	0	0	0	0	NA	0	0	0	0	0	0	0	0	0	0
1	6969251	6969260	HAT	TAG3N1	presence	0	0	0	0	0	0	0	0	0	0	0	0	0	0	0	0	0	0	0	0	0	0	0	0	0	0	0	0	0	0	0	0	0	0	0	0	0	0	0	0	0	0	0	0
1	6979311	6979317	Copia	ATRE1	presence	0	0	0	0	0	0	0	0	0	0	0	0	0	0	0	0	0	0	0	0	0	0	0	NA	0	0	0	0	0	0	0	0	0	0	0	0	0	0	0	0	0	0	0	0
1	7007775	7007785	MuDR	VANDAL14	presence	0	0	0	0	0	0	0	0	0	0	0	0	0	0	0	0	0	0	0	0	0	0	NA	NA	0	0	0	0	0	0	0	0	0	0	0	0	0	0	0	0	0	0	0	0
1	7014848	7014855	Copia	ATCOPIA75	presence	0	0	0	0	0	0	0	0	0	0	0	0	0	0	0	0	0	0	0	0	0	0	0	0	0	0	0	0	0	0	0	0	0	0	0	0	0	0	0	0	NA	0	0	0
1	7025762	7025804	En-Spm	ATENSPM5	presence	NA	0	0	NA	NA	NA	0	NA	0	0	NA	NA	0	0	0	0	0	0	0	0	0	0	NA	NA	NA	NA	NA	NA	0	0	0	0	0	NA	0	0	0	NA	NA	0	NA	NA	NA	NA
1	7028039	7028050	HAT	SIMPLEHAT2	presence	NA	0	0	0	0	0	0	0	0	0	NA	0	0	0	0	0	0	0	0	0	0	0	NA	NA	NA	NA	NA	0	0	0	0	0	0	0	0	0	0	NA	0	0	NA	0	0	NA
1	7031601	7031614	HAT	TAG3N1	presence	NA	0	0	0	0	0	0	NA	0	0	0	0	0	0	0	0	0	0	0	0	0	0	NA	NA	NA	NA	NA	0	0	0	0	0	0	0	0	0	0	0	0	0	NA	0	0	NA
1	7034198	7034205	Copia	ATCOPIA75	presence	0	0	0	0	0	0	0	0	0	0	0	0	0	0	0	0	0	0	0	0	0	0	0	0	0	0	0	0	0	0	0	0	0	0	0	0	0	0	0	0	0	0	0	1
1	7043764	7043772	Copia	ATCOPIA23	presence	0	0	0	0	0	0	0	0	0	0	0	0	0	0	0	0	0	0	0	0	0	0	0	0	0	0	0	0	0	0	0	0	0	0	0	0	0	0	0	0	0	0	0	0
1	7048590	7048615	Gypsy	ATHILA4C	presence	0	0	0	0	NA	0	0	0	0	0	0	0	0	0	0	0	0	0	0	0	0	0	0	0	0	0	0	0	0	0	0	0	0	NA	0	0	0	NA	0	0	0	0	0	0
1	7048639	7048651	Gypsy	ATHILA7	presence	0	0	0	0	0	0	0	0	0	0	0	0	0	0	0	0	0	0	0	0	0	0	0	NA	0	0	0	0	0	0	0	0	0	0	0	0	0	0	0	0	0	0	0	0
1	7057651	7057658	Copia	ATCOPIA28	presence	0	0	0	0	0	0	0	0	0	0	0	0	0	0	0	0	0	0	0	0	0	0	0	NA	NA	NA	0	0	0	0	0	0	0	0	0	0	0	0	NA	0	0	0	NA	NA
1	7087873	7087884	MuDR	ATMU3	presence	1	1	1	1	0	1	1	0	0	0	0	NA	0	0	0	0	0	0	0	0	0	0	0	NA	0	0	NA	0	0	0	0	0	1	0	1	1	1	0	0	1	0	0	0	0
1	7087874	7087884	MuDR	ATMU3N1	presence	NA	NA	NA	1	0	NA	NA	0	0	0	0	NA	0	0	0	0	0	0	0	0	0	0	0	NA	0	0	NA	0	0	0	0	0	NA	0	NA	1	NA	0	0	1	0	0	0	0
1	7094949	7094955	Copia	ATCOPIA57	presence	0	0	0	0	0	0	0	0	0	0	0	NA	0	0	0	0	0	0	0	0	0	0	0	0	0	NA	0	0	0	0	0	0	0	0	NA	0	0	0	0	0	0	0	0	0
1	7105904	7105910	Copia	ATCOPIA13	presence	NA	0	0	NA	0	0	0	0	0	0	NA	0	0	0	0	0	0	0	0	0	0	0	0	0	NA	0	0	0	0	0	0	0	0	0	0	0	0	0	0	0	0	0	0	0
1	7106822	7106828	Copia	META1	presence	0	0	0	0	0	0	0	0	0	0	0	0	0	0	0	0	0	0	0	0	0	0	0	NA	0	0	0	0	0	0	0	0	0	NA	0	0	0	0	0	0	0	0	0	0
1	7111125	7111139	HAT	TAG2	presence	0	0	0	0	0	0	0	0	0	0	0	0	0	0	0	0	0	0	0	0	0	0	0	0	0	NA	0	0	0	0	0	0	0	NA	0	0	0	0	0	0	0	0	0	0
1	7118174	7118192	HAT	TAG1	presence	0	0	0	NA	0	0	0	0	0	0	NA	0	0	0	0	0	0	0	0	0	0	0	0	NA	0	0	0	0	0	0	0	0	0	0	0	0	0	NA	0	0	0	0	0	0
1	7118971	7118981	MuDR	VANDAL14	presence	0	0	0	0	0	0	0	0	0	0	0	0	0	0	0	0	0	0	0	0	0	0	0	0	0	0	0	0	0	0	0	0	0	0	0	0	0	0	0	0	0	0	0	0
1	7121810	7121821	MuDR	ATMU6	presence	0	0	0	0	0	0	0	0	0	0	0	0	0	0	0	0	0	0	0	0	0	0	0	NA	0	0	0	0	0	0	0	0	0	0	0	0	0	0	0	0	0	0	0	0
1	7121811	7121821	MuDR	ATMU6N1	presence	0	0	0	0	0	0	0	0	0	0	0	0	0	0	0	0	0	0	0	0	0	0	0	NA	0	0	0	0	0	0	0	0	0	0	0	0	0	0	0	0	0	0	0	0
1	7125789	7125795	Copia	ATCOPIA88	presence	0	0	0	0	0	0	0	0	0	0	0	0	0	0	0	0	0	0	0	0	0	0	0	0	0	0	0	0	0	0	0	0	0	0	0	0	0	0	0	0	0	0	0	0
1	7143118	7143125	Copia	ATCOPIA88	presence	0	0	0	0	0	0	0	0	0	0	0	NA	0	0	0	0	0	0	0	0	0	0	0	0	0	0	1	0	0	0	0	0	0	0	0	0	0	0	0	0	0	0	0	0
1	7143973	7143983	HAT	TAG1	presence	0	0	0	0	0	0	0	0	0	0	0	0	0	0	0	0	0	0	0	0	0	0	0	0	0	0	0	0	0	0	0	0	0	0	0	0	0	0	0	0	0	0	0	0
1	7143973	7144005	HAT	TAG3N1	presence	NA	0	0	0	0	0	0	0	0	0	0	0	0	0	0	0	0	0	0	0	0	0	0	0	0	0	0	0	0	0	0	0	0	0	0	0	NA	NA	0	0	0	0	0	0
1	7153517	7153528	HAT	SIMPLEHAT2	presence	0	0	0	0	0	0	0	0	0	0	0	0	0	0	0	0	0	0	0	0	0	0	0	NA	0	0	0	0	0	0	0	0	0	0	0	0	0	0	0	0	0	0	0	0
1	7161138	7161148	Copia	ATCOPIA69	presence	0	0	0	0	0	0	0	0	NA	0	0	NA	0	0	0	0	0	0	0	0	0	0	0	NA	0	0	0	0	0	0	0	0	0	NA	0	0	NA	NA	0	0	0	0	0	0
1	7164089	7164091	Gypsy	ATGP1	presence	0	0	0	NA	NA	0	0	0	NA	NA	NA	NA	0	0	0	0	0	0	0	0	0	0	NA	NA	NA	NA	NA	NA	0	0	0	0	0	NA	0	0	0	NA	0	0	NA	0	0	0
1	7167959	7167969	Harbinger	HARBINGER	presence	NA	NA	NA	0	0	0	0	0	0	0	0	0	0	0	0	1	0	0	0	0	0	0	0	NA	0	0	0	0	0	0	0	0	0	0	0	0	0	0	0	0	0	1	1	0
1	7169255	7169262	Copia	ATCOPIA36	presence	0	0	0	0	0	0	0	0	0	0	0	0	0	0	0	0	0	0	0	0	0	0	0	0	0	NA	0	0	0	0	0	0	0	0	0	0	0	0	0	0	0	0	0	0
1	7172442	7172448	Copia	ATCOPIA88	presence	0	0	0	0	0	0	0	0	0	0	0	0	0	0	0	0	0	0	0	0	0	0	0	0	0	0	0	0	0	0	0	0	0	0	0	0	0	0	0	0	0	0	0	0
1	7173452	7173469	MuDR	VANDAL8	presence	0	NA	0	0	0	0	0	0	0	0	NA	0	0	0	0	NA	0	0	0	0	0	0	0	0	NA	NA	0	0	0	0	0	0	0	0	0	0	0	0	0	0	0	0	NA	0
1	7173471	7173476	MuDR	VANDAL8	presence	0	0	0	0	0	0	0	0	0	0	NA	0	0	0	0	0	0	0	0	0	0	0	0	0	0	NA	0	0	0	0	0	0	0	0	0	0	0	0	0	0	0	0	0	0
1	7173484	7173486	MuDR	VANDAL8	presence	0	0	0	0	0	0	0	0	0	0	0	0	0	0	0	0	0	0	0	0	0	0	0	NA	0	NA	0	0	0	0	0	0	0	0	0	0	0	0	0	0	0	0	0	0
1	7175570	7175580	MuDR	VANDAL8	presence	0	0	0	0	0	0	0	0	0	0	0	0	0	0	0	0	0	0	0	0	0	0	0	0	0	0	0	0	0	0	0	0	0	0	0	0	0	0	0	0	0	0	0	0
1	7176197	7176212	Gypsy	ATHILA8A	presence	NA	0	0	0	0	0	0	0	0	0	0	0	0	0	0	0	0	0	0	0	0	0	0	0	0	0	0	0	0	0	0	0	0	NA	0	0	0	0	NA	0	0	0	0	0
1	7178987	7178995	Copia	ATCOPIA69	presence	NA	NA	NA	NA	0	0	0	0	0	0	NA	0	0	0	0	0	0	0	0	0	0	0	0	0	0	0	0	NA	0	0	0	0	0	NA	0	0	NA	NA	NA	0	NA	NA	NA	NA
1	7184149	7184155	Gypsy	TAT1_ATH	presence	NA	0	0	0	0	0	0	0	1	1	0	0	0	0	0	0	0	0	0	0	0	0	0	0	0	0	0	0	0	0	0	0	0	NA	0	0	0	0	0	0	0	0	0	0
1	7194829	7194835	Copia	ATCOPIA78	presence	0	0	0	0	0	0	0	0	0	0	0	0	0	0	0	0	0	0	0	0	0	0	0	0	0	0	0	0	0	0	0	0	0	0	0	0	0	0	0	0	NA	0	0	0
1	7197675	7197683	Copia	ATCOPIA57	presence	0	0	0	0	1	0	0	0	0	0	0	0	0	0	0	0	0	0	0	0	0	0	0	0	0	NA	0	0	0	0	0	0	0	0	NA	1	1	0	0	1	0	0	0	0
1	7199592	7199602	MuDR	VANDAL8	presence	NA	NA	NA	NA	NA	0	0	0	0	NA	NA	NA	NA	NA	NA	NA	0	NA	NA	NA	NA	NA	NA	NA	NA	NA	NA	NA	NA	NA	NA	NA	NA	0	NA	NA	NA	NA	NA	NA	NA	0	0	NA
1	7204442	7204449	Copia	ATCOPIA63	presence	0	0	0	0	0	0	0	0	0	0	0	0	0	0	0	0	0	0	0	0	0	0	0	0	0	0	0	0	0	0	0	0	0	0	0	0	0	0	0	0	0	0	0	0
1	7207446	7207455	Copia	ATCOPIA51	presence	0	0	0	0	0	0	0	0	0	0	0	0	0	0	0	0	0	0	0	0	0	0	0	0	0	0	0	0	0	0	0	0	0	0	0	0	0	0	0	0	0	0	0	0
1	7215023	7215031	Copia	ATCOPIA28	presence	0	0	0	0	0	0	0	0	0	0	0	0	0	0	0	0	0	0	0	0	0	0	0	0	0	0	0	0	0	0	0	0	0	0	0	0	0	0	0	0	0	0	0	0
1	7222142	7222157	MuDR	VANDAL2	presence	0	0	0	0	0	1	1	0	0	0	0	0	0	0	0	0	0	0	0	0	0	0	0	0	0	0	0	0	0	0	0	0	0	0	0	0	0	0	0	0	0	0	0	0
1	7228005	7228040	MuDR	VANDAL8	presence	0	0	0	0	0	0	0	0	0	0	0	NA	0	0	0	0	0	0	0	0	0	0	NA	NA	NA	NA	0	0	0	0	0	0	0	0	0	0	NA	NA	NA	0	NA	0	0	NA
1	7240655	7240661	MuDR	VANDAL8	presence	0	0	0	0	0	0	0	0	0	0	0	0	0	0	0	0	0	0	0	0	0	0	0	NA	NA	0	0	0	0	0	0	0	0	0	0	0	0	0	0	0	0	0	0	NA
1	7249197	7249208	HAT	TAG3N1	presence	0	0	0	NA	0	0	0	0	0	0	0	0	0	0	0	0	0	0	0	0	0	0	0	NA	0	0	0	0	0	0	0	0	0	0	0	0	0	0	0	0	0	0	0	NA
1	7257855	7257873	L1	ATLINE2	presence	0	0	0	0	0	0	0	0	0	0	0	0	0	0	0	0	0	0	0	0	0	0	0	0	0	NA	0	0	0	0	0	0	0	0	0	0	0	0	0	0	0	0	0	0
1	7265102	7265118	HAT	ATHAT10	presence	NA	NA	0	NA	0	0	0	NA	NA	0	0	0	0	0	0	0	0	0	0	0	0	0	0	NA	0	NA	0	0	0	0	0	0	0	NA	0	0	0	0	0	0	0	0	0	0
1	7271664	7271674	HAT	SIMPLEHAT2	presence	0	0	0	0	0	0	0	0	0	0	0	NA	0	0	0	0	0	0	0	0	0	0	NA	NA	NA	NA	NA	0	0	0	0	0	0	0	0	0	NA	NA	NA	0	NA	0	0	NA
1	7284403	7284413	MuDR	ATDNAI27T9A	presence	0	0	0	0	0	0	0	0	0	0	0	0	0	0	0	0	0	0	0	0	0	0	0	NA	NA	0	0	0	0	0	0	0	0	0	0	0	NA	NA	0	0	0	0	0	0
1	7284437	7284451	MuDR	ATDNAI26T9	presence	0	0	0	0	0	0	0	0	0	0	0	0	0	0	0	0	0	0	0	0	0	0	0	NA	NA	0	NA	0	0	0	0	0	0	NA	0	0	NA	NA	NA	0	0	0	0	0
1	7297140	7297148	Copia	META1	presence	NA	NA	NA	0	NA	0	0	0	0	0	1	0	0	0	0	0	0	0	0	0	0	NA	0	NA	0	0	NA	NA	0	0	0	0	NA	NA	0	0	NA	NA	NA	0	NA	0	NA	NA
1	7312532	7312546	En-Spm	ATENSPM2	presence	0	0	0	0	NA	0	0	0	0	0	NA	0	0	0	0	NA	0	0	0	0	0	0	0	NA	0	0	0	0	0	0	0	0	NA	0	0	0	0	0	0	0	0	0	0	0
1	7320331	7320341	MuDR	VANDAL16	presence	0	0	0	0	0	0	0	0	0	0	0	0	0	0	0	0	0	0	0	0	0	0	0	NA	0	0	0	0	0	0	0	0	0	0	0	0	NA	0	0	0	0	0	0	0
1	7367915	7367924	HAT	TAG2	presence	0	0	0	0	0	0	0	0	0	0	0	0	0	0	0	0	0	0	0	0	0	0	0	0	0	0	0	0	0	0	0	0	0	0	0	0	0	0	0	0	0	0	0	0
1	7388252	7388262	Copia	ATRE1	presence	0	0	0	0	0	0	0	0	0	0	0	0	0	0	0	0	0	0	0	0	0	0	0	0	0	0	0	NA	0	0	0	0	0	0	NA	0	0	0	0	0	0	0	0	0
1	7388458	7388470	HAT	SIMPLEHAT2	presence	0	0	0	0	0	0	0	0	0	0	0	0	0	0	0	0	0	0	0	0	0	0	0	0	0	0	0	0	0	0	0	0	0	0	0	0	0	0	0	0	NA	0	0	0
1	7399022	7399025	Gypsy	ATHILA3	presence	0	0	NA	0	0	0	0	0	0	0	0	NA	0	0	0	0	0	0	0	0	0	0	0	0	0	0	0	0	0	0	0	0	0	0	0	0	0	0	0	0	0	0	0	0
1	7399022	7399026	En-Spm	ATENSPM3	presence	0	0	NA	0	0	0	0	0	0	0	0	NA	0	0	0	0	0	0	0	0	0	0	0	0	0	0	0	0	0	0	0	0	0	0	0	0	0	0	0	0	0	0	0	0
1	7419962	7419977	Gypsy	ATHILA6A	presence	0	0	0	0	0	0	0	0	0	0	0	0	0	0	0	0	0	0	0	0	0	0	0	0	0	0	NA	0	0	0	0	0	0	NA	NA	0	0	0	0	0	0	0	NA	0
1	7426216	7426223	Copia	ATCOPIA78	presence	0	0	NA	0	0	0	0	0	0	0	0	0	0	0	0	0	0	0	0	0	0	0	0	0	0	0	0	0	0	0	0	0	0	0	0	0	0	0	0	0	0	0	0	0
1	7443845	7443886	Gypsy	ATHILA4C	presence	NA	NA	NA	0	NA	0	NA	NA	0	0	0	NA	0	0	0	0	NA	0	0	0	0	0	NA	NA	NA	NA	NA	0	0	0	0	0	NA	NA	NA	NA	NA	NA	NA	NA	NA	0	NA	NA
1	7450100	7450112	Copia	ATCOPIA57	presence	0	0	0	0	0	0	0	0	0	0	0	0	0	0	0	0	0	0	0	0	0	0	0	0	0	0	0	0	0	0	0	0	0	0	0	0	0	0	0	0	0	0	0	0
1	7451143	7451158	Copia	ATCOPIA83	presence	0	0	0	0	0	0	0	0	0	0	0	0	0	0	0	0	0	0	0	0	0	0	0	0	0	0	0	0	0	0	0	0	0	0	0	0	0	0	0	0	0	0	0	0
1	7451619	7451630	Copia	ATCOPIA78	presence	0	0	0	0	0	0	0	0	0	0	0	0	0	0	0	0	0	0	0	0	0	0	0	0	0	0	0	0	0	0	0	0	0	NA	0	0	0	0	0	0	0	0	0	0
1	7459160	7459175	Gypsy	ATHILA4C	presence	NA	NA	NA	NA	0	NA	0	0	NA	NA	NA	NA	0	0	0	0	NA	0	0	0	0	0	0	NA	NA	NA	NA	NA	0	0	0	0	NA	NA	NA	0	0	NA	NA	0	0	0	NA	NA
1	7461991	7461998	Copia	ATCOPIA31	presence	0	0	0	0	0	0	0	0	0	0	0	0	0	0	0	0	0	0	0	0	0	0	0	0	NA	0	0	0	0	0	0	0	0	0	0	0	0	0	0	0	0	0	0	0
1	7465930	7465941	Copia	ATCOPIA11	presence	0	0	0	0	0	0	0	0	0	0	0	0	0	0	0	0	0	0	0	0	0	0	0	0	0	0	0	0	0	0	0	0	0	0	0	0	0	NA	0	0	0	0	0	0
1	7466562	7466580	MuDR	AT9NMU1	presence	NA	0	0	NA	0	0	0	NA	0	0	0	NA	0	0	0	0	0	0	0	0	0	0	0	NA	0	0	NA	0	0	0	0	0	0	0	0	0	0	0	0	0	0	0	0	0
1	7469826	7469833	Copia	ATCOPIA93	presence	0	0	0	0	0	0	0	0	0	0	0	0	0	0	0	0	0	0	0	0	0	0	0	0	0	0	0	0	0	0	0	0	0	0	0	0	0	0	0	0	0	0	0	0
1	7483673	7483688	Copia	ATCOPIA21	presence	0	0	0	0	0	0	0	0	0	0	0	0	0	0	0	0	0	0	0	0	0	0	0	0	0	0	0	0	0	0	0	0	0	0	0	0	0	0	NA	0	0	0	0	0
1	7489128	7489137	MuDR	VANDAL8	presence	NA	NA	NA	0	NA	0	NA	0	0	NA	NA	NA	NA	0	0	0	NA	NA	NA	NA	NA	NA	NA	NA	NA	NA	NA	NA	NA	NA	0	NA	0	0	0	0	NA	0	NA	NA	NA	0	0	NA
1	7507005	7507011	Gypsy	ATHILA6A	presence	NA	0	0	0	1	NA	0	NA	NA	NA	NA	0	1	1	NA	1	0	NA	1	NA	NA	NA	0	0	NA	NA	NA	0	1	NA	NA	NA	0	NA	NA	0	0	0	0	0	NA	0	0	NA
1	7507157	7507164	Gypsy	ATHILA4C	presence	0	0	0	0	NA	NA	0	NA	1	NA	NA	0	1	1	1	1	0	1	1	1	NA	NA	0	0	NA	NA	NA	0	1	1	1	1	0	NA	1	0	0	0	0	0	NA	1	0	NA
1	7508540	7508550	MuDR	VANDAL16	presence	NA	0	0	0	0	NA	0	0	0	NA	0	0	0	0	0	0	0	0	0	0	0	0	0	NA	NA	0	0	0	0	0	0	0	0	0	0	0	0	0	0	0	0	0	0	0
1	7516606	7516612	Copia	ATCOPIA88	presence	0	0	0	0	0	0	0	0	0	0	0	0	0	0	0	0	0	0	0	0	0	0	0	0	0	0	0	0	0	0	0	0	0	0	0	0	0	0	0	0	0	0	0	0
1	7523485	7523489	En-Spm	ATENSPM2	presence	0	0	0	0	0	0	0	0	0	0	0	0	0	0	0	0	0	0	0	0	0	0	0	0	0	0	0	0	0	0	0	0	0	0	0	0	0	0	0	0	0	0	0	0
1	7523564	7523570	Copia	ATCOPIA88	presence	0	0	0	0	0	0	0	0	0	0	0	0	0	0	0	0	0	0	0	0	0	0	1	0	0	0	0	0	0	0	0	0	0	0	0	0	0	0	0	0	0	0	0	0
1	7524838	7524844	Copia	ATCOPIA26	presence	0	0	0	0	0	0	0	0	0	0	0	0	0	0	0	0	0	0	0	0	0	0	0	0	0	0	0	0	0	0	0	0	0	0	0	0	0	0	0	0	0	0	0	0
1	7524845	7524852	Gypsy	TAT1_ATH	presence	0	0	0	0	0	0	0	0	0	0	0	0	0	0	0	0	0	0	0	0	0	0	0	0	0	0	0	0	0	0	0	0	0	0	0	0	0	0	0	0	0	0	0	0
1	7525610	7525615	Copia	ATCOPIA58	presence	NA	0	0	0	0	0	0	0	0	0	0	NA	0	0	0	0	0	0	0	0	0	0	0	0	NA	NA	NA	0	0	0	0	0	0	NA	0	0	0	0	NA	0	NA	0	0	NA
1	7525610	7525615	Gypsy	ATHILA8B	presence	NA	0	0	0	0	0	0	0	0	0	0	NA	0	0	0	0	0	0	0	0	0	0	0	0	NA	NA	NA	0	0	0	0	0	0	NA	0	0	0	0	NA	0	NA	0	0	NA
1	7525610	7525615	Gypsy	ATHILA6A	presence	NA	0	0	0	0	0	0	0	0	0	0	NA	0	0	0	0	0	0	0	0	0	0	0	0	NA	NA	NA	0	0	0	0	0	0	NA	0	0	0	0	NA	0	NA	0	0	NA
1	7525610	7525615	Gypsy	ATHILA7	presence	NA	0	0	0	0	0	0	0	0	0	0	NA	0	0	0	0	0	0	0	0	0	0	0	0	NA	NA	NA	0	0	0	0	0	0	NA	0	0	0	0	NA	0	NA	0	0	NA
1	7533702	7533702	Copia	META1	presence	0	0	0	0	0	0	0	0	0	0	0	NA	0	0	0	0	0	0	0	0	0	0	0	NA	0	0	0	0	0	0	0	0	0	0	0	0	0	0	0	0	0	0	0	0
1	7533901	7533909	Copia	ATCOPIA52	presence	0	0	0	0	0	0	0	0	0	0	0	0	0	0	0	0	0	0	0	0	0	0	0	NA	0	0	0	0	0	0	0	0	0	0	0	0	0	0	0	0	0	0	0	0
1	7536389	7536433	Gypsy	ATHILA8B	presence	NA	NA	NA	NA	NA	NA	NA	NA	NA	NA	0	NA	0	0	0	0	NA	0	0	0	0	0	0	NA	NA	NA	NA	0	0	0	0	0	NA	NA	0	0	NA	NA	NA	0	NA	NA	0	NA
1	7537093	7537104	HAT	SIMPLEHAT2	presence	0	1	1	1	NA	1	1	0	1	1	0	1	0	0	0	1	1	0	0	0	0	0	0	NA	NA	NA	NA	0	0	0	0	0	1	1	0	0	1	0	1	0	1	NA	1	1
1	7538755	7538767	Copia	ATCOPIA66	presence	NA	NA	NA	0	NA	NA	NA	0	NA	NA	NA	NA	0	0	0	NA	NA	0	0	0	0	0	NA	NA	NA	NA	NA	0	0	0	0	0	NA	NA	NA	NA	NA	NA	NA	NA	NA	NA	NA	NA
1	7538755	7538767	Gypsy	ATHILA4C	presence	NA	NA	NA	0	NA	NA	NA	0	NA	NA	NA	NA	0	0	0	NA	NA	0	0	0	0	0	NA	NA	NA	NA	NA	0	0	0	0	0	NA	NA	NA	NA	NA	NA	NA	NA	NA	1	NA	NA
1	7542357	7542367	MuDR	VANDAL14	presence	0	0	0	0	0	0	0	0	0	0	0	0	0	0	0	0	0	0	0	0	0	0	0	NA	0	NA	0	0	0	0	0	0	0	0	0	0	0	0	NA	0	0	0	0	0
1	7546474	7546481	Copia	ATCOPIA78	presence	0	0	0	0	0	0	0	0	0	0	0	0	0	0	0	0	0	0	0	0	0	0	0	0	0	0	0	0	0	0	0	0	0	0	0	0	0	0	0	0	0	0	0	0
1	7548500	7548508	Copia	ENDOVIR1	presence	0	0	0	0	0	0	0	0	0	0	0	0	0	0	0	0	0	0	0	0	0	0	0	0	0	NA	0	0	0	0	0	0	0	0	0	0	0	0	0	0	0	0	0	0
1	7552294	7552306	MuDR	VANDAL1N1	presence	0	0	0	0	0	0	0	0	0	0	0	0	0	0	0	0	0	0	0	0	0	0	0	0	0	0	0	0	0	0	0	0	0	0	0	0	NA	0	0	0	0	0	0	0
1	7579135	7579145	HAT	ATHATN6	presence	0	0	0	0	0	0	0	0	NA	0	0	0	0	0	0	0	0	0	0	0	0	0	1	0	0	0	0	0	0	0	0	0	0	0	0	0	0	0	0	0	NA	0	0	0
1	7610015	7610021	Copia	META1	presence	0	0	0	0	0	0	0	0	0	0	0	NA	0	0	0	0	0	0	0	0	0	0	0	NA	0	0	NA	0	0	0	0	0	0	0	0	0	0	NA	0	0	0	0	0	0
1	7612549	7612556	Copia	ATCOPIA13	presence	0	0	0	0	0	0	0	0	0	0	0	0	0	0	0	0	0	0	0	0	0	0	0	0	0	0	0	0	0	0	0	0	0	0	0	0	0	0	0	0	0	0	0	0
1	7663678	7663698	HAT	TAG3N1	presence	0	0	0	0	0	0	0	0	0	0	0	0	0	0	0	0	0	0	0	0	0	0	0	0	0	NA	0	0	0	0	0	0	0	0	0	0	0	0	0	0	0	0	0	0
1	7670859	7670864	Copia	ATCOPIA11	presence	0	0	0	0	NA	0	0	0	0	0	0	0	0	0	0	0	NA	0	0	0	0	0	0	NA	0	0	0	0	0	0	0	0	0	0	0	0	0	0	0	0	0	0	0	0
1	7670865	7670896	Copia	ATCOPIA11	presence	0	0	0	0	0	0	0	0	0	0	0	0	0	0	0	0	0	0	0	0	0	0	0	NA	0	0	0	0	0	0	0	0	0	0	0	0	0	0	0	0	0	0	0	0
1	7673064	7673070	Copia	ATCOPIA36	presence	0	0	0	0	0	0	0	0	0	0	0	0	0	0	0	0	0	0	0	0	0	0	0	0	0	0	0	0	0	0	0	0	0	0	0	0	0	0	0	0	NA	0	0	0
1	7673428	7673434	Copia	META1	presence	0	0	0	0	0	0	0	0	0	0	0	0	0	0	0	0	0	0	0	0	0	0	0	NA	NA	0	0	0	0	0	0	0	0	0	NA	0	0	0	0	0	0	0	0	0
1	7688559	7688573	Gypsy	ATHILA4C	presence	0	0	0	0	0	0	0	0	0	NA	0	0	0	0	0	0	0	0	0	0	0	0	0	NA	0	0	0	0	0	0	0	0	0	0	0	0	NA	NA	NA	0	0	0	0	0
1	7696099	7696117	L1	ATLINE2	presence	0	0	0	0	0	0	0	0	0	0	NA	0	0	0	0	0	0	0	0	0	0	0	0	NA	0	NA	0	0	0	0	0	0	0	0	0	0	NA	NA	NA	0	0	1	0	0
1	7709110	7709114	L1	ATLINEIII	presence	0	0	0	0	0	0	0	0	0	0	0	0	0	0	0	0	0	0	0	0	0	0	0	0	0	0	0	0	0	0	0	0	0	0	0	0	NA	0	0	0	0	0	0	0
1	7711078	7711089	HAT	SIMPLEHAT2	presence	0	0	0	0	0	0	0	0	0	0	0	0	0	0	0	0	0	0	0	0	0	0	0	0	0	0	0	0	0	0	0	0	0	0	0	0	0	0	0	0	0	0	0	0
1	7723807	7723815	Copia	ATCOPIA78	presence	0	0	0	0	0	0	0	0	0	NA	0	0	0	0	0	0	0	0	0	0	0	0	0	0	0	0	0	0	0	0	0	0	0	NA	0	0	0	0	0	0	0	0	0	0
1	7723857	7723867	Copia	ENDOVIR1	presence	NA	0	0	0	0	NA	0	0	0	0	NA	0	0	0	0	0	0	0	0	0	0	0	0	0	0	0	0	NA	0	0	0	0	0	0	0	0	0	0	0	0	0	0	0	0
1	7724181	7724188	Copia	META1	presence	0	0	0	0	0	0	0	0	0	0	NA	0	0	0	0	0	0	0	0	0	0	0	0	0	0	0	0	0	0	0	0	0	0	0	0	0	0	0	0	0	0	0	0	0
1	7724278	7724286	Copia	ATCOPIA23	presence	0	0	0	0	0	0	0	0	0	0	0	0	0	0	0	0	0	0	0	0	0	0	0	0	0	1	1	0	0	0	0	0	0	0	0	0	0	0	0	0	0	0	1	0
1	7724301	7724306	Copia	ATCOPIA23	presence	0	0	0	0	0	0	0	0	0	0	0	0	0	0	0	0	0	0	0	0	0	0	0	0	0	NA	0	0	0	0	0	0	0	0	0	0	0	0	0	0	0	0	0	0
1	7725313	7725339	MuDR	ATDNAI27T9A	presence	0	0	0	NA	NA	0	NA	0	NA	NA	NA	NA	NA	NA	NA	NA	0	NA	NA	NA	NA	NA	0	NA	NA	0	NA	0	NA	NA	NA	0	NA	NA	0	NA	NA	0	NA	NA	NA	NA	0	0
1	7726474	7726481	Copia	ATCOPIA83	presence	0	0	0	0	0	0	0	0	0	0	0	0	0	0	0	0	0	0	0	0	0	0	0	0	0	0	0	0	0	0	0	0	0	0	0	0	0	0	0	0	0	0	0	0
1	7727664	7727674	MuDR	AT9NMU1	presence	0	0	0	0	0	0	0	0	0	0	0	0	0	0	0	0	0	0	0	0	0	0	0	0	0	NA	0	0	0	0	0	0	0	0	0	0	0	0	0	0	0	0	0	0
1	7728564	7728575	HAT	TAG3N1	presence	0	0	0	0	0	0	0	0	0	0	0	NA	0	0	0	0	0	0	0	0	0	0	0	0	0	NA	0	0	0	0	0	0	0	0	0	0	0	0	0	0	0	0	0	0
1	7729923	7729931	MuDR	ATDNA2T9C	presence	0	0	0	0	NA	0	0	0	NA	0	NA	0	NA	NA	NA	NA	0	NA	NA	NA	NA	NA	0	NA	NA	NA	NA	NA	NA	NA	NA	NA	NA	NA	0	NA	NA	NA	0	0	0	0	0	NA
1	7741657	7741664	Copia	ATCOPIA78	presence	0	0	0	0	0	0	0	0	0	0	0	NA	0	0	0	0	0	0	0	0	0	0	0	0	0	0	NA	0	0	0	0	0	0	0	0	0	0	0	0	0	0	0	0	0
1	7753658	7753670	HAT	TAG3N1	presence	0	0	0	0	0	0	0	0	0	0	0	NA	0	0	0	0	0	0	0	0	0	0	0	NA	NA	0	0	0	0	0	0	0	0	NA	0	0	NA	NA	0	0	1	0	0	NA
1	7765381	7765391	MuDR	VANDAL13	presence	0	0	0	0	0	0	0	0	0	0	0	0	0	0	0	0	0	0	0	0	0	0	0	0	0	0	0	0	0	0	0	0	0	0	0	0	0	0	0	0	0	0	0	0
1	7781749	7781761	MuDR	ARNOLD1	presence	1	1	1	0	1	NA	0	0	NA	0	0	NA	0	0	0	0	0	0	0	0	0	0	NA	NA	0	NA	NA	0	0	0	0	0	0	0	1	0	NA	NA	NA	0	0	0	0	NA
1	7783969	7783978	HAT	SIMPLEHAT2	presence	0	0	NA	0	0	NA	0	0	NA	0	0	0	0	0	0	0	0	0	0	0	0	0	0	NA	NA	NA	NA	0	0	0	0	0	0	NA	0	0	NA	NA	NA	0	0	0	0	0
1	7792669	7792676	Copia	ATCOPIA6	presence	0	0	0	0	0	0	0	0	0	0	0	0	0	0	0	0	0	0	0	0	0	0	0	0	0	0	0	0	0	0	0	0	0	0	0	0	0	0	0	0	0	0	0	0
1	7794550	7794551	Copia	ATCOPIA69	presence	0	0	0	0	0	0	0	0	0	0	0	0	0	0	0	0	0	0	0	0	0	0	0	0	0	0	0	0	0	0	0	0	0	0	0	0	0	0	0	0	0	0	0	0
1	7800916	7800932	MuDR	VANDAL16	presence	NA	0	0	0	0	0	0	0	0	0	0	NA	0	0	0	0	0	0	0	0	0	0	0	NA	NA	0	NA	0	0	0	0	0	0	0	NA	0	NA	NA	0	0	0	0	0	0
1	7811421	7811456	MuDR	VANDAL8	presence	NA	0	0	0	0	0	NA	0	NA	NA	NA	NA	0	0	0	0	NA	0	0	0	0	0	0	NA	NA	NA	0	NA	0	0	0	0	0	NA	0	0	NA	NA	NA	0	NA	0	0	NA
1	7816187	7816198	MuDR	ATDNA2T9A	presence	0	0	0	0	0	0	0	0	0	0	0	0	0	0	0	0	0	0	0	0	0	0	0	NA	NA	NA	NA	0	0	0	0	0	0	0	0	0	0	1	0	0	0	0	1	NA
1	7816203	7816238	MuDR	ATDNA2T9A	presence	0	0	0	0	0	0	0	0	0	0	0	0	0	0	0	0	0	0	0	0	0	0	0	NA	0	NA	NA	0	0	0	0	0	0	NA	0	0	NA	NA	0	0	NA	0	NA	NA
1	7818525	7818538	L1	ATLINE2	presence	NA	0	0	0	0	0	0	0	0	0	0	0	0	0	0	0	0	0	0	0	0	0	0	0	0	0	0	0	0	0	0	0	0	NA	0	0	0	0	0	0	0	0	0	0
1	7822944	7822954	MuDR	VANDAL16	presence	0	0	0	0	0	0	0	0	NA	NA	0	0	0	0	0	0	0	0	0	0	0	0	0	NA	0	0	NA	0	0	0	0	0	0	0	0	0	0	NA	0	0	0	0	0	0
1	7830588	7830594	Copia	META1	presence	NA	0	0	0	0	0	0	0	0	0	NA	0	0	0	0	0	0	0	0	0	0	0	0	NA	0	NA	0	NA	0	0	0	0	0	NA	NA	0	0	NA	0	0	0	0	0	0
1	7831615	7831624	HAT	SIMPLEHAT2	presence	0	0	0	NA	0	0	0	0	0	0	0	0	0	0	0	0	0	0	0	0	0	0	0	NA	NA	NA	NA	1	0	0	0	0	0	0	0	NA	NA	NA	NA	NA	NA	0	NA	NA
1	7845562	7845572	HAT	SIMPLEHAT2	presence	0	0	0	0	0	0	0	0	0	0	0	0	0	0	0	0	0	0	0	0	0	0	0	NA	0	0	0	0	0	0	0	0	0	0	0	0	NA	0	NA	0	0	0	0	0
1	7855563	7855580	Copia	ATCOPIA65A	presence	NA	0	0	0	0	0	0	0	1	0	0	NA	1	1	1	0	0	1	1	1	1	1	0	0	0	0	0	0	1	1	1	1	1	0	0	0	0	0	0	0	0	0	0	0
1	7855566	7855583	Copia	ATCOPIA65	presence	NA	0	0	0	0	0	0	0	NA	0	0	NA	0	1	1	0	0	1	0	1	0	1	0	0	0	0	0	0	1	1	0	1	0	0	0	0	0	0	0	0	0	0	0	0
1	7855570	7855584	Copia	ATCOPIA40	presence	NA	0	0	0	0	0	0	0	NA	0	0	NA	1	1	1	0	0	1	0	1	1	1	0	0	0	0	0	0	1	1	1	1	0	0	NA	0	0	0	0	0	0	0	0	0
1	7864792	7864798	Copia	ATCOPIA3	presence	0	0	0	0	0	0	0	0	0	0	0	0	0	0	0	0	0	0	0	0	0	0	0	0	0	0	0	0	0	0	0	0	0	0	0	0	0	0	0	0	0	0	0	0
1	7865386	7865399	MuDR	ATDNAI27T9B	presence	0	0	NA	0	0	0	0	0	0	0	NA	0	0	0	0	0	0	NA	0	0	0	NA	0	NA	0	0	0	0	0	0	0	0	0	NA	0	0	0	0	0	0	0	0	0	0
1	7865464	7865474	MuDR	VANDAL6	presence	0	0	0	0	0	0	0	0	NA	NA	0	0	0	0	0	0	0	0	0	0	0	0	0	NA	0	0	0	NA	0	0	0	0	0	0	0	0	0	0	0	0	0	0	0	0
1	7885349	7885356	Copia	META1	presence	0	0	0	0	0	0	0	0	0	0	0	0	0	0	0	0	0	0	0	0	0	0	0	NA	0	0	0	0	0	0	0	0	0	0	0	0	0	0	0	0	0	0	0	0
1	7889334	7889340	Copia	ATCOPIA72	presence	0	0	0	0	0	0	0	0	0	0	NA	0	0	0	0	0	0	0	0	0	0	0	0	NA	NA	NA	0	0	0	0	0	0	0	0	0	0	0	0	0	0	0	0	0	0
1	7890154	7890181	En-Spm	ATENSPM5	presence	NA	NA	NA	0	0	NA	0	NA	0	NA	0	0	0	0	0	0	0	0	0	0	0	0	0	0	0	NA	NA	0	0	0	0	0	0	0	NA	0	0	NA	0	0	NA	0	NA	NA
1	7896161	7896168	Copia	ATCOPIA52	presence	0	0	0	0	0	0	0	0	0	0	0	0	0	0	0	0	0	0	0	0	0	0	0	0	0	0	0	0	0	0	0	0	0	0	0	0	0	NA	0	0	NA	0	0	0
1	7899176	7899184	Copia	ATCOPIA93	presence	0	0	0	0	0	0	0	0	0	0	1	0	0	0	0	0	0	0	0	0	0	0	0	0	NA	0	0	0	0	0	0	0	0	0	0	0	0	NA	NA	0	NA	0	NA	NA
1	7905693	7905704	Gypsy	ATHILA4C	presence	NA	NA	NA	NA	0	NA	NA	0	0	0	0	NA	0	0	0	NA	0	0	0	0	0	0	0	NA	NA	NA	NA	NA	0	0	0	0	0	NA	NA	NA	NA	0	NA	NA	0	0	0	0
1	7908300	7908307	Copia	ATCOPIA78	presence	NA	0	0	0	0	0	0	0	0	0	0	NA	0	0	0	0	0	0	0	0	0	0	0	0	NA	NA	NA	0	0	0	0	0	0	0	0	0	0	0	0	0	0	0	NA	0
1	7910285	7910291	Gypsy	TAT1_ATH	presence	0	0	0	0	0	0	0	0	0	0	0	0	0	0	0	0	0	0	0	0	0	0	0	NA	0	NA	0	0	0	0	0	0	0	0	0	0	0	0	0	0	0	0	0	0
1	7916903	7916934	Copia	ATCOPIA40	presence	0	0	0	0	0	0	NA	NA	0	NA	0	NA	0	0	NA	0	0	NA	0	0	0	0	0	0	0	0	0	0	0	0	0	0	0	0	0	0	0	0	0	0	0	0	0	0
1	7921737	7921743	Copia	ATCOPIA51	presence	0	0	0	0	0	0	0	0	0	0	0	0	0	0	0	0	0	0	0	0	0	0	0	0	0	0	0	0	0	0	0	0	0	0	0	0	0	0	0	0	0	0	0	0
1	7927457	7927468	HAT	SIMPLEHAT2	presence	0	0	0	0	0	0	0	0	0	0	0	0	0	0	0	0	0	0	0	0	0	0	0	0	0	0	0	0	0	0	0	0	0	0	0	0	0	0	0	0	0	0	0	0
1	7931145	7931152	Gypsy	ATGP2	presence	0	0	0	0	0	0	NA	0	1	0	0	0	0	0	0	0	0	0	0	0	0	0	0	NA	NA	0	0	0	0	0	0	0	0	0	0	0	0	0	NA	0	0	0	0	0
1	7931146	7931152	Gypsy	ATHILA4C	presence	0	0	0	0	0	0	NA	0	1	0	0	0	0	0	0	0	0	0	0	0	0	0	0	NA	NA	0	0	0	0	0	0	0	0	0	0	0	0	0	NA	0	0	0	0	0
1	7952909	7952920	MuDR	ATMU2	presence	1	0	0	1	1	0	0	0	0	0	0	NA	0	0	0	0	0	0	0	0	0	0	0	0	NA	NA	0	0	0	0	0	0	0	0	0	0	0	NA	0	0	0	0	0	0
1	7976495	7976544	MuDR	ATMU1	presence	0	0	NA	NA	0	0	0	0	NA	0	NA	NA	NA	0	0	NA	NA	0	0	0	0	0	NA	NA	NA	NA	NA	NA	0	0	0	0	0	NA	NA	NA	NA	NA	NA	NA	NA	NA	NA	NA
1	7978815	7978818	Copia	ATCOPIA28	presence	0	0	0	0	0	0	0	0	0	0	0	0	0	0	0	0	0	0	0	0	0	0	0	0	0	0	0	0	0	0	0	0	0	0	0	0	0	0	0	0	0	0	0	0
1	7982279	7982289	MuDR	ATN9_1	presence	0	0	0	0	0	0	0	0	0	0	0	0	0	0	0	0	0	0	0	0	0	0	0	NA	0	1	1	0	0	0	0	0	0	0	0	0	0	NA	NA	0	0	0	0	0
1	7993758	7993776	MuDR	VANDAL8	presence	NA	NA	NA	NA	NA	NA	NA	NA	0	NA	NA	NA	NA	0	0	0	NA	NA	0	0	NA	NA	NA	NA	NA	NA	NA	NA	0	0	NA	NA	NA	0	0	NA	NA	NA	NA	NA	NA	NA	NA	NA
1	8002849	8002852	HAT	TAG3N1	presence	0	0	0	0	0	NA	0	0	0	0	0	0	0	0	0	0	0	0	0	0	0	0	0	0	0	0	0	NA	0	0	0	0	0	0	0	0	0	NA	0	0	0	0	0	0
1	8025449	8025459	MuDR	AT9NMU1	presence	0	0	0	0	0	0	0	0	0	0	0	0	0	0	0	0	0	0	0	0	0	0	0	NA	NA	0	0	0	0	0	0	0	0	0	0	0	NA	0	0	0	0	0	0	NA
1	8026632	8026639	Copia	ATCOPIA13	presence	NA	0	0	0	0	0	0	0	NA	0	0	NA	0	0	0	0	0	0	0	0	0	0	0	0	NA	NA	0	0	0	0	0	0	0	0	NA	0	NA	0	0	0	0	0	0	0
1	8033352	8033362	MuDR	ATDNA2T9A	presence	0	0	0	0	0	0	0	0	0	0	0	NA	0	0	0	0	0	0	0	0	0	0	0	NA	NA	0	0	0	0	0	0	0	0	0	0	0	0	NA	0	0	0	0	0	0
1	8034527	8034541	Gypsy	ATHILA4	presence	0	NA	0	0	0	0	0	0	0	0	0	NA	0	0	0	0	0	0	0	0	0	0	0	NA	NA	NA	NA	0	0	0	0	0	0	0	NA	0	NA	NA	NA	0	0	0	0	0
1	8036940	8036965	L1	ATLINE1A	presence	0	0	0	0	0	NA	0	0	0	NA	NA	0	0	0	0	0	0	0	0	0	0	0	0	NA	NA	NA	NA	0	0	0	0	0	NA	NA	0	0	NA	NA	NA	0	NA	0	0	NA
1	8040142	8040148	Copia	ATCOPIA12	presence	0	0	0	0	0	0	0	0	0	0	0	0	0	0	0	0	0	0	0	0	0	0	0	0	0	0	0	0	0	0	0	0	0	0	0	0	0	0	0	0	0	0	0	0
1	8051423	8051468	MuDR	VANDAL2	presence	0	NA	NA	0	NA	NA	NA	0	NA	0	NA	NA	NA	0	NA	NA	NA	NA	NA	0	0	NA	NA	NA	0	0	0	NA	NA	0	NA	NA	NA	0	NA	NA	0	NA	0	NA	NA	NA	NA	NA
1	8071099	8071110	Gypsy	ATHILA4C	presence	0	0	0	NA	0	0	0	0	0	0	0	NA	0	0	0	0	0	0	0	0	0	0	0	NA	0	0	0	0	0	0	0	0	0	0	0	0	0	0	NA	0	0	0	0	0
1	8104216	8104222	Copia	ATCOPIA78	presence	0	0	0	0	0	0	0	0	0	0	0	0	0	0	0	0	0	0	0	0	0	0	0	0	NA	0	0	0	0	0	0	0	0	0	0	0	0	0	0	0	0	0	0	0
1	8132561	8132568	Copia	ATCOPIA78	presence	0	0	0	0	0	0	0	0	0	0	0	0	0	0	0	0	0	0	0	0	0	0	0	0	0	0	0	NA	0	0	0	0	0	0	0	0	0	0	0	0	0	0	0	0
1	8138390	8138405	HAT	TAG3N1	presence	NA	0	0	NA	0	NA	NA	0	0	0	0	0	NA	NA	NA	0	0	NA	NA	NA	NA	NA	0	NA	0	0	0	NA	NA	NA	NA	NA	NA	0	0	0	0	0	NA	0	NA	0	NA	NA
1	8138687	8138700	Gypsy	ATHILA6A	presence	0	0	0	NA	NA	NA	NA	0	NA	0	0	NA	0	0	0	0	0	0	0	0	0	0	NA	NA	NA	NA	0	NA	0	0	0	0	0	NA	NA	0	NA	0	0	0	NA	0	0	NA
1	8145814	8145821	Gypsy	TAT1_ATH	presence	NA	0	0	0	0	0	0	0	0	0	0	0	0	0	0	0	0	0	0	0	0	0	0	NA	0	NA	0	0	0	0	0	0	0	0	NA	0	0	0	0	0	0	0	0	0
1	8156437	8156445	MuDR	ATN9_1	presence	0	0	0	0	0	0	0	0	0	0	0	0	0	0	0	0	0	0	0	0	0	0	0	NA	NA	0	0	0	0	0	0	0	0	NA	0	0	0	NA	NA	0	0	0	0	0
1	8164327	8164336	HAT	ATHATN2	presence	1	1	1	1	0	1	0	0	NA	0	0	1	1	1	1	0	0	1	1	1	1	1	0	NA	0	0	0	1	1	1	1	1	1	NA	0	0	0	NA	1	0	1	0	0	NA
1	8177695	8177712	L1	ATLINEIII	presence	NA	NA	NA	NA	NA	NA	NA	NA	NA	NA	0	NA	NA	1	1	NA	NA	NA	1	1	1	NA	NA	NA	NA	NA	NA	NA	1	1	NA	NA	NA	NA	NA	NA	NA	NA	NA	NA	NA	NA	0	NA
1	8183573	8183582	HAT	TAG3N1	presence	0	0	0	0	0	0	0	0	0	0	0	0	0	0	0	0	0	0	0	0	0	0	0	NA	0	0	0	0	0	0	0	0	0	0	0	0	0	0	0	0	0	0	0	0
1	8189468	8189478	HAT	SIMPLEHAT2	presence	0	0	0	0	0	0	0	0	0	0	0	NA	0	0	0	0	0	0	0	0	0	0	0	NA	0	0	NA	0	0	0	0	0	0	0	0	0	1	0	1	0	0	0	0	0
1	8200001	8200009	Copia	ATCOPIA69	presence	0	0	0	0	0	0	0	0	0	0	0	0	0	0	0	0	0	0	0	0	0	0	0	0	0	0	0	0	0	0	0	0	0	0	0	0	0	0	NA	0	0	0	0	0
1	8202124	8202131	Copia	ATCOPIA93	presence	0	0	0	0	0	0	0	0	0	0	0	0	0	0	0	0	0	0	0	0	0	0	0	NA	0	0	0	0	0	0	0	0	0	0	0	0	0	0	0	0	0	0	0	0
1	8202131	8202150	Gypsy	ATHILA6A	presence	0	0	0	0	0	0	0	0	0	0	0	0	0	0	0	0	0	0	0	0	0	0	0	NA	0	0	0	0	0	0	0	0	0	0	0	0	0	0	0	0	0	0	0	0
1	8206284	8206290	Copia	META1	presence	0	0	0	0	0	0	0	0	0	0	0	0	0	0	0	0	0	0	0	0	0	0	0	0	0	0	0	0	0	0	0	0	0	0	0	0	0	0	NA	0	0	0	0	0
1	8230073	8230083	MuDR	ATDNAI27T9A	presence	0	0	0	0	NA	0	0	0	0	0	0	NA	0	0	0	0	0	0	0	0	0	0	NA	NA	NA	NA	NA	0	0	0	0	0	0	0	0	0	NA	NA	NA	0	0	0	NA	0
1	8235088	8235102	Gypsy	ATHILA4C	presence	0	0	0	0	0	0	0	0	0	NA	0	NA	0	0	0	0	0	0	0	0	0	0	0	NA	NA	NA	NA	0	0	0	0	0	0	0	NA	0	NA	NA	NA	1	0	0	0	0
1	8239852	8239862	MuDR	VANDAL2	presence	NA	0	0	0	0	0	0	0	0	NA	0	NA	0	0	0	0	0	0	0	0	0	0	0	0	NA	0	NA	NA	0	0	0	0	0	NA	NA	NA	NA	NA	NA	NA	0	0	NA	0
1	8241241	8241243	Copia	ATCOPIA4	presence	0	0	0	0	0	0	0	0	0	0	0	NA	0	0	0	0	0	0	0	0	0	0	0	0	0	0	0	0	0	0	0	0	0	0	0	NA	NA	NA	0	0	NA	0	0	0
1	8262215	8262229	Copia	ATCOPIA80	presence	0	0	0	0	NA	NA	0	0	0	NA	0	0	NA	NA	NA	0	0	NA	NA	NA	NA	NA	0	NA	0	0	0	NA	NA	NA	NA	NA	NA	0	0	NA	NA	NA	0	NA	NA	0	NA	0
1	8264608	8264615	Copia	ATCOPIA5	presence	0	0	0	0	0	0	0	0	0	0	0	0	0	0	0	0	0	0	0	0	0	0	0	0	0	0	0	0	0	0	0	0	0	0	0	0	0	0	0	0	0	0	0	0
1	8265678	8265685	Copia	ATCOPIA78	presence	0	0	0	0	0	0	NA	NA	NA	0	0	0	0	0	0	0	0	0	0	0	0	0	0	NA	0	0	0	0	0	0	0	0	0	0	0	0	0	0	0	0	0	0	0	0
1	8266118	8266124	Copia	META1	presence	0	0	0	0	0	0	0	0	0	0	0	0	0	0	0	0	0	0	0	0	0	0	0	0	0	NA	0	0	0	0	0	0	0	0	0	0	0	0	0	0	0	0	0	0
1	8276643	8276661	HAT	SIMPLEHAT2	presence	NA	0	0	0	NA	0	0	0	0	0	NA	NA	0	0	0	0	0	0	0	0	0	0	NA	NA	NA	NA	0	0	0	0	0	0	NA	NA	0	0	NA	NA	NA	0	0	0	0	NA
1	8277089	8277107	HAT	SIMPLEHAT2	presence	NA	NA	NA	0	NA	0	NA	NA	NA	NA	NA	NA	0	0	0	0	0	0	0	0	0	0	0	NA	NA	NA	NA	NA	0	0	0	0	NA	NA	NA	0	NA	0	NA	0	0	0	0	0
1	8279461	8279466	Harbinger	HARBINGER	presence	NA	1	1	1	0	0	0	0	0	0	0	0	0	0	0	0	0	0	0	0	0	0	0	NA	0	0	0	0	0	0	0	0	0	0	0	0	0	0	0	0	0	0	0	0
1	8283897	8283915	MuDR	VANDAL14	presence	NA	NA	NA	NA	NA	0	0	0	0	NA	0	0	0	0	0	0	0	0	0	0	0	0	0	NA	NA	NA	NA	NA	0	0	0	0	0	0	0	0	0	0	0	0	0	0	0	0
1	8283904	8283909	Mariner	ATDNATA1	presence	NA	1	NA	NA	NA	0	0	0	0	0	0	0	0	0	0	0	0	0	0	0	0	0	0	NA	NA	NA	NA	NA	0	0	0	0	0	0	0	0	0	0	0	0	0	0	0	0
1	8286177	8286186	Copia	ATCOPIA36	presence	NA	NA	0	NA	0	0	0	0	0	0	0	0	0	0	0	0	0	0	0	0	0	0	0	0	0	0	0	0	0	0	0	0	0	0	0	0	NA	NA	NA	0	0	0	0	0
1	8286921	8286932	Copia	ATCOPIA2	presence	0	0	0	0	0	0	0	0	0	0	0	NA	0	0	0	0	0	0	0	0	0	0	0	NA	0	NA	0	0	0	0	0	0	0	NA	NA	NA	NA	NA	0	0	0	0	0	0
1	8294847	8294855	Copia	ATCOPIA93	presence	0	0	0	0	0	0	0	0	0	0	0	0	0	0	0	0	0	0	0	0	0	0	0	0	0	0	0	0	0	0	0	0	0	0	0	0	0	0	0	0	0	0	0	0
1	8307996	8308005	Copia	ATCOPIA4	presence	0	0	0	0	0	0	0	0	0	0	0	0	0	0	0	0	0	0	0	0	0	0	0	0	0	0	0	0	0	0	0	0	0	0	0	0	0	0	0	0	0	0	0	0
1	8308254	8308262	Copia	ATCOPIA28	presence	NA	0	0	0	0	0	0	0	0	0	0	0	0	0	0	0	0	0	0	0	0	0	0	NA	0	NA	0	NA	0	0	0	0	0	0	0	0	0	0	NA	0	0	0	0	0
1	8308597	8308599	MuDR	VANDAL8	presence	0	0	0	0	0	0	0	0	0	0	0	0	0	0	0	0	0	0	0	0	0	0	0	NA	0	0	0	0	0	0	0	0	0	NA	0	0	NA	0	NA	0	0	0	0	0
1	8329964	8329965	MuDR	VANDAL8	presence	0	NA	NA	NA	NA	NA	0	0	0	NA	NA	0	0	0	0	0	0	0	0	0	0	0	0	0	0	0	NA	0	0	0	0	0	0	NA	0	NA	NA	NA	NA	NA	NA	NA	0	NA
1	8332565	8332569	Gypsy	ATHILA8A	presence	NA	NA	1	NA	NA	NA	0	NA	NA	NA	NA	NA	NA	0	0	NA	0	NA	0	0	0	0	NA	NA	NA	NA	NA	NA	0	NA	0	NA	NA	NA	NA	1	1	NA	NA	1	NA	NA	NA	NA
1	8332567	8332591	Gypsy	ATHILA4C	presence	NA	NA	NA	NA	NA	NA	0	NA	NA	NA	NA	NA	NA	0	0	NA	NA	NA	0	0	0	0	NA	NA	NA	NA	NA	NA	0	NA	0	NA	NA	NA	NA	NA	NA	NA	NA	NA	NA	NA	NA	NA
1	8332569	8332569	Copia	ATCOPIA59	presence	NA	1	NA	NA	NA	NA	0	NA	NA	NA	NA	NA	NA	0	0	NA	0	NA	0	0	0	0	NA	NA	NA	NA	NA	0	0	NA	0	NA	NA	NA	NA	NA	NA	NA	NA	1	NA	1	NA	NA
1	8332571	8332571	Gypsy	ATHILA8A	presence	0	NA	NA	NA	NA	NA	0	NA	NA	NA	NA	NA	0	0	0	NA	NA	0	0	0	0	0	NA	NA	NA	NA	NA	0	0	0	0	0	0	NA	NA	NA	NA	NA	NA	NA	NA	NA	NA	NA
1	8332571	8332587	Copia	ATCOPIA59	presence	0	NA	NA	NA	NA	NA	0	NA	NA	NA	NA	NA	0	0	0	NA	NA	0	0	0	0	0	NA	NA	NA	NA	NA	0	0	0	0	0	0	NA	NA	NA	NA	NA	NA	NA	NA	0	NA	NA
1	8340429	8340439	HAT	TAG3N1	presence	NA	0	0	0	0	0	0	0	0	0	0	0	0	0	0	0	0	0	0	0	0	0	0	0	0	0	0	0	0	0	0	0	0	0	0	0	0	0	0	0	0	0	0	0
1	8340961	8340971	Copia	ATCOPIA72	presence	0	0	0	0	0	0	0	0	0	0	0	0	0	0	0	0	0	0	0	0	0	0	0	0	0	0	0	0	0	0	0	0	0	0	0	0	0	0	0	0	0	0	0	0
1	8360222	8360225	L1	ATLINE2	presence	0	0	0	0	0	0	0	0	0	0	0	0	0	0	0	0	0	0	0	0	0	0	0	0	0	0	0	0	0	0	0	0	0	0	0	0	0	0	0	0	0	0	0	0
1	8363642	8363650	Copia	ATCOPIA57	presence	0	NA	NA	0	0	0	0	NA	0	0	0	NA	NA	NA	NA	0	0	NA	NA	NA	NA	NA	NA	NA	NA	NA	0	0	NA	NA	NA	NA	NA	NA	NA	0	0	NA	NA	0	NA	NA	NA	NA
1	8377764	8377795	En-Spm	ATENSPM2	presence	NA	0	0	NA	0	0	0	0	0	0	NA	0	0	0	0	0	0	0	0	0	0	0	0	NA	0	NA	0	0	0	0	0	0	0	0	NA	NA	NA	NA	0	NA	0	0	0	0
1	8378458	8378468	Gypsy	ATGP2N	presence	0	0	0	0	0	0	0	0	0	0	0	0	0	0	0	0	0	0	0	0	0	0	0	0	0	0	0	NA	0	0	0	0	0	NA	0	0	0	0	0	0	0	0	0	0
1	8379579	8379587	Copia	ATCOPIA63	presence	0	0	0	0	0	0	NA	0	NA	0	0	0	0	0	0	0	0	0	0	0	0	0	0	0	0	0	0	0	0	0	0	0	0	0	0	0	0	0	0	0	0	0	0	0
1	8383644	8383650	Harbinger	SIMPLEGUY1	presence	0	0	0	0	0	0	0	0	0	0	0	0	NA	0	NA	0	0	NA	0	0	NA	NA	0	0	NA	1	0	0	0	0	0	0	0	0	0	0	0	NA	0	0	NA	0	0	0
1	8393551	8393558	Gypsy	ATHILA6A	presence	0	0	0	0	0	0	0	0	0	0	0	0	0	0	0	0	0	0	0	0	0	0	0	0	0	0	0	0	0	0	0	0	0	0	0	0	0	0	0	0	0	0	0	0
1	8393568	8393600	Gypsy	ATHILA6A	presence	0	0	0	0	0	0	NA	0	0	0	0	0	0	0	0	0	0	0	0	0	0	0	0	0	0	0	0	0	0	0	0	0	0	0	0	0	0	0	0	0	0	0	0	0
1	8393882	8393888	Copia	ATCOPIA27	presence	0	0	0	0	0	0	0	0	0	0	0	0	0	0	0	0	0	0	0	0	0	0	0	NA	0	0	0	0	0	0	0	0	0	0	0	0	0	0	0	0	0	0	0	0
1	8393894	8393927	Gypsy	ATHILA4C	presence	0	0	0	0	0	0	0	0	0	0	0	NA	0	0	0	0	0	0	0	0	0	0	0	NA	NA	NA	0	0	0	0	0	0	0	NA	0	0	0	0	0	0	0	0	0	0
1	8393913	8393927	Gypsy	ATHILA	presence	0	0	0	0	0	0	0	0	0	0	0	NA	0	0	0	0	0	0	0	0	0	0	0	NA	NA	NA	0	0	0	0	0	0	0	NA	0	0	0	0	0	0	0	0	0	0
1	8393917	8393927	Gypsy	ATGP8	presence	0	0	0	0	0	0	0	0	0	0	0	NA	0	0	0	0	0	0	0	0	0	0	0	NA	NA	NA	0	0	0	0	0	0	0	NA	0	0	0	0	0	0	0	0	0	0
1	8403160	8403166	Copia	ATCOPIA78	presence	0	0	0	0	0	0	0	0	0	0	0	0	0	0	0	0	0	0	0	0	0	0	0	0	0	0	0	0	0	0	0	0	0	NA	0	0	0	0	0	0	0	0	0	0
1	8418980	8418981	MuDR	VANDAL22	presence	0	0	NA	NA	0	0	0	NA	0	0	NA	0	0	0	0	0	0	0	0	0	0	0	NA	NA	NA	0	0	0	0	0	0	0	0	NA	0	0	NA	NA	NA	0	0	0	0	0
1	8471532	8471552	Copia	META1	presence	NA	0	0	NA	0	0	0	0	0	0	0	NA	0	0	0	0	0	0	0	0	0	0	NA	NA	NA	NA	NA	NA	0	0	0	0	0	0	NA	0	NA	NA	NA	0	0	0	0	NA
1	8476429	8476439	Gypsy	ATHILA6A	presence	NA	NA	NA	0	NA	NA	NA	NA	NA	NA	NA	NA	NA	NA	NA	NA	0	NA	NA	NA	NA	NA	NA	NA	NA	NA	NA	NA	NA	NA	NA	NA	NA	NA	NA	0	NA	NA	NA	0	NA	NA	0	NA
1	8476446	8476452	Gypsy	ATHILA6A	presence	NA	NA	NA	NA	NA	NA	NA	NA	NA	NA	NA	NA	NA	NA	NA	NA	0	NA	NA	NA	NA	NA	NA	NA	NA	NA	NA	NA	NA	NA	NA	NA	NA	NA	NA	1	NA	NA	NA	1	NA	NA	0	NA
1	8476920	8476921	Copia	META1	presence	0	NA	NA	0	0	NA	NA	NA	NA	NA	NA	0	NA	NA	NA	NA	0	NA	NA	NA	NA	NA	NA	NA	NA	NA	0	NA	NA	NA	NA	NA	NA	NA	NA	0	0	NA	NA	0	0	NA	0	0
1	8487839	8487855	Copia	ATCOPIA86	presence	NA	NA	NA	NA	NA	NA	NA	NA	NA	0	0	NA	NA	0	0	0	NA	0	0	0	0	NA	NA	NA	NA	NA	NA	NA	0	0	NA	0	NA	NA	NA	0	NA	NA	NA	0	NA	NA	0	NA
1	8491943	8491950	Copia	ATCOPIA52	presence	NA	NA	NA	NA	NA	0	NA	NA	NA	NA	NA	NA	NA	NA	NA	NA	NA	NA	NA	NA	NA	NA	NA	0	NA	0	0	NA	NA	NA	NA	NA	NA	NA	NA	NA	NA	NA	NA	NA	NA	NA	0	NA
1	8493137	8493147	Copia	ATCOPIA23	presence	NA	0	0	0	1	0	0	0	0	0	0	NA	0	0	0	0	0	0	0	0	0	0	0	NA	0	NA	0	0	0	0	0	0	NA	NA	NA	0	0	0	0	0	0	0	0	0
1	8511033	8511043	MuDR	VANDAL2N1	presence	0	0	0	0	0	0	0	1	1	0	1	1	0	0	0	0	0	0	0	0	0	0	0	NA	NA	0	NA	0	0	0	0	0	0	0	0	0	0	NA	0	0	0	0	0	0
1	8514604	8514618	Gypsy	ATHILA8A	presence	NA	0	0	0	0	0	1	0	0	0	NA	0	NA	1	1	1	1	1	1	1	1	1	0	NA	NA	0	0	NA	NA	1	1	NA	NA	NA	1	0	0	1	0	0	0	0	0	0
1	8514605	8514617	Copia	ATCOPIA68	presence	NA	0	0	0	0	0	NA	0	0	0	NA	0	NA	0	0	NA	NA	NA	NA	0	NA	1	0	NA	NA	0	0	NA	NA	0	NA	NA	NA	NA	NA	0	0	NA	0	0	0	0	0	0
1	8514605	8514618	HAT	ATHAT10	presence	NA	0	0	0	0	0	NA	0	0	0	NA	0	NA	0	0	NA	NA	NA	NA	0	NA	NA	0	NA	NA	0	0	NA	NA	0	NA	NA	NA	NA	NA	0	0	NA	0	0	0	0	0	0
1	8514767	8514777	MuDR	ATMU3N1	presence	0	0	0	0	0	0	0	0	0	0	NA	0	0	0	0	0	0	NA	0	0	0	0	0	NA	NA	NA	0	0	0	0	0	0	NA	0	0	0	NA	NA	NA	0	0	NA	0	0
1	8517329	8517338	Copia	ATCOPIA41	presence	NA	0	0	NA	0	0	NA	1	NA	0	1	NA	NA	0	0	NA	NA	NA	NA	0	NA	NA	0	NA	0	NA	NA	NA	0	NA	NA	NA	NA	0	NA	1	NA	NA	NA	0	0	0	0	0
1	8517775	8517777	Gypsy	ATHILA8A	presence	0	0	0	0	0	0	0	0	0	NA	0	NA	0	0	0	0	0	0	0	0	0	0	NA	NA	NA	NA	0	0	0	0	0	0	0	0	0	0	0	NA	NA	0	0	0	0	NA
1	8525448	8525455	MuDR	VANDAL1	presence	0	NA	NA	0	0	NA	0	0	0	0	0	0	NA	NA	NA	NA	NA	NA	NA	NA	NA	NA	0	0	0	0	0	0	NA	NA	NA	NA	NA	0	NA	NA	0	0	0	NA	0	NA	0	0
1	8528982	8528983	HAT	ATHATN2	presence	0	1	1	1	0	1	0	0	0	0	0	0	1	1	NA	NA	NA	1	1	NA	1	1	0	NA	0	0	0	0	1	1	1	1	1	0	1	1	1	0	0	1	0	1	0	0
1	8528982	8528988	HAT	ATHAT1	presence	0	NA	NA	1	0	1	0	0	0	0	0	0	NA	NA	NA	1	NA	NA	1	1	1	NA	0	NA	0	0	0	0	NA	1	1	NA	1	0	NA	NA	NA	0	0	NA	0	1	0	0
1	8532426	8532438	MuDR	VANDAL14	presence	0	0	0	0	0	0	0	0	0	0	0	0	0	0	0	0	0	0	0	0	0	0	0	0	0	0	0	0	0	0	0	0	0	0	0	0	0	0	0	0	0	0	0	0
1	8536016	8536023	Copia	META1	presence	0	0	0	0	0	0	0	0	0	0	0	0	0	0	0	0	0	0	0	0	0	0	0	NA	0	0	0	0	0	0	0	0	0	0	0	0	0	0	0	0	0	0	0	0
1	8537503	8537508	Harbinger	ATIS112A	presence	0	0	0	0	1	0	0	NA	0	0	NA	0	0	0	0	0	0	0	0	0	0	0	0	0	0	0	0	0	0	0	0	0	0	NA	NA	0	0	0	0	0	0	0	0	0
1	8542905	8542909	En-Spm	ATENSPM9	presence	0	0	0	0	0	0	0	0	0	0	0	0	0	0	0	0	0	0	0	0	0	0	0	0	0	0	0	0	0	0	0	0	0	0	0	0	0	0	NA	0	0	0	0	0
1	8542931	8542938	Copia	ATCOPIA93	presence	0	0	0	0	0	0	0	0	0	0	0	0	0	0	0	0	0	0	0	0	0	0	0	0	0	NA	0	0	0	0	0	0	0	0	0	0	0	0	NA	0	0	0	0	0
1	8570509	8570526	HAT	TAG1	presence	NA	0	0	0	0	0	0	NA	NA	0	NA	NA	0	0	0	0	0	0	0	0	0	0	0	0	NA	NA	0	0	0	0	0	0	0	NA	NA	0	0	0	NA	0	NA	0	0	0
1	8570663	8570672	MuDR	ATDNAI27T9A	presence	NA	NA	NA	NA	NA	NA	NA	NA	NA	NA	NA	1	0	0	0	NA	NA	0	0	0	0	NA	NA	NA	NA	NA	NA	NA	0	0	0	0	NA	NA	NA	0	NA	NA	NA	0	NA	0	0	NA
1	8571385	8571400	MuDR	ATDNAI27T9A	presence	NA	NA	0	NA	0	NA	0	NA	NA	0	NA	NA	0	0	0	0	0	0	0	0	0	0	NA	NA	NA	NA	NA	NA	0	0	0	0	0	NA	NA	0	0	0	0	0	NA	0	0	0
1	8575852	8575861	HAT	ATHAT3	presence	0	0	NA	0	0	0	0	0	0	0	0	0	0	0	0	0	0	0	0	0	0	0	0	NA	0	0	0	0	0	0	0	0	0	0	0	0	0	0	0	0	0	0	0	0
1	8578291	8578298	Gypsy	ATGP2	presence	0	0	0	0	0	0	0	0	0	0	0	0	0	0	0	0	0	0	0	0	0	0	NA	NA	0	1	NA	0	0	0	0	0	0	0	0	0	NA	NA	0	0	0	0	0	0
1	8580308	8580318	MuDR	AT9NMU1	presence	0	0	0	0	0	0	0	0	0	0	0	NA	0	0	0	NA	0	0	0	0	0	0	0	0	0	0	NA	0	0	0	0	0	0	NA	NA	NA	NA	0	NA	NA	NA	0	0	0
1	8582695	8582743	L1	ATLINE2	presence	0	0	0	0	0	NA	0	0	0	0	0	0	0	0	0	0	0	0	0	0	0	0	0	NA	NA	0	0	0	0	0	0	0	0	NA	NA	0	NA	0	0	0	0	0	0	0
1	8604089	8604101	Gypsy	ATHILA8B	presence	0	1	NA	NA	NA	NA	NA	NA	NA	0	NA	0	NA	NA	NA	0	0	NA	NA	NA	NA	NA	0	NA	NA	0	0	NA	1	NA	NA	NA	NA	0	NA	1	NA	0	0	1	0	1	NA	0
1	8607998	8608007	MuDR	VANDAL17	presence	NA	0	0	0	0	0	0	0	0	0	0	NA	0	0	0	0	0	0	0	0	0	0	0	0	0	0	0	0	0	0	0	0	0	0	0	0	0	0	0	0	0	0	0	0
1	8608734	8608744	Copia	ATCOPIA72	presence	0	0	0	0	0	0	0	0	0	0	0	0	0	0	0	0	0	0	0	0	0	0	0	NA	0	0	0	0	0	0	0	0	0	0	0	0	0	0	0	0	0	0	0	0
1	8608976	8609011	Copia	ATCOPIA12	presence	0	0	0	0	0	0	0	0	0	0	0	NA	0	0	0	0	0	0	0	0	0	0	0	NA	NA	0	0	0	0	0	0	0	0	NA	0	0	NA	0	NA	0	0	0	0	0
1	8609166	8609180	Gypsy	ATHILA6A	presence	1	NA	NA	NA	0	NA	NA	0	0	0	NA	NA	0	0	0	0	0	0	0	0	0	0	0	NA	NA	0	0	0	0	0	0	NA	1	NA	NA	NA	NA	NA	NA	NA	NA	0	0	0
1	8614355	8614362	Copia	META1	presence	0	0	0	0	0	0	0	0	0	0	0	NA	0	0	0	0	0	0	0	0	0	0	0	0	0	0	0	0	0	0	0	0	0	0	0	0	0	0	0	0	0	0	0	0
1	8631829	8631839	MuDR	VANDAL6	presence	0	0	0	0	0	0	0	0	0	0	0	0	0	0	0	0	0	0	0	0	0	0	0	0	0	0	0	0	0	0	0	0	0	0	0	0	0	0	0	0	NA	0	0	0
1	8640364	8640374	MuDR	VANDAL21	presence	0	0	0	0	0	0	0	0	0	0	0	0	0	0	0	0	0	0	0	0	0	0	0	0	0	0	0	0	0	0	0	0	0	0	0	0	0	0	0	0	0	0	0	0
1	8648419	8648426	Gypsy	ATGP2	presence	1	0	0	0	0	0	0	0	0	0	NA	0	1	1	1	0	0	1	1	1	1	1	0	0	0	0	0	0	1	1	1	1	1	0	0	0	1	0	1	0	0	0	0	0
1	8648425	8648427	Gypsy	ATHILA3	presence	NA	0	0	0	0	0	0	NA	0	0	NA	0	NA	0	0	0	0	0	0	0	NA	NA	0	0	0	0	NA	0	0	0	0	0	NA	0	0	0	0	0	NA	0	0	0	0	0
1	8649042	8649053	MuDR	VANDAL6	presence	0	0	0	0	0	0	0	0	0	0	NA	NA	0	0	0	0	0	0	0	0	0	0	0	NA	0	0	0	0	0	0	0	0	0	NA	0	0	0	0	0	0	0	0	0	0
1	8656192	8656205	Gypsy	ATHILA	presence	0	NA	NA	NA	NA	NA	NA	NA	NA	NA	NA	NA	0	0	0	0	NA	0	0	0	0	0	NA	NA	NA	NA	NA	NA	0	0	0	0	0	NA	NA	NA	NA	NA	0	0	0	0	NA	NA
1	8656194	8656205	Gypsy	ATHILA6A	presence	0	NA	NA	NA	NA	1	NA	NA	NA	NA	NA	NA	0	0	0	0	NA	0	0	0	0	0	NA	NA	NA	NA	NA	NA	0	0	0	0	0	NA	NA	NA	NA	NA	0	0	0	0	NA	0
1	8658780	8658786	Copia	ATCOPIA51	presence	0	0	0	0	0	0	0	0	NA	0	0	0	0	0	0	0	0	0	0	0	0	0	0	0	0	0	0	0	0	0	0	0	0	0	0	0	0	0	0	0	NA	0	0	0
1	8660688	8660698	HAT	SIMPLEHAT1	presence	1	1	1	1	0	0	1	1	1	0	0	NA	1	1	1	1	1	1	1	1	1	1	1	NA	1	1	1	1	1	1	1	1	NA	1	1	1	1	1	1	1	1	0	0	1
1	8661985	8661995	MuDR	VANDAL16	presence	0	NA	0	NA	0	NA	NA	NA	NA	0	0	NA	0	0	0	0	0	0	0	0	0	0	0	NA	NA	NA	0	0	0	0	0	0	0	NA	0	0	NA	NA	NA	0	0	0	NA	0
1	8678183	8678187	En-Spm	ATENSPM5	presence	0	0	0	0	0	0	0	0	0	0	0	0	0	0	0	0	0	0	0	0	0	0	0	0	0	0	0	0	0	0	0	0	0	0	0	0	0	0	0	0	0	0	0	0
1	8682210	8682216	Copia	META1	presence	0	0	0	0	0	0	0	0	0	0	0	0	0	0	0	0	0	0	0	0	0	0	0	0	0	0	0	0	0	0	0	0	0	0	0	0	0	0	0	0	0	0	0	0
1	8695852	8695864	Gypsy	ATHILA8A	presence	0	NA	NA	0	0	0	NA	NA	0	0	0	0	0	0	0	NA	NA	0	0	0	0	0	0	0	0	0	0	0	0	0	0	0	0	0	0	0	0	1	0	0	NA	0	NA	NA
1	8695852	8695864	Gypsy	ATHILA7	presence	0	NA	NA	0	0	0	NA	NA	0	0	0	0	0	0	0	NA	NA	0	0	0	0	0	0	0	0	0	0	0	0	0	0	0	0	0	0	0	0	NA	0	0	NA	0	NA	NA
1	8695856	8695864	Gypsy	ATGP8	presence	0	NA	NA	0	0	0	NA	NA	0	0	0	0	0	0	0	NA	NA	0	0	0	0	0	0	0	0	0	0	0	0	0	0	0	0	0	0	0	0	NA	0	0	NA	0	NA	NA
1	8697785	8697811	Copia	ATCOPIA72	presence	NA	NA	NA	0	0	0	NA	NA	0	NA	0	NA	0	NA	0	0	NA	NA	0	NA	NA	0	0	0	0	NA	0	0	0	0	0	0	NA	NA	NA	0	NA	NA	NA	0	NA	0	NA	NA
1	8706428	8706441	Copia	META1	presence	0	0	0	0	0	0	0	0	NA	0	NA	NA	0	0	0	NA	0	0	0	0	0	0	0	NA	0	0	0	NA	0	0	0	0	0	NA	0	0	NA	1	NA	0	0	0	0	NA
1	8718227	8718233	Copia	ATCOPIA12	presence	1	0	0	0	NA	0	1	NA	0	0	0	0	1	1	1	0	0	1	1	1	1	1	NA	NA	NA	NA	NA	0	1	1	1	1	1	0	0	0	0	1	0	0	0	0	0	0
1	8718227	8718239	Copia	ATCOPIA13	presence	NA	0	0	0	NA	0	NA	NA	0	0	0	0	NA	0	1	0	0	1	1	1	NA	1	NA	NA	NA	NA	NA	0	0	1	1	NA	NA	0	0	0	0	NA	0	0	0	0	0	0
1	8723796	8723803	Copia	ATCOPIA57	presence	NA	0	0	0	0	0	0	NA	0	0	NA	0	0	0	0	0	0	0	0	0	0	0	0	NA	0	0	0	0	0	0	0	0	0	NA	0	0	0	0	0	0	0	0	0	0
1	8724828	8724834	HAT	SIMPLEHAT2	presence	0	0	0	0	0	0	NA	0	0	0	0	0	0	0	0	0	NA	0	0	0	0	0	0	NA	0	0	0	0	0	0	0	0	0	NA	NA	0	0	NA	0	0	0	0	0	0
1	8729007	8729023	L1	ATLINE2	presence	0	0	0	0	0	0	0	NA	0	0	0	0	0	0	0	0	0	0	0	0	0	0	0	0	0	0	0	0	0	0	0	0	0	NA	1	0	0	0	0	0	0	NA	0	0
1	8737765	8737776	MuDR	VANDAL6	presence	0	NA	NA	0	0	0	0	0	0	0	0	0	0	0	0	0	0	0	0	0	0	0	0	NA	0	0	0	0	0	0	0	0	0	NA	0	0	NA	0	NA	0	0	0	0	0
1	8739557	8739567	MuDR	VANDAL8	presence	0	NA	1	0	0	0	0	0	0	0	0	0	0	0	0	0	0	0	0	0	0	0	0	0	0	0	0	0	0	0	0	0	0	0	0	0	0	0	NA	0	0	0	0	0
1	8739746	8739748	Copia	ATCOPIA51	presence	0	0	0	0	0	0	0	0	0	0	0	0	0	0	0	0	0	0	0	0	0	0	0	0	0	0	0	0	0	0	0	0	0	NA	1	0	0	0	NA	0	0	0	0	0
1	8763723	8763730	Copia	ATCOPIA88	presence	NA	0	0	0	0	0	0	0	0	0	0	0	0	0	0	0	0	0	0	0	0	0	NA	NA	NA	NA	NA	NA	0	0	0	0	0	0	0	0	0	0	0	0	0	0	0	NA
1	8764234	8764240	Copia	ATCOPIA26	presence	0	0	0	0	0	0	0	0	0	0	0	0	0	0	0	0	0	0	0	0	0	0	0	0	0	NA	0	0	0	0	0	0	0	0	0	0	0	0	0	0	0	0	0	NA
1	8764863	8764881	MuDR	VANDAL13	presence	NA	0	0	0	0	0	0	0	0	0	NA	NA	NA	NA	NA	0	0	NA	NA	NA	NA	0	0	0	0	0	0	NA	0	NA	NA	NA	NA	NA	0	0	0	0	NA	0	NA	0	0	NA
1	8764863	8764881	MuDR	VANDAL8	presence	NA	0	0	0	0	0	0	0	0	0	NA	NA	NA	NA	NA	0	0	NA	NA	NA	NA	0	0	0	0	0	0	NA	0	NA	NA	NA	NA	NA	0	0	0	0	NA	0	NA	0	0	NA
1	8842727	8842743	MuDR	VANDAL13	presence	0	NA	NA	NA	0	0	0	0	0	0	NA	NA	0	0	NA	NA	0	0	NA	NA	NA	NA	NA	NA	NA	NA	NA	0	NA	NA	NA	NA	NA	NA	NA	NA	NA	0	NA	0	0	NA	NA	NA
1	8853956	8853967	MuDR	ATMU6	presence	NA	0	0	0	0	0	0	0	0	0	0	0	0	0	0	0	0	0	0	0	0	0	0	0	0	0	0	0	0	0	0	0	0	0	0	1	1	0	0	1	0	0	0	0
1	8856032	8856042	Copia	META1	presence	NA	0	0	0	0	0	0	0	0	0	0	NA	0	0	0	0	0	0	0	0	0	0	0	NA	NA	0	NA	0	0	0	0	0	0	0	0	NA	NA	NA	NA	0	0	0	0	0
1	8857027	8857037	MuDR	VANDAL8	presence	0	0	0	0	0	0	0	0	0	0	0	0	0	0	0	0	0	0	0	0	0	0	0	0	0	0	0	0	0	0	0	0	0	0	0	0	0	0	0	0	0	0	0	0
1	8870813	8870824	Copia	ATCOPIA93	presence	0	0	0	0	0	0	0	NA	0	0	NA	NA	0	0	0	0	0	0	0	0	0	0	NA	NA	NA	NA	NA	0	0	0	0	0	0	NA	NA	0	NA	NA	NA	0	0	0	1	NA
1	8876174	8876179	Copia	ATCOPIA15	presence	0	0	0	0	0	0	0	0	0	0	0	0	0	0	0	0	0	0	0	0	0	0	0	0	0	0	0	0	0	0	0	0	0	0	0	0	0	NA	0	0	0	0	0	0
1	8909587	8909597	MuDR	VANDAL2N1	presence	0	0	0	0	0	0	0	0	0	0	0	0	0	0	0	0	0	0	0	0	0	0	0	0	0	NA	0	0	0	0	0	0	0	0	NA	0	NA	NA	NA	0	0	0	0	NA
1	8916092	8916102	MuDR	VANDAL6	presence	0	0	0	0	0	0	0	0	0	0	0	0	0	0	0	0	0	0	0	0	0	0	0	0	0	0	0	0	0	0	0	0	0	0	0	0	0	0	0	0	0	0	0	0
1	8921109	8921123	Gypsy	ATGP8	presence	NA	0	0	NA	NA	NA	0	0	NA	0	NA	NA	0	0	0	0	0	0	0	0	0	0	0	NA	NA	0	0	0	0	0	0	0	0	0	NA	0	NA	NA	1	0	0	0	0	0
1	8940401	8940411	HAT	TAG3N1	presence	0	0	0	NA	0	0	0	0	0	0	NA	0	0	0	0	0	0	0	0	0	0	0	0	0	0	0	0	NA	0	0	0	0	0	0	0	0	0	0	0	0	0	0	0	0
1	8976028	8976030	MuDR	AT9NMU1	presence	0	0	0	0	0	0	0	0	0	0	0	0	0	0	0	0	0	0	0	0	0	0	0	NA	NA	0	0	0	0	0	0	0	0	0	0	0	0	0	0	0	0	0	0	0
1	8976031	8976035	MuDR	AT9NMU1	presence	0	0	0	0	NA	0	0	0	0	0	NA	0	NA	0	NA	NA	0	0	NA	NA	NA	0	NA	NA	NA	0	0	0	0	0	NA	NA	0	0	0	0	NA	0	0	0	0	0	0	0
1	8980108	8980115	Copia	ATCOPIA66	presence	NA	0	0	0	0	0	0	0	0	NA	0	NA	0	0	0	0	0	0	0	0	0	0	NA	NA	NA	NA	NA	0	0	0	0	0	0	NA	0	0	NA	NA	NA	0	NA	0	NA	NA
1	8980108	8980115	En-Spm	ATENSPM2	presence	NA	0	0	0	0	0	0	0	0	NA	0	NA	0	0	0	0	0	0	0	0	0	0	NA	NA	NA	NA	NA	0	0	0	0	0	0	NA	0	0	NA	NA	NA	0	NA	0	NA	NA
1	8981082	8981085	HAT	SIMPLEHAT2	presence	0	0	0	0	0	0	0	0	0	0	0	NA	0	0	0	0	0	0	0	0	0	0	0	1	1	0	0	0	0	0	0	0	0	0	0	0	0	0	0	0	0	1	0	0
1	8988677	8988678	En-Spm	ATENSPM1	presence	0	0	0	0	NA	0	0	0	NA	0	NA	0	0	0	0	0	0	0	0	0	0	0	0	NA	NA	0	0	0	0	0	0	0	0	0	0	0	0	0	NA	0	0	0	0	NA
1	8989863	8989873	MuDR	VANDAL8	presence	0	0	0	0	NA	0	0	0	0	0	0	0	0	0	0	0	0	0	0	0	0	0	0	0	0	0	0	0	0	0	0	0	0	0	0	0	0	0	0	0	0	NA	0	0
1	8995856	8995868	Gypsy	ATHILA3	presence	NA	NA	NA	NA	NA	NA	NA	NA	NA	0	NA	NA	NA	0	0	0	NA	0	0	0	0	NA	NA	NA	NA	NA	0	NA	0	0	0	0	NA	NA	NA	NA	NA	NA	NA	NA	NA	0	NA	NA
1	8995856	8995868	Gypsy	ATHILA	presence	NA	NA	NA	NA	NA	NA	NA	NA	NA	0	NA	NA	NA	0	0	0	NA	0	0	0	0	NA	NA	NA	NA	NA	0	NA	0	0	0	0	NA	NA	NA	NA	NA	NA	NA	NA	NA	0	NA	NA
1	8999870	8999888	HAT	ATHAT10	presence	0	0	0	NA	NA	0	0	0	0	NA	0	0	0	0	0	0	NA	0	0	0	0	0	0	NA	0	0	0	0	0	0	0	0	0	0	0	0	0	NA	0	0	NA	NA	NA	NA
1	9001836	9001845	Copia	ENDOVIR1	presence	NA	0	0	NA	NA	0	0	0	0	NA	0	0	0	0	0	0	0	0	0	0	0	0	0	0	0	NA	NA	0	0	0	0	0	0	0	NA	0	0	NA	0	0	0	NA	0	0
1	9004626	9004639	HAT	TAG1	presence	0	0	0	0	0	NA	0	NA	0	0	NA	0	0	0	0	0	0	0	0	0	0	0	0	0	0	0	0	0	0	0	0	0	0	NA	0	0	0	0	0	0	NA	0	0	0
1	9004754	9004764	MuDR	VANDAL2	presence	0	0	0	NA	0	0	0	0	NA	0	0	0	0	0	0	0	0	0	0	0	0	0	NA	0	0	1	NA	0	0	0	0	0	0	0	0	0	0	0	0	0	NA	0	0	0
1	9023740	9023755	Copia	ATCOPIA68	presence	NA	0	0	0	0	0	0	0	0	0	0	NA	NA	0	0	0	0	0	0	0	0	NA	0	NA	NA	0	0	0	0	0	NA	0	0	NA	NA	0	0	NA	0	0	NA	0	0	0
1	9023743	9023755	Gypsy	ATHILA8A	presence	NA	0	0	0	0	0	0	0	0	0	0	NA	NA	0	0	0	0	0	0	0	0	NA	0	NA	0	0	0	0	0	0	NA	0	0	NA	NA	0	0	NA	0	0	NA	0	0	0
1	9023746	9023749	HAT	ATHAT10	presence	0	0	0	0	0	0	0	0	0	0	0	NA	NA	0	0	0	0	0	0	0	0	NA	0	NA	0	0	0	0	0	0	0	0	0	NA	0	0	0	NA	0	0	NA	0	0	0
1	9023746	9023749	Copia	ATCOPIA68	presence	0	0	0	0	0	0	0	0	0	0	0	NA	NA	0	0	0	0	0	0	0	0	NA	0	NA	0	0	0	0	0	0	0	0	0	NA	0	0	0	NA	0	0	NA	0	0	0
1	9023747	9023751	En-Spm	ATENSPM9	presence	0	0	0	0	0	0	0	0	0	0	0	NA	NA	0	0	0	0	0	0	0	0	0	0	NA	0	0	0	0	0	0	0	0	0	NA	NA	0	0	NA	0	0	NA	0	0	0
1	9047636	9047644	HAT	TAG3N1	presence	0	0	0	0	0	0	0	0	0	0	0	0	0	0	0	0	0	0	0	0	0	0	0	0	0	NA	0	0	0	0	0	0	0	0	0	0	0	0	0	0	0	0	0	0
1	9061941	9061942	Copia	META1	presence	0	0	0	0	0	0	0	0	0	0	0	0	0	0	0	0	0	0	0	0	0	0	0	0	NA	NA	0	0	0	0	0	0	0	NA	0	0	0	0	0	0	0	0	0	0
1	9076969	9076997	Copia	META1	presence	NA	0	0	0	0	0	0	0	0	0	0	0	0	0	0	0	0	0	0	0	0	0	0	NA	0	NA	NA	0	0	0	0	0	0	NA	0	0	0	NA	0	0	NA	NA	NA	0
1	9077082	9077089	Copia	ATCOPIA31	presence	0	0	0	0	0	0	0	0	0	0	0	0	0	0	0	0	0	0	0	0	0	0	0	0	0	0	0	0	0	0	0	0	0	NA	0	0	0	0	0	0	NA	NA	NA	0
1	9077589	9077629	Gypsy	ATGP8	presence	NA	NA	NA	NA	NA	NA	NA	NA	0	NA	NA	NA	NA	NA	NA	0	NA	NA	0	0	NA	NA	NA	NA	NA	NA	NA	NA	NA	0	0	NA	NA	NA	NA	0	NA	NA	NA	0	NA	0	NA	0
1	9077638	9077649	Gypsy	ATGP8	presence	NA	NA	NA	NA	NA	NA	NA	NA	0	NA	NA	NA	NA	NA	NA	NA	NA	NA	NA	NA	NA	NA	NA	NA	NA	NA	NA	NA	NA	NA	NA	NA	NA	NA	NA	1	NA	NA	NA	1	NA	NA	NA	NA
1	9084470	9084476	Gypsy	ATGP2	presence	0	0	0	0	0	0	0	0	0	0	0	0	0	0	0	0	0	0	0	0	0	0	0	0	0	0	0	0	0	0	0	0	0	0	0	0	0	0	0	0	0	0	0	0
1	9085079	9085083	Copia	ENDOVIR1	presence	0	0	0	0	0	0	0	0	0	0	0	0	0	0	0	0	0	0	0	0	0	0	0	NA	0	0	0	0	0	0	0	0	0	0	0	0	0	0	0	0	NA	0	0	0
1	9102841	9102854	En-Spm	ATENSPM10	presence	0	0	0	0	0	0	0	0	0	NA	0	NA	NA	1	1	0	0	NA	1	1	NA	NA	NA	NA	NA	NA	NA	0	NA	1	1	NA	0	0	NA	0	NA	NA	NA	0	NA	0	NA	NA
1	9131860	9131885	HAT	TAG3N1	presence	0	0	0	0	0	0	0	0	0	0	0	0	0	0	0	0	0	0	0	0	0	0	0	NA	0	0	0	0	0	0	0	0	0	0	0	0	0	0	0	0	0	0	0	0
1	9135328	9135339	Gypsy	ATLANTYS3	presence	0	0	0	0	0	0	0	0	0	0	0	NA	0	0	0	0	0	0	0	0	0	0	0	NA	NA	NA	NA	NA	0	0	0	0	0	NA	0	0	0	NA	0	0	NA	0	NA	NA
1	9135486	9135501	Copia	ATCOPIA28	presence	NA	NA	NA	0	0	NA	NA	NA	NA	NA	NA	0	0	0	NA	NA	NA	NA	NA	NA	NA	NA	NA	NA	NA	NA	NA	0	0	NA	NA	NA	NA	NA	NA	NA	NA	NA	NA	NA	NA	NA	NA	NA
1	9135486	9135501	Gypsy	ATHILA4C	presence	NA	NA	NA	0	0	NA	NA	NA	NA	NA	NA	0	0	0	NA	NA	NA	NA	NA	NA	NA	NA	NA	NA	NA	NA	NA	0	0	NA	NA	NA	NA	NA	NA	NA	NA	NA	NA	1	NA	NA	NA	NA
1	9141954	9141956	Copia	ATCOPIA4	presence	0	0	0	0	0	0	0	0	0	0	0	0	0	0	0	0	0	0	0	0	0	0	0	0	0	0	0	0	0	0	0	0	0	0	0	0	0	0	0	0	0	0	0	0
1	9146567	9146580	MuDR	ARNOLDY1	presence	NA	NA	NA	NA	1	NA	NA	NA	1	0	0	NA	NA	NA	NA	NA	1	NA	NA	NA	NA	NA	NA	NA	NA	NA	NA	1	NA	NA	NA	NA	1	1	NA	NA	NA	1	NA	NA	NA	0	NA	NA
1	9183338	9183345	Copia	ATCOPIA78	presence	0	0	0	0	0	0	0	0	0	0	0	0	0	0	0	0	0	0	0	0	0	0	0	0	0	0	0	0	0	0	0	0	0	0	0	0	0	0	0	0	0	0	0	0
1	9184531	9184542	MuDR	ATDNAI27T9B	presence	0	0	0	0	0	NA	0	0	0	NA	0	0	0	0	0	0	0	0	0	0	0	0	0	0	NA	0	0	0	0	0	0	0	0	NA	NA	0	0	NA	1	0	0	0	0	0
1	9232934	9232947	Copia	ATCOPIA93	presence	0	0	0	0	0	0	0	0	0	0	0	0	0	0	0	0	0	0	0	0	0	0	0	0	0	0	0	0	0	0	0	0	0	0	0	0	0	NA	0	0	0	0	0	0
1	9234067	9234093	Copia	ATCOPIA58	presence	0	0	0	0	0	0	0	0	0	0	0	0	0	0	0	0	0	0	0	0	0	0	0	0	0	NA	0	0	0	0	0	0	0	0	0	0	0	0	0	0	0	0	0	0
1	9235238	9235244	Copia	ENDOVIR1	presence	NA	0	0	0	0	0	0	0	0	0	0	0	0	0	0	NA	0	0	0	0	0	0	0	0	0	0	0	0	0	0	0	0	0	0	0	0	0	0	NA	0	0	0	0	0
1	9236907	9236924	MuDR	ARNOLDY1	presence	NA	NA	NA	NA	NA	NA	NA	NA	NA	NA	NA	NA	NA	NA	NA	0	0	NA	0	NA	NA	NA	NA	NA	NA	NA	NA	NA	NA	NA	NA	NA	NA	NA	NA	0	NA	NA	NA	0	NA	0	0	NA
1	9246957	9246968	MuDR	ATDNAI27T9A	presence	0	0	0	0	0	0	0	0	NA	0	0	0	0	0	0	0	0	0	0	0	0	0	0	0	0	0	0	0	0	0	0	0	0	0	0	0	0	0	0	0	0	0	0	0
1	9258323	9258348	L1	ATLINEIII	presence	0	0	0	0	0	0	0	0	0	NA	0	0	0	0	0	0	0	0	0	0	0	0	0	0	0	NA	0	0	0	0	0	0	0	0	0	0	0	0	0	0	NA	0	0	0
1	9259408	9259410	MuDR	VANDAL16	presence	NA	0	NA	0	0	0	0	0	0	NA	0	0	0	0	0	0	NA	0	0	0	0	0	0	NA	NA	0	0	0	0	0	0	0	0	0	0	0	0	NA	0	0	0	0	0	0
1	9269131	9269142	MuDR	VANDAL2N1	presence	0	0	0	0	0	0	0	0	0	0	0	0	0	0	0	0	0	0	0	0	0	0	0	0	0	0	0	0	0	0	0	0	0	NA	0	0	0	0	0	0	NA	0	0	0
1	9269131	9269145	MuDR	VANDAL2N1	presence	0	0	0	0	0	0	0	0	0	0	0	0	0	0	0	0	0	0	0	0	0	0	0	0	0	0	0	0	0	0	0	0	0	NA	0	0	0	0	0	0	1	0	0	0
1	9284460	9284469	Copia	ATCOPIA63	presence	0	0	0	NA	0	0	0	0	0	0	0	NA	0	0	0	0	0	0	0	0	0	NA	0	NA	0	NA	0	0	0	0	NA	0	NA	0	0	0	0	NA	0	0	NA	0	NA	0
1	9298626	9298637	HAT	TAG1	presence	NA	NA	0	NA	0	0	0	0	NA	0	NA	NA	0	0	0	0	NA	0	0	0	0	0	0	NA	0	NA	0	0	0	0	0	0	0	0	NA	0	0	0	0	0	0	0	0	0
1	9306146	9306151	Gypsy	ATHILA2	presence	NA	NA	NA	0	NA	0	NA	NA	NA	NA	NA	NA	0	0	0	0	0	0	0	0	0	0	NA	NA	NA	NA	NA	NA	0	0	0	0	NA	0	0	0	NA	NA	NA	0	0	NA	0	NA
1	9307956	9307962	Copia	ATCOPIA4	presence	NA	0	0	0	0	0	NA	0	NA	NA	0	0	0	0	0	0	0	0	0	0	0	0	NA	NA	NA	NA	NA	0	0	0	0	0	0	0	0	0	0	NA	0	0	0	0	0	0
1	9311445	9311455	Copia	ATCOPIA50	presence	0	0	0	0	0	0	0	0	0	0	0	0	0	0	0	0	0	0	0	0	0	0	0	0	0	0	0	0	0	0	0	0	0	0	0	0	0	0	NA	0	NA	0	0	0
1	9317503	9317514	MuDR	VANDAL1	presence	0	NA	NA	0	0	NA	NA	NA	NA	NA	NA	NA	0	0	0	0	0	NA	0	NA	0	0	1	1	NA	NA	NA	0	0	0	NA	0	0	NA	0	0	NA	0	0	0	0	0	0	NA
1	9318271	9318281	En-Spm	ATENSPM6	presence	0	0	0	0	0	0	0	0	0	0	0	0	0	0	0	0	0	0	0	0	0	0	0	0	0	0	0	0	0	0	0	0	0	0	0	0	0	0	0	0	1	0	0	0
1	9318808	9318814	Copia	ATCOPIA93	presence	0	0	0	0	0	0	0	0	0	0	0	0	0	0	0	0	0	0	0	0	0	0	0	0	0	0	0	0	0	0	0	0	0	0	0	0	0	0	0	0	NA	0	0	0
1	9326694	9326711	MuDR	VANDAL13	presence	NA	NA	NA	NA	NA	NA	0	NA	NA	NA	NA	NA	0	0	NA	NA	NA	0	NA	NA	NA	NA	NA	NA	NA	NA	NA	NA	0	0	NA	NA	NA	NA	NA	NA	NA	NA	NA	0	NA	0	0	NA
1	9327614	9327625	MuDR	VANDAL14	presence	NA	0	0	NA	0	0	0	0	NA	0	NA	NA	0	NA	NA	0	NA	NA	NA	NA	NA	NA	0	NA	NA	NA	NA	NA	NA	NA	NA	0	0	NA	0	NA	NA	NA	NA	NA	0	0	0	NA
1	9327939	9327946	Copia	ATCOPIA93	presence	0	0	NA	0	0	0	0	0	NA	0	0	NA	0	0	0	0	0	0	0	0	0	0	0	0	0	NA	0	NA	0	0	0	0	0	NA	0	0	0	0	0	0	0	0	0	0
1	9328083	9328113	MuDR	ATDNAI27T9A	presence	NA	0	0	0	0	0	0	0	0	0	0	NA	0	NA	0	0	0	0	0	0	0	0	0	0	0	0	0	0	0	0	0	0	0	0	0	0	0	0	0	0	0	0	0	0
1	9329023	9329030	Copia	ATCOPIA69	presence	NA	0	0	0	0	0	0	0	0	0	NA	0	0	0	0	0	0	0	0	0	0	0	0	NA	NA	0	0	0	0	0	0	0	0	NA	NA	0	0	0	0	0	0	0	0	NA
1	9337853	9337882	Copia	META1	presence	0	0	0	0	0	0	0	0	0	0	0	0	0	0	0	0	0	0	0	0	0	0	0	NA	NA	NA	0	NA	0	0	0	0	0	0	0	0	NA	0	NA	0	NA	0	0	0
1	9341840	9341876	L1	ATLINE2	presence	0	0	0	0	0	0	0	0	0	0	0	0	0	0	0	0	0	0	0	0	0	0	0	0	NA	0	NA	0	0	0	0	0	0	0	0	0	0	0	0	0	0	0	0	0
1	9346409	9346415	Gypsy	ATHILA6A	presence	NA	0	0	NA	NA	NA	NA	0	NA	NA	NA	NA	0	0	0	0	0	0	0	0	0	0	NA	NA	NA	NA	NA	NA	0	0	0	0	0	NA	NA	0	NA	NA	NA	0	0	0	0	0
1	9349579	9349589	Gypsy	ATHILA4C	presence	0	0	NA	0	0	0	0	NA	0	0	0	NA	1	0	NA	0	0	NA	1	0	NA	NA	NA	NA	NA	NA	NA	0	NA	NA	NA	NA	NA	NA	1	NA	NA	NA	NA	1	NA	0	1	NA
1	9349579	9349592	Gypsy	ATHILA7	presence	0	0	NA	0	0	0	0	NA	0	0	0	NA	NA	0	NA	0	0	0	NA	0	NA	NA	NA	NA	NA	NA	NA	0	NA	0	NA	NA	NA	NA	NA	NA	NA	NA	NA	0	NA	0	NA	NA
1	9358508	9358514	Copia	ATCOPIA75	presence	0	0	0	0	0	0	0	0	0	0	0	0	0	0	0	0	0	0	0	0	0	0	0	NA	0	0	0	0	0	0	0	0	0	0	0	0	0	NA	0	0	0	0	0	0
1	9361012	9361023	MuDR	VANDAL2N1	presence	0	0	0	0	0	0	0	0	0	0	0	0	0	0	0	0	0	0	0	0	0	0	0	NA	0	0	0	0	0	0	0	0	0	0	0	0	0	0	0	0	0	0	0	0
1	9361994	9362001	Gypsy	ATGP1	presence	0	0	0	0	0	0	0	0	NA	0	0	0	0	0	0	0	0	0	0	0	0	0	NA	NA	NA	NA	NA	0	0	0	0	0	0	NA	0	0	0	0	0	0	0	0	0	0
1	9363474	9363483	Copia	ENDOVIR1	presence	0	0	0	0	0	0	0	0	0	0	0	0	0	0	0	0	0	0	0	0	0	0	0	0	0	0	0	0	0	0	0	0	0	0	0	0	0	0	0	0	0	0	0	0
1	9366252	9366263	Gypsy	ATHILA6A	presence	NA	NA	NA	NA	0	NA	NA	NA	NA	0	NA	NA	NA	0	NA	NA	NA	NA	NA	NA	NA	NA	0	NA	NA	NA	NA	NA	NA	NA	NA	NA	NA	NA	NA	NA	NA	NA	NA	0	0	0	NA	NA
1	9366252	9366263	Copia	META1	presence	NA	NA	NA	NA	0	NA	NA	NA	NA	0	NA	NA	NA	0	NA	NA	NA	NA	NA	NA	NA	NA	0	NA	NA	NA	NA	NA	NA	NA	NA	NA	NA	NA	NA	NA	NA	NA	NA	0	0	0	NA	NA
1	9366261	9366278	MuDR	VANDAL8	presence	NA	NA	NA	NA	0	NA	NA	NA	NA	0	NA	NA	NA	0	NA	NA	NA	NA	NA	NA	NA	NA	0	NA	NA	NA	NA	NA	NA	NA	NA	NA	NA	NA	NA	NA	NA	NA	NA	0	0	0	NA	NA
1	9367959	9368002	Gypsy	ATHILA	presence	NA	0	0	0	0	0	NA	0	0	0	0	NA	0	0	0	0	0	0	0	0	0	0	0	NA	NA	NA	0	0	0	0	0	0	0	0	NA	NA	NA	NA	NA	0	0	0	0	NA
1	9385479	9385488	MuDR	VANDAL15	presence	NA	NA	NA	NA	0	0	0	NA	0	NA	NA	NA	0	0	0	0	NA	0	0	0	0	0	NA	NA	NA	NA	NA	NA	0	0	0	0	0	NA	0	0	NA	0	NA	0	0	NA	NA	0
1	9385479	9385489	MuDR	VANDAL16	presence	NA	NA	NA	NA	0	0	0	NA	0	NA	NA	NA	0	0	0	0	NA	0	0	0	0	0	NA	NA	NA	NA	NA	NA	0	0	0	0	0	NA	0	0	NA	0	NA	0	0	NA	NA	0
1	9385492	9385496	MuDR	VANDAL16	presence	0	NA	NA	NA	0	0	0	NA	0	NA	NA	NA	0	0	0	0	NA	0	0	0	0	0	NA	NA	NA	NA	NA	NA	0	0	0	0	0	NA	0	0	NA	0	NA	0	NA	NA	NA	0
1	9385500	9385505	MuDR	VANDAL15	presence	0	NA	NA	NA	0	0	0	NA	0	NA	NA	NA	0	0	0	0	NA	0	0	0	0	0	NA	NA	NA	NA	NA	NA	0	0	0	0	0	NA	0	0	NA	0	NA	0	0	NA	NA	0
1	9387819	9387828	Copia	ATCOPIA72	presence	0	0	0	0	0	0	0	0	1	0	0	0	0	0	0	0	0	0	0	0	0	0	0	0	NA	NA	0	0	0	0	0	0	0	NA	0	0	0	0	0	0	0	0	0	0
1	9391525	9391535	HAT	SIMPLEHAT2	presence	0	0	0	0	0	0	0	0	0	0	0	NA	0	0	0	0	0	0	0	0	0	0	0	0	0	0	0	0	0	0	0	0	0	0	0	0	0	0	0	0	0	0	0	0
1	9393564	9393574	MuDR	VANDAL8	presence	0	0	0	0	0	0	0	0	0	0	0	0	0	0	0	0	0	0	0	0	0	0	0	0	0	0	0	0	0	0	0	0	0	0	0	0	0	0	0	0	0	0	0	0
1	9407407	9407414	Copia	ATCOPIA12	presence	0	0	0	0	0	0	0	0	0	0	0	0	0	0	0	0	0	0	0	0	0	0	0	0	NA	NA	0	0	0	0	0	0	0	0	0	0	0	0	0	0	0	0	0	0
1	9412106	9412115	HAT	SIMPLEHAT2	presence	0	0	0	0	NA	0	0	0	0	0	0	0	NA	0	0	0	0	0	0	NA	NA	0	0	NA	0	NA	0	0	NA	0	0	0	0	0	0	NA	NA	0	0	0	0	NA	NA	0
1	9416882	9416896	Gypsy	ATHILA4C	presence	0	0	0	NA	0	NA	0	0	NA	0	NA	NA	0	0	0	NA	0	0	0	0	0	0	NA	NA	NA	NA	NA	0	0	0	0	0	0	0	0	NA	NA	NA	NA	0	0	NA	NA	NA
1	9419129	9419136	Gypsy	ATHILA8B	presence	0	0	0	0	0	NA	0	0	NA	0	0	0	0	0	0	NA	0	0	0	0	0	0	0	NA	0	0	0	0	0	0	0	0	0	0	0	NA	NA	NA	NA	NA	0	NA	0	0
1	9425350	9425365	Gypsy	ATHILA4C	presence	0	0	0	0	0	0	0	0	NA	0	0	0	0	0	0	0	0	0	0	0	0	0	NA	NA	NA	NA	NA	0	0	0	0	0	0	NA	0	0	NA	NA	NA	NA	0	0	0	0
1	9428490	9428498	Copia	ATCOPIA36	presence	0	0	0	0	0	0	0	0	0	0	NA	0	0	0	0	0	0	0	0	0	0	0	0	0	0	0	0	0	0	0	0	0	0	0	0	0	0	0	0	0	0	0	0	0
1	9439372	9439385	Gypsy	ATHILA6A	presence	NA	0	0	NA	NA	NA	NA	NA	NA	NA	NA	NA	NA	NA	NA	0	NA	NA	NA	NA	NA	NA	NA	NA	NA	NA	NA	0	NA	NA	NA	NA	NA	NA	NA	NA	NA	NA	NA	NA	NA	NA	NA	0
1	9439386	9439392	Gypsy	ATGP8	presence	NA	0	0	NA	NA	NA	NA	NA	NA	NA	NA	NA	NA	NA	NA	0	NA	NA	NA	NA	NA	NA	NA	NA	NA	NA	NA	0	0	NA	NA	NA	NA	NA	NA	NA	NA	NA	NA	NA	NA	0	NA	0
1	9439386	9439395	Gypsy	ATHILA	presence	NA	0	0	NA	NA	NA	NA	NA	NA	NA	NA	NA	NA	NA	NA	0	NA	NA	NA	NA	NA	NA	NA	NA	NA	NA	NA	0	NA	NA	NA	NA	NA	NA	NA	NA	NA	NA	NA	NA	NA	0	NA	0
1	9452295	9452302	Copia	ATCOPIA51	presence	0	0	0	0	0	0	0	0	0	0	0	0	0	0	0	0	0	0	0	0	0	0	0	0	0	0	0	0	0	0	0	0	0	0	0	0	0	0	0	0	0	0	0	0
1	9453911	9453917	Copia	ATCOPIA11	presence	0	0	0	0	0	0	0	0	0	0	0	0	0	0	0	0	0	0	0	0	0	0	0	NA	0	0	0	0	0	0	0	0	0	0	0	0	0	0	0	0	0	0	0	0
1	9458260	9458287	HAT	TAG3N1	presence	NA	NA	NA	NA	NA	0	0	0	NA	0	NA	0	NA	NA	NA	NA	0	NA	0	NA	NA	0	0	NA	NA	NA	0	0	NA	NA	NA	NA	NA	0	0	0	0	0	0	0	NA	0	0	0
1	9458637	9458649	HAT	SIMPLEHAT2	presence	0	0	NA	0	0	0	0	0	NA	0	0	0	0	0	0	0	0	0	0	0	0	0	0	NA	0	NA	NA	NA	0	0	0	0	0	NA	0	0	0	0	0	0	0	0	0	NA
1	9462808	9462854	Copia	ATCOPIA95	presence	0	0	0	0	0	0	0	0	0	0	0	0	0	0	0	0	0	0	0	0	0	0	0	NA	0	0	NA	0	0	0	0	0	0	NA	NA	0	0	NA	0	0	0	0	0	0
1	9462982	9462992	HAT	TAG1	presence	0	0	0	0	0	0	0	0	0	0	0	0	0	0	0	0	0	0	0	0	0	0	0	NA	0	NA	0	0	0	0	0	0	0	0	0	0	0	0	0	0	0	0	0	0
1	9463764	9463782	Copia	ATCOPIA75	presence	0	0	0	0	0	0	0	0	0	0	0	0	0	0	0	0	0	0	0	0	0	0	0	0	NA	0	0	0	0	0	0	0	0	NA	0	0	NA	0	NA	0	0	0	0	NA
1	9466593	9466600	Copia	ATCOPIA78	presence	0	0	0	0	0	0	0	0	0	0	0	0	0	0	0	0	0	0	0	0	0	0	0	0	0	0	0	0	0	0	0	0	0	0	0	0	0	0	0	0	0	0	0	0
1	9470981	9470987	Gypsy	ATGP2	presence	0	0	0	0	0	0	0	0	0	0	0	0	0	0	0	0	0	0	0	0	0	0	0	0	0	0	0	0	0	0	0	0	0	0	0	0	0	0	0	0	0	0	0	0
1	9471104	9471109	L1	ATLINEIII	presence	0	0	0	0	0	0	0	0	0	0	0	0	0	0	0	0	0	0	0	0	0	0	0	NA	0	0	0	0	0	0	0	0	0	0	NA	0	0	0	0	0	0	0	0	0
1	9527250	9527258	MuDR	VANDAL16	presence	NA	0	NA	NA	0	0	0	NA	NA	0	NA	NA	0	0	0	0	0	0	0	0	0	0	0	NA	0	0	NA	NA	0	0	0	0	0	0	0	0	NA	0	0	0	0	0	0	NA
1	9539862	9539876	Copia	META1	presence	0	0	0	0	0	0	0	0	0	0	0	0	0	0	0	0	0	0	0	0	0	0	0	NA	0	0	0	0	0	0	0	0	0	0	0	0	0	0	0	0	0	0	0	0
1	9558355	9558367	MuDR	VANDAL6	presence	NA	NA	NA	0	0	NA	0	0	NA	0	0	0	0	0	0	0	0	0	0	0	0	0	0	NA	NA	NA	0	0	0	0	0	0	0	NA	NA	0	0	NA	NA	0	NA	0	0	0
1	9558477	9558487	MuDR	VANDAL16	presence	NA	NA	NA	NA	0	NA	NA	NA	0	0	NA	NA	0	0	0	0	0	0	0	0	0	0	0	NA	NA	NA	0	NA	0	0	0	0	0	NA	NA	0	NA	0	0	0	0	0	0	0
1	9563953	9563963	MuDR	VANDAL6	presence	NA	0	0	0	NA	1	0	NA	0	0	0	0	NA	NA	NA	1	0	NA	NA	NA	NA	NA	0	0	0	0	0	NA	NA	NA	NA	NA	NA	NA	0	0	0	0	0	0	NA	0	NA	0
1	9563974	9563986	MuDR	VANDAL6	presence	0	0	0	0	NA	NA	0	NA	0	0	0	0	NA	NA	NA	0	0	NA	NA	NA	NA	NA	0	0	NA	0	0	NA	NA	NA	NA	NA	NA	NA	0	0	0	0	0	0	0	0	NA	0
1	9564701	9564712	Gypsy	ATLANTYS3	presence	0	0	0	0	NA	0	0	NA	0	0	0	0	NA	NA	NA	0	0	NA	NA	NA	NA	NA	0	NA	0	0	0	NA	NA	NA	NA	NA	NA	0	0	0	0	0	0	0	0	0	NA	0
1	9565508	9565526	Copia	META1	presence	NA	0	0	NA	NA	0	0	NA	NA	0	0	0	NA	NA	NA	0	0	NA	NA	NA	NA	NA	0	NA	NA	0	0	NA	NA	NA	NA	NA	NA	0	0	0	NA	NA	0	0	0	0	NA	NA
1	9565825	9565837	Gypsy	ATHILA4C	presence	0	0	0	0	NA	0	0	NA	0	0	0	0	NA	NA	NA	0	0	NA	NA	NA	NA	NA	0	NA	NA	NA	0	NA	NA	NA	NA	NA	NA	NA	0	0	0	NA	NA	0	1	0	NA	NA
1	9569263	9569269	Gypsy	ATGP2	presence	0	0	0	0	0	0	0	0	0	0	0	0	0	0	0	0	0	0	0	0	0	0	NA	NA	NA	NA	NA	0	0	0	0	0	0	NA	0	0	0	0	0	0	0	0	0	0
1	9569585	9569587	MuDR	VANDAL8	presence	0	0	0	0	0	0	0	0	0	0	0	0	0	0	0	0	0	0	0	0	0	0	NA	NA	NA	NA	NA	0	0	0	0	0	0	NA	0	0	0	0	0	0	0	0	0	0
1	9594664	9594680	MuDR	VANDAL8	presence	0	0	0	0	0	0	0	0	0	0	0	NA	0	0	0	0	0	0	0	0	0	0	NA	NA	NA	NA	NA	0	0	0	0	0	0	0	0	0	0	NA	0	0	NA	0	0	0
1	9603301	9603314	MuDR	VANDAL8	presence	0	0	0	0	0	0	0	0	0	0	0	0	0	0	0	0	0	0	0	0	0	0	0	0	0	0	0	0	0	0	0	0	0	0	0	0	0	0	0	0	0	0	0	0
1	9606361	9606371	MuDR	ATDNA2T9A	presence	NA	NA	NA	0	NA	0	NA	NA	NA	0	0	0	0	0	0	0	0	0	0	0	0	0	0	0	0	0	0	0	0	0	0	0	0	NA	0	NA	NA	NA	NA	NA	NA	0	0	0
1	9628655	9628657	MuDR	ATDNA2T9A	presence	0	0	0	0	0	0	0	0	0	0	0	NA	0	0	0	0	0	0	0	0	0	0	0	0	0	0	0	0	0	0	0	0	0	0	0	0	0	0	0	0	0	0	0	0
1	9629943	9629958	Gypsy	ATHILA6A	presence	NA	NA	0	0	NA	0	0	NA	NA	0	NA	NA	NA	0	NA	0	0	NA	NA	NA	0	0	0	NA	NA	NA	NA	NA	NA	NA	NA	NA	NA	NA	NA	0	0	NA	0	0	0	0	NA	NA
1	9633945	9633960	Copia	ATCOPIA78	presence	0	0	0	0	0	0	0	0	1	0	0	0	0	0	0	0	0	0	0	0	0	0	0	0	0	0	0	NA	0	0	0	0	0	0	0	0	0	0	0	0	0	0	0	0
1	9636604	9636614	HAT	TAG1	presence	NA	0	0	0	0	0	0	0	0	0	0	0	0	0	0	0	0	0	0	0	0	0	0	0	0	0	0	0	0	0	0	0	0	0	NA	0	0	0	0	0	0	0	0	0
1	9676389	9676401	MuDR	VANDAL2	presence	NA	0	0	0	0	0	0	0	0	0	0	NA	NA	0	0	0	0	0	0	0	0	NA	0	NA	0	0	0	0	0	0	0	0	NA	NA	NA	0	0	0	0	0	0	0	0	0
1	9692481	9692487	Copia	ATCOPIA58	presence	NA	0	0	0	NA	NA	NA	0	0	0	0	0	0	0	0	0	0	0	0	0	NA	NA	NA	NA	NA	NA	NA	NA	0	0	NA	0	NA	0	NA	0	0	0	0	0	0	0	NA	0
1	9706277	9706288	Gypsy	ATHILA6A	presence	NA	NA	NA	NA	0	NA	0	0	NA	0	0	0	0	0	0	NA	0	0	0	0	0	0	NA	NA	NA	NA	NA	0	0	0	0	0	0	0	0	0	NA	NA	NA	0	NA	0	0	NA
1	9708272	9708284	Harbinger	HARBINGER	presence	NA	NA	NA	NA	NA	NA	NA	0	NA	0	NA	NA	NA	NA	NA	NA	0	NA	NA	NA	NA	NA	NA	NA	NA	NA	NA	NA	NA	NA	NA	NA	NA	NA	NA	NA	NA	NA	NA	NA	NA	NA	NA	0
1	9714051	9714070	MuDR	AT9NMU1	presence	0	0	NA	NA	0	0	0	0	0	0	0	NA	0	0	0	0	0	0	0	0	0	0	NA	0	NA	NA	NA	0	0	0	0	0	0	0	0	NA	NA	NA	NA	0	0	0	0	0
1	9725773	9725775	MuDR	VANDAL8	presence	NA	0	0	0	0	0	NA	0	0	NA	0	0	0	0	0	0	0	0	0	0	0	0	0	NA	NA	NA	0	0	0	0	0	0	0	0	0	0	0	0	0	0	0	0	0	0
1	9762510	9762524	Copia	META1	presence	0	NA	NA	NA	0	0	0	0	NA	NA	0	0	0	0	0	0	0	0	0	0	0	0	0	NA	0	NA	NA	NA	0	0	0	0	0	0	0	NA	NA	NA	NA	NA	NA	0	0	0
1	9768798	9768804	Copia	ATCOPIA63	presence	0	0	0	0	0	0	0	0	0	0	0	0	0	0	0	0	0	0	0	0	0	0	0	0	0	0	0	0	0	0	0	0	0	0	0	0	0	0	0	0	0	0	0	0
1	9770617	9770627	MuDR	AT9NMU1	presence	0	0	0	0	0	0	0	0	0	0	0	0	0	0	0	0	0	0	0	0	0	0	0	NA	NA	0	0	0	0	0	0	0	0	0	0	0	0	0	0	0	0	0	0	0
1	9785505	9785520	L1	ATLINE2	presence	0	0	0	0	0	0	1	0	0	0	0	0	0	0	0	0	0	0	0	0	0	0	0	0	0	0	0	0	0	0	0	0	0	NA	0	0	0	0	0	0	0	0	0	0
1	9787534	9787552	MuDR	VANDAL8	presence	0	0	NA	0	0	0	0	0	0	0	0	0	NA	0	0	0	0	0	0	0	0	NA	0	NA	0	0	0	0	0	0	0	NA	0	NA	0	NA	NA	NA	NA	0	0	0	0	0
1	9789295	9789318	MuDR	ATMU7	presence	0	0	0	0	0	0	0	0	0	0	0	0	0	0	0	0	0	0	0	0	0	0	0	NA	NA	NA	0	NA	0	0	0	0	NA	0	0	0	NA	0	0	0	0	0	NA	0
1	9793898	9793912	Gypsy	ATHILA4C	presence	0	0	NA	NA	0	0	0	NA	NA	NA	NA	0	0	0	0	NA	0	0	0	0	0	0	NA	NA	NA	NA	NA	NA	0	0	0	0	0	NA	NA	0	NA	NA	NA	NA	NA	0	NA	NA
1	9807558	9807570	Copia	META1	presence	0	0	0	NA	0	0	0	0	0	0	NA	0	0	0	0	0	0	0	0	0	0	0	0	NA	NA	NA	0	0	0	0	0	0	0	NA	0	0	NA	NA	0	0	0	0	0	0
1	9810227	9810239	MuDR	ATMU3	presence	0	0	0	0	0	0	0	0	0	0	0	0	0	0	0	0	0	0	0	0	0	0	0	NA	0	0	0	0	0	0	0	0	0	0	0	0	0	0	0	0	0	0	0	0
1	9818370	9818382	MuDR	VANDAL22	presence	0	0	0	0	0	NA	0	0	0	0	0	0	0	0	0	0	0	0	0	0	0	0	0	NA	0	0	NA	NA	0	0	0	0	0	NA	NA	0	NA	NA	NA	0	0	0	0	NA
1	9818956	9818962	Copia	ATCOPIA88	presence	0	0	0	0	0	0	0	0	0	0	NA	0	0	0	0	0	0	0	0	0	0	0	0	NA	0	NA	0	0	0	0	0	0	0	NA	0	0	0	0	0	0	0	0	0	0
1	9823604	9823612	Copia	ATCOPIA85	presence	0	0	0	0	0	0	0	0	0	0	NA	NA	0	0	0	0	0	0	0	0	0	0	0	NA	NA	0	NA	0	0	0	0	0	0	0	0	0	0	NA	0	0	0	0	0	0
1	9830620	9830643	L1	ATLINE1_1	presence	0	0	0	0	0	0	0	NA	0	0	0	0	0	0	0	0	0	0	0	0	0	0	0	NA	0	0	0	0	0	0	0	0	0	NA	0	0	0	0	0	0	0	0	0	0
1	9831850	9831873	HAT	ATHAT10	presence	0	NA	NA	NA	0	0	NA	0	0	NA	NA	NA	0	0	0	0	0	0	0	0	0	0	0	NA	NA	NA	NA	NA	0	0	0	0	0	NA	NA	0	NA	NA	NA	0	0	0	NA	0
1	9832785	9832826	Gypsy	ATGP8	presence	NA	0	NA	NA	0	0	0	0	NA	NA	NA	NA	0	0	0	0	0	0	0	0	0	0	NA	NA	NA	NA	0	NA	0	0	0	0	0	NA	NA	0	0	0	NA	0	NA	0	NA	NA
1	9837917	9837924	MuDR	BRODYAGA1A	presence	NA	NA	NA	NA	NA	NA	NA	0	NA	NA	NA	NA	0	0	0	NA	NA	0	0	0	NA	NA	NA	NA	NA	NA	NA	NA	0	NA	NA	NA	NA	NA	NA	NA	NA	NA	NA	0	NA	0	NA	NA
1	9842863	9842877	MuDR	VANDAL13	presence	0	NA	NA	0	NA	NA	NA	0	NA	NA	NA	NA	NA	NA	NA	0	NA	NA	NA	NA	NA	NA	0	NA	0	0	0	NA	NA	NA	NA	NA	NA	NA	NA	NA	NA	NA	NA	1	0	1	NA	NA
1	9843923	9843929	Gypsy	ATGP2	presence	0	0	0	0	0	0	0	0	NA	0	1	1	0	0	0	0	0	0	0	0	0	0	0	NA	0	0	0	0	0	0	0	0	0	0	0	0	0	0	0	0	0	0	0	0
1	9845036	9845049	NA	TSCL	presence	NA	1	1	NA	1	1	1	0	1	1	1	NA	NA	1	1	1	1	1	1	1	1	1	0	0	0	0	0	1	1	1	1	1	1	1	1	1	1	1	1	1	0	1	1	1
1	9874258	9874269	MuDR	VANDAL21	presence	0	0	0	0	0	0	0	0	0	0	0	0	0	0	0	0	0	0	0	0	0	0	0	0	0	NA	0	0	0	0	0	0	0	NA	0	0	0	0	0	0	0	0	0	0
1	9879953	9879962	Copia	META1	presence	0	0	NA	0	0	NA	NA	0	0	0	NA	0	0	0	0	0	0	0	0	0	0	0	0	NA	NA	NA	0	0	0	0	0	0	0	0	NA	0	NA	NA	NA	0	0	0	0	0
1	9880650	9880656	Copia	ENDOVIR1	presence	0	0	0	0	0	0	NA	0	0	0	0	0	0	0	0	0	0	0	0	0	0	0	0	NA	0	NA	0	0	0	0	0	0	0	0	NA	0	0	0	0	0	0	0	0	0
1	9882007	9882017	MuDR	VANDAL8	presence	0	0	0	0	0	0	0	0	0	0	0	0	0	0	0	0	0	0	0	0	0	0	0	0	0	0	0	0	0	0	0	0	0	0	0	0	0	0	NA	0	1	0	0	0
1	9887433	9887448	Gypsy	ATHILA	presence	NA	NA	NA	NA	0	NA	NA	NA	0	NA	NA	NA	0	0	0	0	NA	0	0	0	0	NA	0	NA	NA	NA	0	NA	0	0	0	0	0	0	NA	NA	NA	NA	0	NA	NA	0	NA	NA
1	9887435	9887445	Harbinger	HARBINGER	presence	NA	NA	NA	NA	0	NA	NA	NA	0	NA	NA	NA	0	0	1	0	NA	1	1	0	1	1	0	NA	NA	NA	0	NA	0	1	1	1	0	0	0	NA	0	NA	0	NA	NA	0	NA	NA
1	9887435	9887448	Gypsy	ATHILA8A	presence	NA	NA	NA	NA	0	NA	NA	NA	0	NA	NA	NA	0	0	0	0	NA	1	0	0	1	1	0	NA	NA	NA	0	NA	0	0	0	1	0	0	0	NA	NA	NA	0	NA	NA	0	NA	NA
1	9887439	9887443	Harbinger	HARBINGER	presence	NA	NA	NA	0	0	NA	NA	NA	0	NA	NA	NA	0	0	0	0	NA	0	0	0	0	NA	0	NA	NA	NA	0	NA	0	0	0	0	1	0	0	NA	0	NA	0	NA	NA	0	NA	NA
1	9891487	9891502	Gypsy	ATHILA6A	presence	0	NA	NA	NA	0	0	0	NA	0	0	NA	0	NA	0	0	0	0	NA	0	0	0	0	0	NA	NA	NA	NA	0	0	0	NA	NA	NA	NA	0	0	NA	NA	NA	0	0	0	0	NA
1	9895841	9895851	Gypsy	ATHILA8B	presence	NA	NA	NA	0	0	NA	0	NA	NA	NA	NA	NA	0	0	0	0	NA	0	0	0	0	0	NA	NA	NA	NA	NA	1	0	0	0	0	NA	NA	0	0	NA	NA	0	0	NA	0	0	NA
1	9901638	9901687	Gypsy	ATHILA	presence	NA	NA	NA	0	0	NA	0	0	NA	NA	NA	NA	NA	0	0	0	0	NA	0	0	0	0	0	NA	NA	NA	NA	NA	0	NA	0	NA	NA	NA	0	NA	NA	NA	NA	0	NA	0	NA	NA
1	9902458	9902466	Copia	META1	presence	0	0	0	0	0	0	0	0	0	0	0	NA	0	0	0	0	0	0	0	0	0	0	0	NA	NA	NA	0	0	0	0	0	0	0	0	0	0	NA	0	0	0	0	0	0	0
1	9906374	9906380	Copia	ATCOPIA78	presence	0	0	NA	0	0	0	0	0	0	0	0	0	0	0	0	0	0	0	0	0	0	0	0	0	0	0	0	0	0	0	0	0	0	0	0	0	0	0	0	0	0	0	0	0
1	9911001	9911007	Copia	ATCOPIA78	presence	0	0	0	0	0	0	0	0	1	1	0	0	0	0	0	0	0	0	0	0	0	0	1	NA	0	1	1	0	0	0	0	0	0	0	0	0	0	0	0	0	0	0	0	0
1	9914500	9914546	MuDR	VANDAL8	presence	NA	NA	0	0	0	0	0	NA	NA	0	NA	NA	0	0	0	0	0	0	0	0	0	0	NA	NA	NA	NA	NA	0	0	0	0	0	0	0	0	0	NA	NA	NA	0	0	0	0	NA
1	9918771	9918787	MuDR	VANDAL8	presence	0	0	0	NA	NA	0	0	0	0	0	0	NA	0	0	NA	0	NA	0	0	0	NA	0	0	0	NA	NA	0	0	0	0	0	NA	0	0	0	0	NA	0	NA	0	0	NA	0	NA
1	9924462	9924467	MuDR	VANDAL6	presence	0	0	0	0	0	0	0	0	0	0	0	0	0	0	0	0	0	0	0	0	0	0	0	0	0	0	0	0	0	0	0	0	0	0	0	0	0	0	0	0	0	0	0	0
1	9924647	9924653	Copia	META1	presence	0	0	0	0	0	0	0	0	0	NA	0	0	0	0	0	0	0	0	0	0	0	0	0	NA	NA	0	0	0	0	0	0	0	0	0	0	0	0	0	0	0	0	0	0	0
1	9931541	9931558	Copia	ATCOPIA76	presence	0	0	0	0	0	0	0	0	0	0	0	0	0	0	0	0	0	0	0	0	0	0	0	0	NA	0	0	0	0	0	0	0	0	0	0	0	0	0	0	0	0	0	0	0
1	9953957	9953996	MuDR	VANDAL14	presence	NA	0	0	0	0	0	NA	0	0	0	0	0	0	0	0	0	NA	0	0	0	0	0	0	NA	0	0	0	NA	0	0	0	0	0	NA	NA	0	NA	0	NA	0	NA	0	NA	NA
1	9958207	9958213	Copia	META1	presence	0	0	0	0	0	0	0	0	0	0	0	0	0	0	0	0	0	0	0	0	0	0	0	NA	NA	NA	NA	0	0	0	0	0	0	0	0	0	NA	NA	NA	0	0	0	0	NA
1	9959983	9959988	Copia	ATCOPIA4	presence	0	0	0	NA	NA	0	0	0	0	0	0	0	0	0	0	0	0	0	0	0	0	0	0	0	0	0	0	0	0	0	0	0	0	NA	NA	0	0	0	0	0	0	0	NA	0
1	9963355	9963366	Gypsy	ATHILA6A	presence	0	0	0	0	0	0	1	NA	NA	0	0	NA	0	0	0	0	0	0	0	0	0	0	0	NA	NA	NA	NA	NA	0	0	0	0	0	NA	0	0	0	NA	NA	0	NA	0	0	NA
1	9989353	9989366	Gypsy	ATHILA4C	presence	0	0	0	0	0	0	0	0	0	0	0	0	0	0	0	0	0	0	0	0	0	0	0	NA	NA	NA	NA	0	0	0	0	0	0	0	0	0	NA	NA	0	0	0	0	0	0
1	9989441	9989447	Copia	ATCOPIA52	presence	0	0	0	0	0	0	0	0	0	0	0	0	0	0	0	0	0	0	0	0	0	0	0	0	0	NA	NA	0	0	0	0	0	0	0	0	1	1	NA	0	1	0	0	0	0
1	9990885	9990895	MuDR	VANDAL14	presence	NA	0	0	0	0	0	0	0	0	0	0	0	0	0	0	0	0	0	0	0	0	0	0	NA	0	0	0	0	0	0	0	0	0	0	0	0	0	0	0	0	0	0	0	0
1	9991786	9991801	Gypsy	ATHILA6A	presence	0	0	0	0	0	0	0	0	0	0	0	0	0	0	0	0	0	0	0	0	0	0	0	0	0	NA	0	0	0	0	0	0	0	0	0	0	0	0	0	0	0	0	0	0
1	9992876	9992877	Copia	ATCOPIA51	presence	0	0	0	0	0	0	0	0	0	0	0	0	0	0	0	0	0	0	0	0	0	0	0	0	0	0	0	0	0	0	0	0	0	0	0	0	0	0	0	0	0	0	0	0
1	9993520	9993526	Copia	ENDOVIR1	presence	NA	0	0	0	0	0	0	0	0	0	0	0	0	0	0	0	0	0	0	0	0	0	0	0	0	0	0	0	0	0	0	0	0	0	0	0	0	0	0	0	0	0	0	0
1	10001949	10001956	Copia	ATCOPIA28	presence	NA	0	0	0	0	0	0	0	0	0	0	0	NA	0	0	0	0	0	NA	0	0	0	0	NA	0	NA	0	0	0	0	0	0	NA	0	NA	0	0	0	0	0	0	0	0	0
1	10005763	10005772	MuDR	ATDNAI27T9A	presence	0	1	1	0	0	0	0	NA	0	0	0	0	0	0	0	0	NA	0	0	0	0	0	0	NA	NA	0	0	NA	0	0	0	0	0	0	0	0	0	0	0	0	0	0	1	NA
1	10007071	10007077	En-Spm	ATENSPM1	presence	0	0	0	0	0	0	0	0	0	0	0	0	0	0	0	0	0	0	0	0	0	0	0	NA	0	0	0	0	0	0	0	0	0	0	0	0	0	0	0	0	0	0	0	0
1	10012780	10012787	Copia	ATCOPIA49	presence	0	0	0	0	0	0	0	0	0	0	0	0	0	0	0	0	0	0	0	0	0	0	0	0	0	0	0	0	0	0	0	0	0	0	0	0	0	0	0	0	0	0	0	0
1	10014563	10014570	Copia	ATCOPIA28	presence	NA	NA	NA	NA	NA	NA	NA	NA	NA	NA	NA	NA	0	0	0	NA	0	0	0	0	0	0	NA	NA	NA	NA	NA	0	0	0	0	0	0	NA	NA	NA	NA	NA	NA	NA	0	0	NA	NA
1	10015768	10015780	Copia	META1	presence	NA	NA	NA	NA	0	NA	0	NA	NA	NA	NA	0	0	0	0	0	0	0	0	0	0	0	0	NA	NA	0	0	0	0	0	0	0	0	0	NA	0	0	NA	0	0	0	0	NA	NA
1	10015768	10015782	Gypsy	ATHILA7	presence	NA	NA	NA	1	0	NA	0	NA	NA	NA	NA	0	0	0	0	0	0	0	0	0	0	0	0	NA	NA	0	0	0	0	0	0	0	0	0	NA	0	0	NA	0	0	0	0	NA	NA
1	10015768	10015785	L1	ATLINE1_5	presence	1	1	1	1	0	NA	0	1	NA	NA	NA	0	0	0	0	1	0	0	0	0	0	0	0	NA	NA	0	0	0	0	0	0	0	0	0	1	0	0	NA	0	0	0	0	1	1
1	10015772	10015785	Gypsy	ATHILA6A	presence	NA	NA	NA	NA	0	NA	0	NA	NA	NA	NA	0	0	0	0	NA	0	0	0	0	0	0	0	NA	0	0	0	0	0	0	0	0	0	0	NA	0	0	NA	0	0	0	0	NA	NA
1	10015772	10015785	Gypsy	ATHILA7	presence	NA	NA	NA	NA	0	NA	0	NA	NA	NA	NA	0	0	0	0	NA	0	0	0	0	0	0	0	NA	0	0	0	0	0	0	0	0	0	0	NA	0	0	NA	0	0	0	0	NA	NA
1	10018130	10018149	MuDR	ATDNA2T9C	presence	0	0	0	0	0	0	0	0	0	0	0	NA	0	0	0	0	NA	0	0	0	0	0	0	0	NA	0	0	NA	0	0	0	0	NA	0	0	0	0	0	0	0	NA	0	0	0
1	10019132	10019133	Copia	ATCOPIA68	presence	0	0	0	0	0	0	0	0	0	0	0	0	0	0	0	0	0	0	0	0	0	0	0	NA	0	NA	0	0	0	0	0	0	0	0	0	0	0	0	0	0	0	0	0	0
1	10019172	10019180	Gypsy	ATHILA8A	presence	0	0	0	0	0	0	0	0	0	0	0	NA	0	0	0	0	0	0	0	0	0	0	0	NA	NA	NA	NA	0	0	0	0	0	0	0	0	0	NA	NA	0	0	0	0	0	0
1	10046914	10046923	L1	ATLINEIII	presence	0	0	NA	0	0	0	0	0	0	0	0	NA	0	0	0	0	0	0	0	0	0	0	0	NA	0	NA	0	0	0	0	0	0	0	0	NA	0	0	0	0	0	0	0	0	0
1	10053552	10053560	Copia	ENDOVIR1	presence	0	0	0	0	0	0	0	0	0	0	0	0	0	0	0	0	0	0	0	0	0	0	0	0	0	0	NA	0	0	0	0	0	0	0	0	0	0	0	0	0	0	0	0	0
1	10055991	10055997	Copia	ATCOPIA36	presence	0	0	0	0	0	0	0	0	0	0	0	0	0	0	0	0	0	0	0	0	0	0	0	NA	0	0	0	0	0	0	0	0	0	0	NA	0	NA	NA	NA	0	0	NA	0	0
1	10057568	10057585	MuDR	VANDAL8	presence	0	0	0	NA	0	0	0	0	NA	0	0	NA	0	0	0	0	0	0	0	0	0	0	0	NA	NA	NA	0	NA	0	0	0	0	0	NA	NA	0	0	0	1	0	0	1	0	0
1	10058467	10058480	Gypsy	ATHILA6A	presence	0	0	0	0	0	0	0	0	0	0	0	0	0	0	0	0	0	0	0	0	0	0	0	NA	NA	0	NA	0	0	0	0	0	0	0	0	0	NA	NA	NA	0	0	0	0	NA
1	10082977	10083000	L1	ATLINE2	presence	0	0	0	1	0	1	1	0	0	0	0	NA	1	1	1	0	0	1	1	1	1	1	0	0	0	0	0	0	1	1	1	1	1	NA	1	0	0	0	0	0	0	0	1	0
1	10083351	10083358	Copia	META1	presence	0	0	0	0	0	0	0	0	0	0	0	0	1	1	1	0	0	1	1	1	1	1	0	NA	NA	NA	0	0	1	1	1	1	1	NA	0	0	0	0	0	0	0	0	0	0
1	10088866	10088872	Gypsy	ATGP2	presence	0	0	0	0	0	0	0	0	0	0	0	0	0	0	0	0	0	0	0	0	0	0	0	NA	0	0	0	0	0	0	0	0	0	0	0	0	NA	NA	NA	0	0	0	0	0
1	10106940	10106974	HAT	TAG3N1	presence	NA	0	0	NA	0	NA	NA	0	0	0	0	0	NA	NA	NA	0	0	NA	NA	NA	NA	NA	0	0	0	0	0	0	NA	NA	NA	NA	NA	0	NA	0	0	0	0	0	0	0	NA	0
1	10111794	10111835	Gypsy	ATHILA	presence	NA	NA	NA	NA	0	NA	NA	0	0	0	0	NA	NA	0	NA	NA	NA	NA	NA	NA	0	NA	NA	NA	NA	NA	NA	NA	NA	NA	NA	NA	NA	NA	NA	NA	NA	NA	NA	NA	NA	NA	NA	NA
1	10111805	10111832	Copia	META1	presence	NA	NA	NA	NA	0	NA	NA	0	0	0	0	NA	NA	0	NA	NA	NA	NA	NA	NA	0	NA	0	NA	NA	NA	NA	NA	NA	NA	NA	NA	NA	NA	NA	NA	NA	NA	NA	NA	NA	NA	NA	NA
1	10116535	10116536	MuDR	ATDNA2T9C	presence	0	0	0	0	0	0	0	0	0	0	0	0	0	0	0	0	0	0	0	0	0	0	0	0	0	0	0	0	0	0	0	0	0	0	0	0	NA	NA	NA	0	0	NA	0	0
1	10122193	10122208	Gypsy	ATHILA2	presence	0	0	0	0	0	NA	NA	0	0	0	0	0	0	0	0	0	0	0	0	0	0	0	NA	NA	0	NA	NA	0	0	0	0	0	0	NA	NA	0	0	0	0	0	0	0	NA	0
1	10122193	10122208	MuDR	VANDAL3	presence	0	0	0	0	0	NA	NA	0	0	0	0	0	0	0	0	0	0	0	0	0	0	0	NA	NA	0	NA	NA	0	0	0	0	0	0	NA	NA	0	0	0	0	0	0	0	NA	0
1	10123299	10123309	Copia	ATCOPIA4	presence	0	0	0	0	0	0	0	0	0	0	0	0	0	0	0	0	0	0	0	0	0	0	0	0	NA	0	0	0	0	0	0	0	0	0	0	0	0	0	0	0	0	0	0	0
1	10137617	10137630	Gypsy	ATHILA	presence	0	0	0	0	0	0	0	0	0	0	0	NA	0	0	0	0	0	0	0	0	0	0	0	0	0	NA	0	0	0	0	0	0	0	0	0	0	NA	0	NA	0	NA	0	0	0
1	10144624	10144640	HAT	TAG2	presence	0	0	0	0	0	0	0	NA	0	0	0	NA	0	0	0	0	0	0	0	0	0	0	0	0	NA	0	0	0	0	0	0	0	0	0	0	0	NA	0	NA	0	NA	0	0	NA
1	10147452	10147456	L1	ATLINE2	presence	NA	0	0	0	0	0	0	NA	0	0	0	0	0	0	0	0	0	0	0	0	0	0	0	0	NA	0	0	0	0	0	0	0	0	0	0	0	0	0	0	0	0	0	0	NA
1	10152357	10152372	Gypsy	ATHILA4C	presence	NA	NA	NA	0	0	0	0	0	0	0	0	NA	0	0	0	0	NA	0	0	0	0	0	0	NA	NA	NA	NA	NA	0	0	0	0	0	NA	0	0	NA	NA	NA	0	0	NA	0	0
1	10159968	10159975	Copia	ATCOPIA27	presence	NA	0	0	0	0	0	0	0	0	0	0	NA	0	0	0	0	0	0	0	0	0	0	0	NA	NA	NA	NA	0	0	0	0	0	0	0	0	0	NA	NA	NA	0	0	0	0	NA
1	10171138	10171178	Copia	ATCOPIA84	presence	0	0	0	NA	0	0	0	0	0	0	0	0	NA	NA	0	0	0	0	0	0	NA	0	NA	NA	NA	NA	NA	0	NA	0	NA	0	NA	0	0	NA	NA	NA	NA	0	NA	0	NA	NA
1	10171593	10171608	Gypsy	ATHILA4	presence	0	NA	NA	NA	0	NA	0	NA	0	0	0	0	0	NA	0	0	NA	NA	NA	NA	NA	NA	NA	NA	NA	NA	NA	0	NA	0	NA	NA	NA	0	0	NA	NA	NA	NA	1	NA	0	0	NA
1	10171593	10171608	Copia	ATCOPIA66	presence	0	NA	NA	NA	0	NA	0	NA	0	0	0	0	0	NA	0	0	NA	NA	NA	NA	NA	NA	NA	NA	NA	NA	NA	0	NA	0	NA	NA	NA	0	0	NA	NA	NA	NA	NA	NA	0	0	NA
1	10173369	10173375	Copia	META1	presence	0	0	NA	0	0	0	0	0	0	0	0	0	0	0	0	0	NA	0	0	0	0	0	0	0	NA	NA	0	0	0	0	0	0	0	0	0	0	0	0	0	0	0	0	NA	0
1	10184882	10184889	Gypsy	ATGP2	presence	0	0	NA	0	0	0	0	0	0	NA	0	NA	0	0	0	0	0	0	0	0	0	0	0	NA	NA	0	0	0	0	0	0	0	0	0	0	0	NA	NA	NA	0	0	0	0	NA
1	10188074	10188086	Gypsy	ATHILA4	presence	NA	0	0	0	0	NA	0	NA	0	0	0	NA	NA	1	1	0	0	NA	NA	1	NA	NA	NA	NA	NA	NA	NA	NA	NA	NA	1	NA	NA	1	0	NA	NA	NA	NA	1	NA	1	NA	NA
1	10196627	10196638	Gypsy	ATHILA4C	presence	NA	0	0	0	0	NA	0	0	NA	0	0	NA	0	0	0	0	0	0	0	0	0	0	NA	NA	NA	0	NA	0	0	0	0	0	0	NA	NA	0	NA	NA	NA	0	NA	0	NA	NA
1	10199378	10199384	Copia	ENDOVIR1	presence	0	0	0	0	0	0	0	0	0	0	0	0	0	0	0	0	0	0	0	0	0	0	0	0	0	0	0	0	0	0	0	0	0	0	0	0	0	0	0	0	NA	0	0	0
1	10201992	10201999	Copia	ATCOPIA78	presence	NA	0	0	0	0	0	0	0	0	0	0	0	0	0	0	0	0	0	0	0	0	0	0	NA	0	0	0	0	0	0	0	0	0	NA	0	0	0	0	0	0	0	0	0	0
1	10206188	10206197	Copia	ATCOPIA62	presence	0	0	0	0	0	0	0	0	0	0	0	0	0	0	0	0	0	0	0	0	0	0	0	NA	0	0	0	0	0	0	0	0	0	0	0	0	0	0	0	0	0	0	0	0
1	10206580	10206592	Copia	ATCOPIA21	presence	0	0	0	0	0	0	0	0	0	0	0	NA	0	0	0	0	0	0	0	0	0	0	0	0	0	0	0	0	0	0	0	0	0	0	0	0	0	0	0	0	0	0	0	0
1	10213441	10213449	Copia	ATCOPIA35	presence	0	0	0	0	0	0	0	0	0	0	0	0	0	0	0	0	0	0	0	0	0	0	0	0	0	0	0	0	0	0	0	0	0	0	0	0	0	NA	0	0	0	0	0	0
1	10219455	10219472	L1	ATLINEIII	presence	0	0	0	0	0	0	0	0	0	0	0	0	0	0	0	0	0	0	0	0	0	0	0	NA	0	0	0	0	0	0	0	0	0	NA	NA	0	0	0	0	0	0	NA	0	0
1	10221725	10221736	MuDR	VANDAL8	presence	0	0	0	0	0	0	0	0	0	0	0	0	0	0	0	0	0	0	0	0	0	0	0	0	0	0	0	0	0	0	0	0	0	0	0	0	0	0	0	0	0	0	NA	0
1	10228076	10228086	MuDR	AT9MU1	presence	0	0	0	0	0	0	0	0	0	0	0	0	0	0	0	0	0	0	0	0	0	0	0	0	0	NA	0	0	0	0	0	0	0	0	0	0	0	NA	0	0	0	0	0	0
1	10233520	10233533	Gypsy	ATHILA4C	presence	0	0	0	0	0	0	0	0	NA	0	NA	NA	1	0	1	NA	NA	NA	1	1	NA	NA	NA	NA	NA	NA	NA	NA	1	1	NA	NA	0	0	0	0	NA	NA	NA	0	0	0	NA	NA
1	10234220	10234230	HAT	SIMPLEHAT1	presence	0	0	0	0	0	0	0	0	0	0	0	0	0	0	0	0	0	0	0	0	0	0	0	0	0	0	0	0	0	0	0	0	0	0	0	0	0	0	0	0	0	0	0	0
1	10235365	10235370	Harbinger	ATIS112A	presence	0	0	0	0	0	0	0	0	0	0	0	0	0	0	0	0	0	0	0	0	0	0	0	NA	0	NA	NA	0	0	0	0	0	0	0	0	0	0	0	0	0	0	0	0	0
1	10236854	10236861	Copia	ATCOPIA57	presence	0	0	0	0	0	0	0	0	0	0	0	0	0	0	0	0	0	0	0	0	0	0	0	0	0	0	0	0	0	0	0	0	0	0	0	0	0	0	0	0	0	0	0	0
1	10241314	10241315	MuDR	VANDAL8	presence	0	0	0	0	0	0	1	0	0	0	0	0	0	0	0	0	0	0	0	0	0	0	0	NA	NA	NA	0	0	0	0	0	0	0	0	0	0	NA	0	NA	0	0	0	0	0
1	10250494	10250504	Copia	ATCOPIA4	presence	0	0	0	0	0	0	0	0	0	0	0	0	0	0	0	0	0	0	0	0	0	0	0	0	0	0	0	0	0	0	0	0	0	0	0	0	0	0	0	0	0	0	0	0
1	10252075	10252085	Copia	META1	presence	0	0	0	0	0	0	0	0	0	0	0	0	0	0	0	0	0	0	0	0	0	0	0	NA	NA	NA	0	0	0	0	0	0	0	NA	0	0	NA	NA	0	0	0	0	0	NA
1	10252201	10252219	L1	ATLINE1_1	presence	0	0	0	0	0	0	0	0	0	0	0	0	0	0	0	0	0	0	0	0	0	0	0	0	NA	NA	0	0	0	0	0	0	0	0	0	0	NA	0	NA	0	0	0	0	0
1	10263265	10263303	Gypsy	ATHILA4C	presence	NA	0	0	0	NA	0	NA	0	NA	NA	NA	NA	0	0	0	0	0	0	0	0	0	0	0	NA	0	NA	NA	0	0	0	0	0	0	0	0	0	NA	NA	0	NA	0	0	0	0
1	10274880	10274883	Copia	ATCOPIA3	presence	0	0	0	0	0	0	0	0	0	0	0	0	0	0	0	0	0	0	0	0	0	0	0	0	0	0	0	0	0	0	0	0	0	0	0	0	0	0	0	0	NA	0	0	0
1	10275163	10275174	Copia	ATCOPIA72	presence	NA	0	0	0	0	0	0	0	0	0	0	0	0	0	0	0	0	0	0	0	0	0	0	0	0	0	0	0	0	0	0	0	0	NA	0	0	0	0	0	0	0	0	0	0
1	10275341	10275351	Copia	ATCOPIA21	presence	NA	0	0	0	0	0	0	0	NA	0	0	0	0	0	0	0	0	0	0	0	0	0	0	0	0	0	0	0	0	0	0	0	0	0	0	0	0	0	0	0	0	0	0	0
1	10275762	10275772	MuDR	VANDAL6	presence	0	0	0	0	0	0	0	0	NA	0	0	0	0	0	0	0	0	0	0	0	0	0	0	0	0	0	0	NA	0	0	0	0	0	NA	0	0	0	0	0	0	0	0	0	0
1	10290162	10290206	Gypsy	ATGP8	presence	NA	0	0	0	0	0	0	0	0	0	0	NA	0	0	0	0	0	0	0	0	0	0	0	NA	NA	NA	NA	0	0	0	0	0	0	0	0	0	0	NA	0	0	NA	0	NA	NA
1	10296119	10296125	Copia	ATCOPIA93	presence	0	0	0	0	0	0	0	0	0	0	0	0	0	0	0	0	0	0	0	0	0	0	0	NA	0	NA	0	0	0	0	0	0	0	0	0	0	0	0	0	0	0	0	0	0
1	10299986	10300014	MuDR	VANDAL8	presence	0	0	0	0	0	0	0	0	0	0	0	NA	0	0	0	0	0	0	0	0	0	0	0	0	0	NA	0	0	0	0	0	0	0	NA	0	0	0	0	0	0	0	0	0	0
1	10309070	10309080	HAT	TAG2	presence	0	0	0	0	0	0	0	0	0	0	0	0	0	0	0	0	0	0	0	0	0	0	0	0	0	0	0	0	0	0	0	0	0	0	0	0	0	0	0	0	0	0	0	0
1	10322375	10322381	Gypsy	TAT1_ATH	presence	0	1	1	0	0	0	0	0	0	0	0	0	0	0	0	0	0	0	0	0	0	0	0	0	0	0	0	1	0	0	0	0	0	0	0	0	1	0	1	0	0	0	0	0
1	10326889	10326896	MuDR	VANDAL5	presence	0	0	0	0	0	0	0	NA	0	0	0	0	NA	0	0	0	0	0	0	NA	0	0	0	NA	0	0	0	0	0	0	0	0	0	NA	0	0	0	NA	0	0	0	0	0	0
1	10330252	10330262	MuDR	AT9NMU1	presence	0	0	0	0	0	0	NA	0	0	0	0	0	0	0	0	0	0	0	0	0	0	0	0	0	0	0	0	0	0	0	0	0	0	0	NA	0	0	0	0	0	0	0	0	0
1	10330975	10330982	Copia	ATCOPIA23	presence	0	0	0	0	0	0	0	0	0	0	0	0	0	0	0	0	0	0	0	0	0	0	0	NA	0	0	0	0	0	0	0	0	0	0	0	1	1	0	0	1	0	0	0	0
1	10339883	10339894	MuDR	ATMU7	presence	0	0	0	0	0	0	NA	0	0	NA	NA	0	0	0	0	0	0	0	0	0	0	0	0	NA	0	0	0	NA	0	0	0	0	0	0	0	0	0	NA	NA	0	0	0	0	0
1	10344011	10344020	HAT	TAG2	presence	0	0	0	0	0	0	0	0	0	0	0	NA	0	0	0	0	0	0	0	0	0	0	0	0	0	0	0	0	0	0	0	0	0	0	0	0	0	0	0	0	0	0	0	0
1	10345193	10345242	Copia	ATCOPIA12	presence	0	0	0	0	0	0	0	0	0	NA	0	0	0	0	0	0	0	0	0	0	0	0	0	0	0	0	0	0	0	0	0	0	0	0	0	0	0	0	0	0	0	0	0	0
1	10363296	10363340	Gypsy	ATHILA4C	presence	NA	NA	NA	NA	NA	0	NA	NA	0	NA	NA	NA	0	0	0	NA	NA	0	0	0	0	0	NA	NA	NA	NA	NA	NA	0	0	0	0	0	NA	NA	NA	NA	NA	NA	NA	NA	NA	NA	NA
1	10363701	10363711	MuDR	ATDNA2T9A	presence	0	0	0	0	0	0	0	1	0	0	0	0	0	0	0	0	0	0	0	0	0	0	0	NA	NA	0	0	0	0	0	0	0	0	0	0	0	0	0	0	0	0	0	0	0
1	10367008	10367015	Gypsy	ATGP2	presence	0	0	0	0	0	0	0	0	0	0	0	0	0	0	0	0	0	0	0	0	0	0	0	0	0	0	0	0	0	0	0	0	0	0	0	0	0	0	0	0	0	0	NA	0
1	10375431	10375442	L1	ATLINEIII	presence	0	0	0	0	0	0	0	0	0	0	0	0	0	0	0	0	0	0	0	0	0	0	0	NA	0	0	0	0	0	0	0	0	0	0	0	0	0	0	0	0	0	0	NA	0
1	10391356	10391363	Copia	ATCOPIA58	presence	0	0	0	0	0	0	0	0	0	0	0	0	0	0	0	0	0	0	0	0	0	0	0	0	0	0	0	0	0	0	0	0	0	0	0	0	0	0	0	0	0	0	0	0
1	10399796	10399803	Copia	ATCOPIA88	presence	0	0	0	0	0	0	0	0	0	0	0	0	0	0	0	0	0	0	0	0	0	0	0	NA	0	0	0	0	0	0	0	0	0	0	0	0	0	0	NA	0	0	0	0	NA
1	10405953	10405971	MuDR	VANDAL13	presence	NA	0	0	NA	0	0	NA	NA	NA	NA	0	NA	0	1	NA	NA	0	NA	NA	0	NA	NA	NA	NA	NA	NA	NA	NA	0	NA	NA	NA	1	NA	0	0	NA	NA	NA	0	NA	0	0	NA
1	10423073	10423079	Gypsy	ATGP2N	presence	0	0	0	0	0	0	0	0	0	0	0	0	0	0	0	0	0	0	0	0	0	0	0	0	0	0	0	0	0	0	0	0	0	0	0	0	0	0	0	NA	NA	0	0	0
1	10428590	10428609	Copia	ATCOPIA80	presence	0	NA	NA	NA	NA	NA	NA	NA	0	0	NA	0	0	0	0	0	0	0	0	0	0	0	NA	NA	NA	NA	NA	NA	0	0	0	0	0	NA	NA	0	0	NA	0	0	NA	0	NA	NA
1	10429149	10429151	Harbinger	ATIS112A	presence	0	0	0	0	0	0	0	0	0	0	0	0	0	0	0	0	0	0	0	0	0	0	0	0	0	NA	0	0	0	0	0	0	0	0	0	0	0	NA	0	0	0	0	0	0
1	10429272	10429280	HAT	ATHATN6	presence	NA	0	0	0	0	0	0	0	0	0	0	0	0	0	0	0	0	0	0	0	0	0	0	NA	0	0	NA	NA	0	0	0	0	0	0	0	0	0	0	0	0	0	NA	0	0
1	10443103	10443104	En-Spm	ATENSPM5	presence	NA	0	0	NA	NA	0	0	NA	NA	NA	0	0	0	0	0	0	0	0	0	0	0	0	NA	NA	NA	0	NA	0	0	0	0	0	0	0	NA	0	NA	NA	NA	0	0	NA	0	NA
1	10450053	10450068	Copia	ATCOPIA80	presence	NA	NA	NA	NA	NA	NA	NA	0	NA	NA	NA	0	NA	NA	NA	0	NA	NA	NA	NA	NA	NA	NA	NA	NA	NA	NA	NA	NA	NA	NA	NA	NA	NA	NA	NA	0	NA	0	NA	NA	NA	NA	NA
1	10467870	10467880	MuDR	VANDAL13	presence	NA	0	0	0	0	1	0	0	NA	0	0	0	0	0	0	0	0	0	0	0	0	0	1	1	0	1	1	0	0	0	0	0	0	NA	0	0	0	NA	NA	0	1	0	0	0
1	10476732	10476736	En-Spm	ATENSPM6	presence	0	0	0	0	0	0	0	0	0	0	0	0	0	0	0	0	0	0	0	0	0	0	0	0	0	0	0	0	0	0	0	0	0	0	0	0	0	0	0	0	0	0	0	0
1	10489491	10489498	Gypsy	ATGP2	presence	0	0	0	0	0	0	0	0	NA	0	0	0	0	0	0	0	0	0	0	0	0	0	0	NA	0	0	0	0	0	0	0	0	0	0	0	0	0	0	0	0	0	0	0	0
1	10494713	10494723	MuDR	VANDAL6	presence	0	0	0	0	0	0	0	0	0	0	0	0	0	0	0	0	0	0	0	0	0	0	0	NA	0	0	0	0	0	0	0	0	0	0	0	0	0	0	0	0	0	0	0	0
1	10505145	10505156	MuDR	ATMU4	presence	NA	0	NA	0	0	0	0	0	0	0	NA	0	0	0	0	0	0	0	0	0	0	0	0	NA	NA	NA	0	0	0	0	0	0	0	0	0	0	0	0	0	0	0	0	0	0
1	10505192	10505204	Copia	ATCOPIA31A	presence	NA	0	NA	NA	0	0	0	0	0	0	NA	0	0	0	0	0	0	0	0	0	0	0	0	NA	NA	0	0	0	0	0	0	0	0	0	NA	0	NA	0	0	0	0	0	0	0
1	10527900	10527910	MuDR	ARNOLDY2	presence	NA	NA	NA	NA	NA	NA	NA	NA	NA	NA	NA	NA	0	0	0	0	0	0	0	0	0	0	NA	NA	NA	NA	NA	NA	0	0	0	0	NA	NA	NA	0	NA	NA	NA	0	NA	0	0	NA
1	10528551	10528567	MuDR	ARNOLDY2	presence	NA	NA	NA	NA	NA	NA	NA	NA	NA	NA	NA	NA	1	0	1	NA	NA	0	NA	0	NA	0	NA	NA	NA	NA	NA	NA	0	0	1	1	NA	NA	NA	0	NA	NA	NA	0	NA	1	0	NA
1	10536327	10536329	MuDR	VANDAL8	presence	0	0	0	0	0	0	0	0	0	0	0	0	1	1	1	0	0	1	NA	1	1	1	0	0	0	0	0	0	1	0	0	1	1	0	0	0	0	0	0	0	0	0	0	0
1	10548360	10548375	Gypsy	ATHILA6A	presence	NA	NA	NA	0	0	0	0	0	0	0	NA	0	0	0	0	0	0	0	0	0	0	0	0	NA	NA	0	0	0	0	0	0	0	0	0	0	0	NA	NA	0	0	0	0	0	NA
1	10548834	10548852	MuDR	VANDAL13	presence	NA	0	0	0	0	NA	0	NA	0	0	0	NA	0	0	0	0	NA	0	0	0	0	0	NA	NA	NA	0	0	NA	0	0	0	NA	0	0	NA	0	NA	NA	NA	0	0	0	0	NA
1	10549730	10549737	Copia	ENDOVIR1	presence	0	0	0	0	0	0	0	0	0	0	0	0	0	0	0	0	0	0	0	0	0	0	0	NA	NA	0	0	0	0	0	0	0	0	0	0	0	0	NA	0	0	0	0	0	0
1	10555901	10555908	Copia	ATCOPIA58	presence	0	0	0	0	0	0	0	0	0	0	0	0	0	0	0	0	0	0	0	0	0	0	0	NA	NA	0	0	0	0	0	0	0	0	0	0	0	0	NA	0	0	NA	0	0	0
1	10561456	10561481	HAT	TAG3N1	presence	NA	0	0	0	0	0	0	0	0	0	0	0	0	0	0	0	0	0	0	0	0	0	0	NA	NA	NA	0	0	0	0	0	0	0	NA	0	0	0	0	0	0	0	0	0	0
1	10565226	10565232	Copia	META1	presence	0	0	0	0	0	0	0	0	0	0	0	0	0	0	0	0	0	0	0	0	0	0	0	NA	NA	NA	0	0	0	0	0	0	0	0	0	0	NA	NA	NA	0	0	0	0	NA
1	10566140	10566179	Copia	ENDOVIR1	presence	0	0	0	0	0	0	0	0	0	0	0	0	0	0	0	0	0	0	0	0	0	0	0	0	0	0	0	0	0	0	0	0	0	0	0	0	0	NA	0	0	0	0	0	0
1	10570637	10570641	L1	ATLINEIII	presence	0	0	0	0	0	0	0	0	0	0	0	NA	0	0	0	0	0	0	0	0	0	0	0	0	0	0	0	0	0	0	0	0	0	0	0	0	0	0	0	0	0	0	0	0
1	10576234	10576238	En-Spm	ATENSPM3	presence	0	0	0	0	0	1	0	0	0	0	0	0	0	0	0	0	0	0	0	0	0	0	0	0	0	0	0	0	0	0	0	0	0	0	0	0	0	0	0	0	0	0	0	0
1	10590012	10590018	Copia	META1	presence	0	0	0	0	0	0	0	0	0	0	NA	0	0	0	0	0	0	0	0	0	0	0	0	NA	0	0	0	NA	0	0	0	0	0	NA	0	0	0	0	NA	0	0	0	0	NA
1	10595449	10595462	Gypsy	ATHILA4C	presence	0	0	0	0	NA	0	0	0	NA	NA	0	NA	NA	NA	NA	0	0	NA	NA	NA	NA	NA	NA	NA	0	NA	NA	NA	NA	NA	NA	NA	NA	NA	0	NA	NA	NA	NA	0	NA	0	0	NA
1	10607668	10607675	Copia	ATCOPIA78	presence	0	0	0	0	0	0	0	0	0	0	0	0	0	0	0	0	0	0	0	0	0	0	0	0	1	0	0	0	0	0	0	0	0	NA	0	0	0	0	0	0	0	0	0	0
1	10610787	10610793	Copia	ATCOPIA75	presence	0	NA	NA	0	0	0	0	NA	0	0	0	0	0	0	0	NA	NA	0	0	0	0	0	0	0	0	0	0	0	0	0	0	0	0	NA	0	0	0	0	0	0	0	NA	0	0
1	10611748	10611755	Copia	ATCOPIA57	presence	0	NA	NA	0	0	NA	0	NA	0	0	0	0	0	0	0	NA	NA	0	0	0	0	0	0	0	0	0	0	NA	0	0	0	0	0	NA	0	0	0	0	0	0	0	NA	0	0
1	10611851	10611862	MuDR	VANDAL2	presence	0	NA	NA	0	0	0	0	NA	0	0	0	0	0	0	0	NA	NA	0	0	0	0	0	0	0	0	0	0	0	0	0	0	0	0	NA	0	0	0	0	0	0	0	NA	0	0
1	10611853	10611863	MuDR	VANDAL1N1	presence	0	NA	NA	0	0	0	0	NA	0	0	0	0	0	0	0	NA	NA	0	0	0	0	0	0	0	0	0	0	0	0	0	0	0	0	NA	0	0	0	0	0	0	0	NA	0	0
1	10612250	10612259	Copia	ATCOPIA36	presence	0	NA	NA	0	0	0	0	NA	0	0	0	0	0	0	0	NA	NA	0	0	0	0	0	0	0	0	0	0	0	0	0	0	0	0	NA	0	0	0	0	0	0	0	NA	0	0
1	10612748	10612754	Gypsy	ATHILA6A	presence	0	NA	NA	0	0	0	0	NA	0	0	0	NA	0	0	0	NA	NA	0	0	0	0	0	0	0	0	0	0	0	0	0	0	0	0	NA	0	0	0	0	0	0	0	NA	0	0
1	10614091	10614113	Copia	ENDOVIR1	presence	0	0	0	0	0	0	0	0	0	0	0	NA	0	0	0	0	0	0	0	0	0	0	0	0	0	0	0	0	0	0	0	0	0	NA	0	0	0	0	0	0	0	0	0	0
1	10614092	10614095	Copia	ATCOPIA75	presence	0	0	0	0	0	0	0	0	0	0	0	NA	0	0	0	0	0	0	0	0	0	0	0	0	0	0	0	0	0	0	0	0	0	NA	0	0	0	0	0	0	0	0	0	0
1	10615803	10615810	Copia	ATCOPIA58	presence	0	0	0	0	0	0	0	0	0	0	0	NA	0	0	0	0	0	0	0	0	0	0	0	NA	NA	0	0	0	0	0	0	0	0	NA	0	0	0	0	0	0	0	0	0	NA
1	10618222	10618231	HAT	SIMPLEHAT2	presence	0	0	0	0	0	0	NA	0	0	NA	0	NA	0	0	NA	0	0	0	0	0	0	0	NA	NA	0	NA	0	0	0	0	0	NA	0	0	0	0	NA	NA	0	0	0	0	NA	NA
1	10619023	10619031	Copia	ATCOPIA78	presence	0	0	0	0	0	0	0	0	0	0	0	0	0	0	0	0	0	0	0	0	0	0	0	0	0	0	0	0	0	0	0	0	0	0	0	0	0	0	0	0	0	0	0	0
1	10620124	10620134	Copia	ATCOPIA13	presence	0	0	0	0	0	0	0	0	0	0	0	NA	0	0	0	0	0	0	0	0	0	0	0	NA	0	NA	0	0	0	0	0	0	0	0	0	0	0	0	0	0	0	0	0	0
1	10623061	10623072	HAT	SIMPLEHAT2	presence	NA	0	0	0	0	0	0	0	NA	0	0	0	0	0	0	0	0	0	0	0	0	0	0	NA	0	0	0	NA	0	0	0	0	0	0	0	0	0	0	0	0	0	0	0	0
1	10624889	10624902	Mariner	ATDNATA1	presence	NA	NA	NA	0	NA	NA	NA	NA	NA	0	NA	NA	0	0	0	0	0	0	0	0	0	0	NA	NA	NA	NA	NA	0	0	0	0	0	0	NA	0	0	NA	NA	NA	0	0	0	NA	NA
1	10628229	10628243	Copia	ATCOPIA66	presence	0	0	0	0	NA	0	0	0	0	0	0	0	1	NA	0	0	0	NA	1	NA	NA	NA	NA	NA	NA	NA	NA	0	0	1	NA	1	NA	NA	0	0	NA	NA	NA	0	0	0	0	NA
1	10632529	10632539	MuDR	VANDAL3	presence	0	0	0	0	0	0	0	0	0	0	0	0	0	0	0	0	0	0	0	0	0	0	0	NA	NA	0	0	0	0	0	0	0	0	0	0	0	0	0	0	0	NA	0	0	0
1	10632864	10632880	L1	ATLINEIII	presence	0	0	0	0	0	0	0	0	0	0	0	0	0	0	0	0	0	0	0	0	0	0	0	0	0	0	0	0	0	0	0	0	0	0	0	0	0	0	0	0	0	0	0	0
1	10646206	10646218	HAT	TAG3N1	presence	0	0	0	0	0	0	0	0	0	0	0	NA	0	0	0	0	0	0	0	0	0	0	0	0	0	NA	0	NA	0	0	0	0	0	NA	0	0	0	0	0	0	0	0	0	0
1	10646222	10646233	HAT	TAG3N1	presence	0	0	0	0	0	0	0	0	0	0	0	0	0	0	0	0	0	0	0	0	0	0	0	NA	0	NA	0	NA	0	0	0	0	0	0	0	0	0	0	0	0	0	0	0	0
1	10653534	10653548	HAT	SIMPLEHAT1	presence	0	0	0	0	0	0	0	0	NA	0	0	NA	0	0	0	0	0	0	0	0	0	0	0	NA	NA	0	0	0	0	0	0	0	0	0	0	1	1	NA	NA	1	0	0	0	0
1	10655873	10655875	En-Spm	ATENSPM5	presence	0	0	0	NA	0	NA	0	0	NA	NA	0	NA	NA	0	NA	0	0	0	NA	NA	NA	NA	0	NA	0	0	0	0	NA	NA	NA	NA	NA	NA	0	NA	NA	0	NA	NA	NA	0	0	0
1	10655893	10655902	En-Spm	ATENSPM5	presence	NA	NA	NA	NA	NA	NA	0	NA	NA	NA	NA	NA	NA	NA	NA	0	0	0	NA	NA	NA	NA	0	NA	0	NA	0	0	NA	NA	NA	NA	NA	NA	NA	NA	NA	0	NA	NA	NA	NA	NA	0
1	10655896	10655899	En-Spm	ATENSPM5	presence	NA	NA	NA	NA	NA	NA	0	NA	NA	NA	NA	NA	NA	NA	NA	0	0	0	NA	NA	NA	NA	0	NA	0	0	0	0	NA	NA	NA	NA	NA	1	NA	NA	NA	0	NA	NA	NA	NA	NA	0
1	10659444	10659459	Gypsy	ATHILA4	presence	NA	0	0	0	NA	0	0	NA	0	0	NA	NA	0	0	0	0	0	0	0	0	0	0	NA	NA	NA	NA	NA	NA	0	0	0	0	0	NA	0	0	NA	NA	NA	0	NA	0	NA	NA
1	10664043	10664051	Copia	ATCOPIA4	presence	NA	NA	NA	0	0	0	NA	NA	NA	0	0	0	0	0	0	0	0	0	0	0	0	0	0	0	0	0	0	NA	0	0	0	0	0	NA	0	0	0	0	0	0	0	0	0	0
1	10693808	10693817	HAT	TAG3N1	presence	0	0	0	0	0	0	0	0	0	0	0	NA	0	0	0	0	0	0	0	0	0	NA	0	NA	NA	NA	0	0	0	0	0	0	0	0	0	0	NA	0	0	0	0	0	0	0
1	10696325	10696335	MuDR	VANDAL16	presence	NA	0	0	0	0	0	0	0	0	0	0	NA	0	0	0	0	0	0	0	0	0	0	0	0	0	0	0	0	0	0	0	0	0	0	0	0	0	0	0	0	0	0	0	0
1	10696660	10696674	Copia	ATCOPIA62	presence	NA	1	1	0	0	0	0	0	0	0	NA	0	0	0	0	0	0	0	0	0	0	0	NA	NA	1	NA	1	1	0	0	0	0	0	0	0	0	0	NA	1	0	NA	0	0	NA
1	10701591	10701596	Copia	ATCOPIA73	presence	NA	NA	NA	1	NA	1	NA	1	NA	1	1	NA	1	1	1	1	1	1	1	1	0	1	1	NA	1	NA	NA	NA	1	1	1	1	1	1	1	1	NA	NA	NA	1	1	NA	1	NA
1	10708376	10708390	Gypsy	ATHILA4C	presence	NA	0	0	NA	0	NA	NA	NA	NA	NA	NA	0	1	1	1	NA	0	1	1	1	NA	NA	NA	NA	NA	NA	NA	0	1	NA	NA	NA	NA	NA	1	0	NA	NA	NA	0	NA	NA	NA	NA
1	10708376	10708391	Copia	ATCOPIA28	presence	NA	0	0	NA	0	NA	NA	NA	NA	NA	NA	0	NA	NA	NA	NA	0	NA	NA	NA	NA	NA	NA	NA	NA	NA	NA	0	NA	NA	NA	NA	NA	NA	NA	0	NA	NA	NA	0	NA	0	NA	NA
1	10708905	10708922	L1	ATLINEIII	presence	0	0	0	0	0	0	0	0	0	0	0	0	0	0	0	0	0	0	0	0	0	0	0	NA	0	0	0	0	0	0	0	0	0	0	0	0	0	NA	NA	0	0	0	0	0
1	10709216	10709223	Copia	META1	presence	NA	0	0	0	0	0	0	0	0	0	0	0	0	0	0	0	0	0	0	0	0	0	0	0	0	0	0	0	0	0	0	0	0	0	0	0	0	0	0	0	0	0	0	0
1	10720083	10720089	Copia	ATCOPIA75	presence	0	0	0	0	0	0	0	0	0	0	NA	0	0	0	0	0	0	0	0	0	0	0	0	0	0	0	0	0	0	0	0	0	0	NA	0	0	0	0	0	0	0	0	0	0
1	10725761	10725793	Gypsy	ATGP1	presence	0	0	NA	0	NA	0	0	0	0	0	0	NA	0	0	0	0	NA	0	0	0	0	0	0	NA	NA	NA	NA	0	0	0	0	0	0	NA	NA	0	NA	NA	0	NA	0	0	NA	NA
1	10738547	10738557	MuDR	VANDAL16	presence	0	0	0	0	0	0	0	0	0	0	0	0	0	0	0	0	0	0	0	0	0	0	0	NA	NA	0	NA	0	0	0	0	0	0	NA	0	0	NA	0	0	0	0	0	0	0
1	10747516	10747529	Gypsy	ATHILA4C	presence	NA	0	NA	0	NA	NA	NA	0	NA	0	NA	0	NA	0	0	NA	0	0	0	0	0	NA	NA	NA	0	NA	NA	NA	0	NA	0	NA	0	NA	NA	NA	NA	NA	0	NA	NA	0	0	0
1	10747707	10747713	Copia	META1	presence	0	0	0	0	0	0	0	0	0	0	0	0	0	0	0	0	0	0	0	0	0	0	0	NA	NA	NA	0	0	0	0	0	0	0	0	0	0	0	NA	NA	0	NA	0	0	0
1	10756116	10756125	Copia	ATCOPIA15	presence	0	0	0	0	0	0	0	0	0	0	0	0	0	0	0	0	0	0	0	0	0	0	0	0	0	0	0	0	0	0	0	0	0	0	0	0	0	0	0	0	0	0	0	0
1	10756510	10756543	MuDR	ATMU3	presence	0	0	0	0	0	0	0	0	0	0	0	0	0	0	0	0	0	0	0	0	0	0	0	0	0	0	0	0	0	0	0	0	0	0	0	0	0	0	0	0	0	0	0	0
1	10756640	10756646	MuDR	ATMU3	presence	0	0	0	0	0	0	0	0	0	0	0	0	0	0	0	0	0	0	0	0	0	0	0	0	0	0	0	0	0	0	0	0	0	0	0	0	0	0	0	0	0	0	0	0
1	10762522	10762533	MuDR	ATMU3	presence	0	0	0	0	0	0	0	0	0	0	0	NA	0	0	0	0	0	0	0	0	0	0	0	NA	0	0	0	0	0	0	0	0	0	0	0	0	NA	NA	NA	0	0	0	0	0
1	10770139	10770147	Copia	ATCOPIA45	presence	0	0	0	0	0	0	0	0	0	0	1	0	0	0	0	0	0	0	0	0	0	0	1	1	1	1	1	0	0	0	0	0	0	0	0	0	0	0	0	0	0	0	0	0
1	10770160	10770199	Copia	ATCOPIA45	presence	0	0	0	0	0	0	0	0	0	0	0	0	0	0	0	0	0	0	0	0	0	0	NA	NA	NA	NA	NA	0	0	0	0	0	0	0	0	0	0	0	0	0	0	0	0	0
1	10787270	10787288	HAT	ATHAT10	presence	0	0	0	0	0	NA	0	0	0	0	0	0	0	0	0	0	0	0	0	0	0	0	0	0	0	NA	0	0	0	0	0	0	0	NA	0	0	0	0	0	0	NA	0	0	0
1	10787274	10787288	Gypsy	ATHILA8A	presence	0	0	0	0	0	NA	0	0	0	0	0	0	0	0	0	0	0	0	0	0	0	0	0	0	0	NA	0	0	0	0	0	0	0	NA	0	0	0	0	0	0	NA	0	0	0
1	10793003	10793012	Gypsy	ATHILA4C	presence	0	0	0	NA	0	NA	NA	0	0	0	0	0	0	0	0	0	0	0	0	0	0	0	0	0	0	0	0	0	0	0	0	0	0	0	0	0	0	0	0	0	NA	0	0	0
1	10794147	10794161	Copia	ATCOPIA84	presence	0	0	0	NA	0	NA	NA	0	0	0	0	0	0	0	0	0	0	0	0	0	0	0	0	0	0	0	0	0	0	0	0	0	0	0	0	0	0	0	0	0	NA	0	0	0
1	10803572	10803578	Gypsy	TAT1_ATH	presence	0	0	0	0	0	0	0	0	0	0	0	NA	0	0	0	0	0	0	0	0	0	0	0	0	NA	NA	0	0	0	0	0	0	0	0	0	0	NA	NA	NA	0	0	0	0	0
1	10826677	10826706	L1	ATLINE1_3A	presence	0	0	0	0	0	0	0	0	0	0	0	0	0	0	0	0	0	0	0	0	0	0	0	NA	0	0	0	0	0	0	0	0	0	0	NA	0	0	0	0	0	0	0	0	0
1	10828253	10828254	MuDR	VANDAL8	presence	0	0	0	0	0	0	0	0	NA	0	0	0	0	0	0	0	0	0	0	0	0	0	0	NA	NA	0	0	0	0	0	0	0	0	NA	0	0	NA	NA	NA	0	0	0	0	NA
1	10835776	10835789	HAT	TAG3N1	presence	0	0	0	0	0	0	0	0	0	0	0	NA	0	0	0	0	0	0	0	0	0	0	0	0	0	0	0	0	0	0	0	0	0	0	0	0	0	0	0	0	0	0	0	0
1	10845865	10845875	HAT	ATHAT3	presence	0	0	0	0	0	0	0	0	0	0	0	0	0	0	0	0	0	0	0	0	0	0	0	0	0	0	0	0	0	0	0	0	0	0	0	0	0	0	0	0	0	0	0	0
1	10852243	10852264	MuDR	ATDNA2T9B	presence	NA	0	0	0	0	0	0	0	0	0	0	0	0	0	0	0	0	0	0	0	0	0	0	NA	NA	0	0	0	0	0	0	0	0	0	0	0	1	NA	1	0	0	0	0	0
1	10853315	10853321	Copia	ATCOPIA88	presence	NA	0	0	0	NA	0	0	0	0	NA	0	NA	NA	0	0	NA	NA	NA	NA	NA	0	NA	0	NA	NA	0	NA	NA	NA	NA	NA	NA	NA	0	NA	0	NA	NA	NA	NA	0	0	NA	0
1	10872998	10873005	Copia	META1	presence	0	0	0	0	0	0	0	0	0	0	0	NA	0	0	0	0	0	0	0	0	0	0	0	NA	NA	0	0	0	0	0	0	0	0	0	0	0	0	0	0	0	NA	0	0	NA
1	10874725	10874732	Copia	META1	presence	NA	0	0	0	0	0	0	0	0	0	NA	0	0	0	0	0	0	0	0	0	0	0	0	NA	NA	NA	0	0	0	0	0	0	0	0	0	0	0	NA	NA	0	0	0	0	NA
1	10874853	10874880	HAT	TAG1	presence	0	0	0	0	0	NA	0	0	0	0	0	0	0	0	0	0	0	0	0	0	0	0	0	0	0	NA	0	0	0	0	0	0	0	0	NA	0	NA	0	NA	0	0	0	0	0
1	10875648	10875653	Gypsy	ATHILA6A	presence	0	0	0	0	0	0	0	0	0	0	0	0	0	0	0	0	0	0	0	0	0	0	0	0	0	0	0	0	0	0	0	0	0	0	0	0	0	0	0	0	0	0	0	0
1	10876036	10876083	Gypsy	ATHILA4	presence	0	NA	NA	NA	0	NA	NA	0	NA	0	NA	NA	0	0	0	NA	NA	0	0	0	0	0	0	NA	NA	0	NA	NA	0	0	0	0	0	0	NA	0	NA	0	NA	0	NA	NA	0	NA
1	10876063	10876075	Copia	META1	presence	0	NA	0	0	0	NA	NA	0	NA	0	NA	NA	0	0	0	NA	NA	0	0	0	0	0	0	NA	NA	0	NA	NA	0	0	0	0	0	0	NA	0	NA	0	NA	0	NA	NA	0	0
1	10876070	10876083	Gypsy	ATHILA4C	presence	0	NA	NA	NA	NA	NA	NA	0	NA	0	NA	NA	0	0	0	NA	NA	0	0	0	0	0	0	NA	NA	0	NA	NA	0	0	0	0	0	0	NA	0	NA	0	NA	0	NA	NA	0	0
1	10880833	10880839	Copia	META1	presence	0	0	0	0	0	0	0	0	0	0	0	0	0	0	0	0	0	0	0	0	0	0	0	NA	0	NA	NA	0	0	0	0	0	0	NA	0	0	0	NA	0	0	0	0	0	0
1	10901422	10901428	Copia	ATCOPIA78	presence	0	0	0	0	0	0	0	0	0	0	0	NA	0	0	0	0	0	0	0	0	0	0	0	NA	NA	0	0	0	0	0	0	0	0	0	0	0	0	0	0	0	NA	0	0	0
1	10904902	10904912	MuDR	VANDAL14	presence	0	0	0	0	0	0	0	0	0	0	0	0	0	0	0	0	0	0	0	0	0	0	0	0	NA	0	0	0	0	0	0	0	0	0	0	0	0	0	0	0	0	0	0	0
1	10912230	10912234	En-Spm	ATENSPM1	presence	0	0	0	0	0	0	0	0	0	0	NA	0	0	0	0	0	0	0	0	0	0	0	0	0	0	0	0	0	0	0	0	0	0	1	0	0	0	NA	0	0	0	0	0	0
1	10912274	10912289	Gypsy	ATHILA6A	presence	0	0	0	NA	0	0	0	0	0	0	NA	NA	0	0	0	1	1	0	0	0	0	0	0	0	NA	NA	0	NA	0	0	0	0	0	0	0	1	NA	NA	0	1	0	0	0	0
1	10912274	10912289	Copia	ATCOPIA58	presence	0	0	0	NA	0	0	0	0	0	0	NA	NA	0	0	0	NA	NA	0	0	0	0	0	0	0	NA	NA	0	NA	0	0	0	0	0	0	0	NA	NA	NA	0	0	0	0	0	0
1	10912275	10912289	Copia	META1	presence	0	0	0	1	0	0	0	0	0	0	NA	NA	0	0	0	NA	NA	0	0	0	0	0	0	0	NA	NA	0	NA	0	0	0	0	0	0	0	NA	NA	NA	0	0	0	0	0	0
1	10912458	10912464	Copia	META1	presence	0	0	0	0	0	0	0	0	0	0	0	0	0	0	0	0	0	0	0	0	0	0	0	0	0	0	0	0	0	0	0	0	0	0	0	0	0	0	0	0	0	0	0	0
1	10914214	10914228	Copia	ATCOPIA68	presence	0	0	0	0	NA	NA	0	0	0	0	NA	0	0	0	0	0	0	0	0	0	0	0	0	NA	NA	0	0	0	0	0	0	0	0	0	NA	0	0	0	0	0	0	0	0	0
1	10917276	10917295	HAT	TAG3N1	presence	0	0	0	0	0	0	0	0	0	0	NA	0	0	0	0	0	0	0	0	0	0	0	0	0	0	NA	NA	0	0	0	0	0	0	0	0	0	NA	NA	0	0	0	0	0	NA
1	10927075	10927089	Gypsy	ATHILA6A	presence	0	0	0	NA	0	0	0	NA	0	0	0	0	0	0	0	0	0	0	0	0	0	0	0	0	NA	NA	0	0	0	0	0	0	0	0	0	0	0	NA	NA	0	0	0	0	0
1	10928216	10928221	En-Spm	ATENSPM3	presence	0	0	0	0	0	0	0	0	0	0	0	0	0	0	0	0	0	0	0	0	0	0	0	0	0	0	0	0	0	0	0	0	0	NA	0	0	0	0	0	0	0	0	0	0
1	10936863	10936873	MuDR	AT9NMU1	presence	0	0	0	0	0	0	0	0	0	0	0	0	0	0	0	0	0	0	0	0	0	0	0	NA	0	0	0	0	0	0	0	0	0	0	0	0	0	0	0	0	0	0	0	0
1	10956182	10956192	MuDR	AT9NMU1	presence	0	0	NA	NA	0	NA	0	0	NA	0	0	0	0	0	0	0	0	0	0	0	0	0	0	0	NA	NA	NA	0	0	0	0	0	0	NA	0	0	0	0	NA	0	0	0	0	NA
1	10959774	10959782	Gypsy	ATLANTYS3	presence	0	0	0	0	0	0	0	0	0	0	0	0	0	0	0	0	0	0	0	0	0	0	NA	0	0	0	0	0	0	0	0	0	0	NA	0	0	0	0	0	0	0	0	0	0
1	10963378	10963385	Copia	ATCOPIA28	presence	0	0	0	0	0	0	0	0	0	0	0	0	0	0	0	0	0	0	0	0	0	0	0	NA	0	0	0	0	0	0	0	0	0	0	0	0	0	0	0	0	0	0	0	0
1	10964054	10964060	Copia	ATCOPIA28	presence	0	0	0	0	0	0	0	0	NA	0	0	NA	0	0	0	0	0	0	0	0	0	0	0	0	0	0	0	0	0	0	0	0	0	0	0	0	0	NA	0	0	0	0	0	0
1	10964166	10964187	Copia	ATCOPIA28	presence	0	0	0	0	0	0	0	0	NA	0	NA	0	0	0	0	0	0	0	0	0	0	0	NA	NA	0	NA	NA	0	0	0	0	0	0	0	NA	0	NA	NA	NA	0	0	0	0	0
1	10968196	10968207	Copia	ATCOPIA13	presence	0	0	0	0	0	0	0	0	0	0	0	0	0	0	0	0	0	0	0	0	0	0	0	0	NA	0	0	0	0	0	0	0	0	NA	0	0	0	0	0	0	0	0	0	0
1	10970759	10970765	Copia	ATCOPIA13	presence	0	0	0	0	0	0	0	0	0	0	0	0	0	0	0	0	0	0	0	0	0	0	0	0	0	NA	0	NA	0	0	0	0	0	0	0	0	0	NA	0	0	0	0	0	0
1	10972735	10972742	Copia	META1	presence	NA	0	0	0	0	0	0	0	0	0	0	0	0	0	0	0	0	0	0	0	0	0	0	0	0	NA	NA	0	0	0	0	0	0	0	NA	0	NA	NA	NA	0	0	0	0	0
1	10977709	10977722	HAT	SIMPLEHAT2	presence	0	0	0	0	0	0	0	0	0	0	0	0	0	0	0	0	0	0	0	0	0	0	0	NA	0	0	0	0	0	0	0	0	0	0	0	0	0	NA	0	0	0	0	0	0
1	10979412	10979419	Copia	ENDOVIR1	presence	0	0	0	0	0	0	0	0	0	0	0	0	0	0	0	0	0	0	0	0	0	0	0	NA	NA	NA	0	0	0	0	0	0	0	0	0	0	0	0	NA	0	0	0	0	0
1	10984236	10984240	En-Spm	ATENSPM7	presence	0	0	0	0	0	0	NA	0	0	0	0	0	0	0	0	0	0	0	0	0	0	0	0	0	0	0	0	0	0	0	0	0	0	0	0	0	0	0	0	0	0	0	0	0
1	10984236	10984241	En-Spm	ATENSPM3	presence	0	0	0	0	0	0	NA	0	0	0	0	0	0	0	0	0	0	0	0	0	0	0	0	0	0	0	0	0	0	0	0	0	0	0	0	0	0	0	0	0	0	0	0	0
1	10990740	10990750	MuDR	VANDAL14	presence	0	0	0	0	0	NA	NA	NA	NA	NA	NA	NA	0	0	0	0	0	0	0	0	0	0	NA	NA	NA	NA	0	0	0	0	0	0	0	0	NA	0	0	NA	NA	0	0	0	0	NA
1	11003051	11003059	En-Spm	ATENSPM5	presence	0	0	0	0	0	0	0	0	0	0	0	NA	0	0	0	0	0	0	0	0	0	0	0	0	0	0	0	0	0	0	0	0	0	0	0	0	0	NA	0	0	0	0	0	0
1	11004655	11004659	En-Spm	ATENSPM9	presence	0	0	0	0	0	0	0	0	0	0	0	0	0	0	0	0	0	0	0	0	0	0	0	NA	0	0	0	0	0	0	0	0	0	0	0	0	0	0	0	0	0	0	0	0
1	11008034	11008040	Copia	ATCOPIA93	presence	0	0	0	0	0	0	0	0	0	0	0	0	0	0	0	0	0	0	0	0	0	0	0	0	0	0	0	0	0	0	0	0	0	0	0	0	0	0	0	0	0	0	0	0
1	11009523	11009532	Copia	ATCOPIA51	presence	0	0	0	0	NA	1	0	NA	NA	NA	NA	0	0	0	0	0	0	0	0	0	0	0	0	NA	NA	0	0	0	0	0	0	0	0	1	0	0	0	0	0	0	NA	NA	NA	NA
1	11011624	11011635	Copia	ATCOPIA97	presence	1	0	0	0	1	0	1	0	0	0	0	0	0	0	0	0	0	0	0	0	0	0	0	1	0	0	0	0	0	0	0	0	0	1	NA	1	1	0	0	1	1	1	1	0
1	11015525	11015531	Copia	ATCOPIA78	presence	0	NA	NA	0	0	0	0	0	0	NA	0	0	0	0	0	0	0	0	0	0	0	0	0	NA	0	0	0	0	0	0	0	0	0	NA	NA	0	0	NA	NA	0	0	0	0	NA
1	11018122	11018128	Copia	ATCOPIA88	presence	0	0	0	0	0	0	0	0	0	0	0	0	0	0	0	0	0	0	0	0	0	0	0	0	0	0	0	0	0	0	0	0	0	0	0	0	0	0	0	0	0	0	0	0
1	11024458	11024466	Gypsy	ATGP2	presence	NA	NA	0	0	NA	0	0	0	NA	0	NA	0	0	0	0	0	0	0	0	0	0	0	0	0	0	0	0	NA	0	0	0	0	0	NA	NA	0	NA	NA	NA	0	0	0	0	NA
1	11024765	11024771	Gypsy	ATGP2	presence	0	NA	NA	NA	NA	NA	0	NA	NA	NA	NA	0	0	0	0	0	NA	0	0	0	0	0	0	NA	NA	0	0	NA	0	0	0	0	0	0	NA	0	NA	NA	NA	0	0	0	0	0
1	11028190	11028200	HAT	SIMPLEHAT2	presence	0	0	0	0	0	0	0	0	0	0	0	0	0	0	0	0	0	0	0	0	0	0	0	0	NA	NA	0	0	0	0	0	0	0	0	0	0	0	NA	0	0	0	0	0	NA
1	11035731	11035742	HAT	SIMPLEHAT2	presence	0	0	0	0	0	0	0	0	0	0	0	0	0	0	0	0	0	0	0	0	0	0	0	NA	NA	0	0	0	0	0	0	0	0	0	NA	0	0	0	0	0	0	0	0	0
1	11043908	11043913	Gypsy	ATHILA6A	presence	0	0	0	0	0	0	0	0	0	0	0	0	0	0	0	0	0	0	0	0	0	0	0	NA	NA	0	NA	0	0	0	0	0	0	0	0	0	NA	0	0	0	0	0	0	NA
1	11052298	11052320	Copia	ATCOPIA40	presence	0	0	NA	0	0	0	NA	0	0	0	0	0	0	0	0	0	0	0	0	0	0	0	0	0	0	0	0	0	0	0	0	0	0	0	0	0	0	0	0	0	0	0	0	0
1	11052307	11052319	Copia	ATCOPIA65	presence	0	0	NA	0	0	0	1	0	0	0	0	0	0	0	0	0	0	0	0	0	0	0	0	0	0	0	0	0	0	0	0	0	0	0	0	0	0	0	0	0	0	0	0	0
1	11053167	11053178	MuDR	VANDAL8	presence	0	0	0	0	0	0	0	0	0	0	0	0	0	0	0	0	0	0	0	0	0	0	0	0	NA	0	0	0	0	0	0	0	0	0	0	0	0	0	0	0	0	0	0	0
1	11056990	11057000	MuDR	VANDAL6	presence	NA	0	0	0	0	NA	NA	0	0	0	NA	0	0	0	0	0	NA	0	0	0	0	0	0	0	0	0	0	0	0	0	0	0	0	NA	0	0	0	NA	0	0	0	0	0	0
1	11060952	11060962	MuDR	ATDNA2T9A	presence	0	0	0	0	0	0	0	0	0	0	0	0	0	0	0	0	0	0	0	0	0	0	0	NA	NA	0	NA	0	0	0	0	0	0	0	0	0	NA	NA	NA	0	0	0	0	NA
1	11061111	11061117	Copia	ATCOPIA84	presence	NA	NA	NA	0	NA	0	0	NA	NA	NA	NA	0	0	0	0	NA	NA	0	0	0	0	0	NA	NA	NA	NA	NA	NA	0	0	0	0	0	0	0	0	NA	NA	NA	0	0	0	1	NA
1	11063836	11063845	HAT	TAG3N1	presence	0	0	0	0	0	0	0	0	0	0	0	NA	0	0	0	0	0	0	0	0	0	0	0	NA	NA	NA	0	0	0	0	0	0	0	0	0	0	NA	NA	NA	0	0	0	0	NA
1	11067633	11067639	MuDR	AT9NMU1	presence	0	0	0	0	0	0	0	0	NA	NA	0	0	0	0	0	0	0	0	0	0	0	0	0	NA	0	0	0	0	0	0	0	0	0	0	0	0	0	NA	0	0	0	0	0	0
1	11072679	11072689	HAT	TAG1	presence	0	0	0	0	0	0	0	NA	0	0	NA	NA	0	0	0	0	0	0	0	0	0	0	0	NA	0	NA	0	0	0	0	0	0	0	0	0	0	0	0	0	0	0	0	0	0
1	11074240	11074266	MuDR	ATDNAI27T9A	presence	0	0	NA	0	0	0	0	0	0	0	0	0	0	0	0	0	0	0	0	0	0	0	0	NA	0	0	0	NA	0	0	0	0	0	0	0	0	NA	NA	NA	0	0	0	0	0
1	11081692	11081700	HAT	ATHAT3	presence	0	0	0	0	0	0	0	0	0	0	0	0	0	0	0	0	0	0	0	0	0	0	0	0	0	0	0	0	0	0	0	0	0	NA	0	0	0	0	0	0	1	0	0	0
1	11083426	11083438	Copia	ATCOPIA4	presence	0	0	0	0	0	0	0	0	0	0	0	0	0	0	0	0	0	0	0	0	0	0	0	NA	0	0	0	0	0	0	0	0	0	0	0	0	0	NA	0	0	0	0	0	0
1	11095950	11095959	HAT	TAG1	presence	0	0	0	0	0	0	0	0	NA	0	0	0	0	0	0	0	0	0	0	0	0	0	0	0	0	0	0	0	0	0	0	0	0	0	0	0	0	NA	0	0	0	0	0	0
1	11096639	11096651	Gypsy	ATHILA7	presence	0	0	0	0	0	NA	NA	0	0	0	0	0	0	0	0	0	0	0	0	0	0	0	0	0	0	NA	0	0	0	0	0	0	0	0	0	0	0	0	NA	0	0	0	0	0
1	11096639	11096651	Gypsy	ATHILA4	presence	0	0	0	0	0	NA	NA	0	0	0	0	0	0	0	0	0	0	0	0	0	0	0	0	0	0	NA	0	0	0	0	0	0	0	0	0	0	0	0	NA	0	0	0	0	0
1	11096639	11096651	Gypsy	ATHILA4C	presence	0	0	0	0	0	NA	NA	0	0	0	0	0	0	0	0	0	0	0	0	0	0	0	0	0	0	NA	0	0	0	0	0	0	0	0	0	0	0	0	NA	0	0	0	0	0
1	11104264	11104266	HAT	ATHAT3	presence	0	0	0	0	0	NA	0	0	0	0	0	0	0	0	0	0	0	0	0	0	0	0	0	0	0	NA	NA	0	0	0	0	0	0	0	0	0	0	0	NA	0	0	0	0	0
1	11108845	11108851	Copia	META1	presence	0	0	0	0	0	0	0	0	0	0	0	0	0	0	0	0	0	0	0	0	0	0	0	NA	0	NA	0	0	0	0	0	0	0	0	0	0	0	0	0	0	0	0	0	0
1	11114273	11114280	Copia	ATCOPIA85	presence	0	0	0	0	0	0	0	0	0	0	0	0	0	0	0	0	0	0	0	0	0	0	0	0	0	0	0	0	0	0	0	0	0	0	0	0	0	0	0	0	0	0	0	0
1	11116051	11116061	MuDR	VANDAL16	presence	NA	0	0	0	0	0	0	NA	NA	0	0	NA	NA	0	0	0	0	0	0	0	0	NA	0	NA	0	NA	0	0	0	0	0	NA	NA	0	0	0	0	0	0	0	0	0	0	0
1	11116743	11116757	Gypsy	ATHILA6A	presence	0	0	0	0	0	0	0	0	0	0	0	0	0	0	0	NA	0	0	0	0	0	0	0	0	0	NA	NA	NA	0	0	0	0	0	NA	0	0	NA	NA	NA	0	0	0	0	NA
1	11116743	11116757	Gypsy	ATGP8	presence	0	0	0	0	0	0	0	0	0	0	0	0	0	0	0	NA	0	0	0	0	0	0	0	0	0	NA	NA	NA	0	0	0	0	0	NA	0	0	NA	NA	NA	0	0	0	0	NA
1	11116857	11116870	MuDR	VANDAL2N1	presence	0	0	0	NA	0	0	0	0	0	0	0	0	0	0	0	0	0	0	0	0	0	0	0	NA	0	0	NA	0	0	0	0	0	0	NA	NA	0	0	0	0	0	0	0	0	0
1	11116857	11116870	Gypsy	ATHILA2	presence	0	0	0	NA	0	0	0	0	0	0	0	0	0	0	0	0	0	0	0	0	0	0	0	NA	0	0	NA	0	0	0	0	0	0	NA	NA	0	0	0	0	0	0	0	0	0
1	11117930	11117948	MuDR	VANDAL2N1	presence	NA	0	NA	NA	0	NA	0	NA	NA	NA	NA	NA	0	0	0	0	0	0	0	0	0	0	NA	NA	NA	NA	NA	NA	0	0	0	0	NA	NA	NA	0	NA	NA	NA	0	0	0	0	NA
1	11118303	11118333	MuDR	LIMPET1	presence	NA	0	0	0	0	0	0	NA	NA	0	0	0	0	0	0	0	0	0	0	0	0	0	0	NA	0	NA	0	0	0	0	0	0	0	0	0	0	0	0	0	0	0	0	0	0
1	11119910	11119920	MuDR	VANDAL6	presence	0	NA	NA	0	0	0	NA	NA	NA	NA	NA	1	NA	NA	NA	NA	NA	NA	NA	NA	NA	NA	NA	0	NA	NA	0	NA	NA	NA	NA	NA	NA	NA	0	0	0	0	0	0	NA	0	NA	NA
1	11120562	11120568	Copia	ATCOPIA51	presence	0	0	0	0	0	0	0	0	0	0	0	0	0	0	0	0	0	0	0	0	0	0	0	0	0	NA	0	0	0	0	0	0	0	0	0	0	0	0	0	0	0	0	0	0
1	11124122	11124131	MuDR	VANDAL8	presence	0	0	0	0	0	0	0	0	0	0	0	0	0	0	0	0	0	0	0	0	0	0	0	0	0	0	0	0	0	0	0	0	0	0	0	0	0	0	0	0	NA	0	0	0
1	11124254	11124263	HAT	TAG2	presence	0	0	0	0	0	0	0	0	0	0	0	0	0	0	0	0	0	0	0	0	0	0	0	NA	0	0	0	0	0	0	0	0	0	0	0	0	0	0	0	0	0	0	0	0
1	11128880	11128904	Gypsy	ATHILA6A	presence	0	0	NA	0	0	NA	0	0	0	0	NA	NA	0	0	0	0	0	0	0	0	0	0	0	0	0	0	0	NA	0	0	0	0	NA	0	0	0	NA	NA	0	0	0	0	0	0
1	11129659	11129665	Copia	ATCOPIA36	presence	0	0	0	0	0	0	0	0	0	0	0	0	0	0	0	0	0	0	0	0	0	0	0	0	0	0	0	0	0	0	0	0	0	0	0	0	0	0	0	0	0	0	0	0
1	11129974	11129984	Harbinger	SIMPLEGUY1	presence	0	NA	NA	0	0	0	0	0	0	0	NA	NA	NA	0	NA	0	0	NA	NA	NA	NA	NA	NA	0	NA	NA	0	0	NA	NA	NA	1	NA	NA	0	0	0	0	0	0	0	0	0	0
1	11129983	11129986	Harbinger	SIMPLEGUY1	presence	0	1	1	0	0	0	0	0	0	0	NA	1	1	1	1	0	0	1	1	1	1	1	NA	0	1	NA	0	0	1	1	1	NA	1	NA	0	0	0	0	0	0	0	0	0	0
1	11136067	11136073	Copia	ATCOPIA88	presence	0	NA	NA	0	0	0	0	NA	0	0	0	NA	NA	NA	NA	0	0	NA	NA	NA	NA	NA	NA	NA	NA	NA	1	0	NA	NA	NA	NA	NA	0	0	0	0	NA	0	0	NA	0	0	NA
1	11137108	11137119	Gypsy	ATHILA4C	presence	0	NA	NA	0	0	0	0	NA	0	0	0	NA	NA	1	NA	0	0	NA	NA	NA	NA	NA	NA	NA	NA	NA	NA	0	1	NA	NA	NA	NA	0	0	0	NA	NA	NA	0	NA	0	0	NA
1	11138231	11138242	MuDR	ATDNA2T9A	presence	0	0	0	NA	0	0	0	0	0	0	0	0	0	0	0	NA	0	0	0	0	0	0	NA	NA	0	0	0	NA	0	0	0	0	NA	0	0	0	0	0	0	0	0	0	0	NA
1	11144766	11144776	MuDR	VANDAL17	presence	0	0	0	0	0	0	0	0	0	0	0	NA	0	0	0	NA	NA	0	0	0	0	0	NA	1	1	0	0	NA	0	0	0	0	0	0	NA	0	0	NA	0	0	0	0	0	0
1	11153179	11153185	Copia	META1	presence	NA	0	0	0	0	NA	0	0	0	0	NA	0	0	0	0	NA	NA	0	0	0	0	0	NA	NA	NA	NA	NA	NA	0	0	0	0	0	NA	NA	0	0	NA	NA	0	0	0	0	NA
1	11166989	11167000	Copia	ATCOPIA85	presence	0	0	0	0	0	0	0	0	0	0	0	0	0	0	0	0	NA	0	0	0	0	0	0	0	0	0	0	NA	0	0	0	0	0	0	0	0	0	0	0	0	0	0	0	0
1	11173521	11173527	Copia	META1	presence	NA	0	0	0	0	0	0	0	0	0	NA	0	0	0	0	0	0	0	0	0	0	0	0	NA	0	0	0	0	0	0	0	0	0	0	0	0	0	0	NA	0	0	0	0	1
1	11193158	11193172	Gypsy	ATHILA4C	presence	NA	NA	NA	0	NA	NA	NA	0	0	0	NA	NA	0	0	NA	0	NA	NA	NA	NA	NA	NA	0	NA	NA	NA	NA	0	NA	NA	NA	NA	NA	NA	NA	NA	NA	NA	NA	0	NA	NA	0	NA
1	11197745	11197761	MuDR	ATDNAI27T9A	presence	0	0	0	0	0	0	0	0	NA	NA	0	0	0	NA	NA	0	0	NA	NA	NA	0	0	0	0	0	NA	0	0	NA	NA	0	0	NA	NA	0	NA	NA	NA	0	NA	NA	NA	0	NA
1	11207257	11207268	Gypsy	ATHILA6A	presence	0	0	0	NA	NA	0	NA	0	NA	NA	NA	NA	0	0	0	0	0	0	0	0	0	0	0	NA	NA	NA	0	0	0	0	0	0	0	0	0	NA	NA	NA	NA	NA	NA	NA	0	NA
1	11207257	11207268	MuDR	ATDNAI27T9B	presence	0	0	0	NA	NA	0	NA	0	NA	NA	NA	NA	0	0	0	0	0	0	0	0	0	0	0	NA	NA	NA	0	0	0	0	0	0	0	0	0	NA	NA	NA	NA	NA	NA	NA	0	NA
1	11207257	11207268	Copia	META1	presence	0	0	0	NA	NA	0	NA	0	NA	NA	NA	NA	0	0	0	0	0	0	0	0	0	0	0	NA	NA	NA	0	0	0	0	0	0	0	0	0	NA	NA	NA	NA	NA	NA	NA	0	NA
1	11207521	11207531	MuDR	VANDAL16	presence	0	NA	NA	0	0	0	0	0	0	0	0	NA	NA	0	NA	NA	0	0	0	0	NA	0	NA	NA	NA	NA	NA	0	0	0	0	NA	NA	0	0	0	NA	NA	NA	0	0	0	0	NA
1	11210141	11210156	HAT	ATHAT3	presence	0	0	0	0	0	0	0	0	0	0	0	0	0	0	0	0	0	0	0	0	0	0	0	0	0	NA	0	0	0	0	0	0	0	0	0	0	0	NA	NA	0	0	0	0	NA
1	11216258	11216275	MuDR	VANDAL8	presence	NA	0	0	0	0	0	NA	0	0	0	0	NA	0	0	0	0	NA	0	0	0	0	0	NA	NA	NA	NA	NA	NA	0	0	0	0	0	NA	0	0	NA	NA	NA	0	0	1	NA	NA
1	11216280	11216290	Copia	META1	presence	NA	NA	NA	NA	NA	0	NA	0	NA	NA	NA	NA	NA	0	NA	0	0	NA	NA	NA	0	NA	NA	NA	NA	NA	NA	NA	NA	NA	NA	NA	NA	0	NA	NA	NA	NA	NA	0	NA	0	NA	NA
1	11216291	11216297	Copia	META1	presence	0	0	0	0	0	0	NA	0	0	0	0	NA	0	0	0	0	0	0	0	0	0	0	NA	NA	NA	NA	NA	NA	0	0	0	0	0	0	0	0	NA	NA	0	0	0	0	NA	NA
1	11220182	11220196	MuDR	VANDAL8	presence	0	0	0	0	0	0	0	0	0	0	0	0	0	0	0	0	0	0	0	0	0	0	0	0	0	0	0	0	0	0	0	0	0	0	0	0	0	0	0	0	0	0	0	0
1	11220461	11220473	Gypsy	ATGP8	presence	NA	0	0	0	0	0	0	NA	0	0	0	0	0	0	0	0	0	0	0	0	0	0	0	NA	0	NA	0	0	0	0	0	0	0	0	0	0	0	0	0	0	0	NA	0	0
1	11220743	11220747	Copia	ENDOVIR1	presence	0	0	0	0	0	0	0	0	0	0	0	0	0	0	0	0	0	0	0	0	0	0	0	0	0	0	0	0	0	0	0	0	0	0	0	0	0	0	0	0	NA	0	0	0
1	11220754	11220760	Copia	ENDOVIR1	presence	NA	0	NA	0	0	0	0	0	0	0	0	0	0	0	0	0	0	0	0	0	0	0	0	0	0	0	0	0	0	0	0	NA	0	0	0	0	0	0	0	0	0	0	0	0
1	11223490	11223501	MuDR	VANDAL5A	presence	0	0	0	0	0	0	0	0	NA	0	NA	0	0	0	0	0	0	0	0	0	0	0	0	0	NA	NA	0	0	0	0	0	0	0	NA	NA	0	0	0	NA	0	0	0	0	NA
1	11223491	11223501	MuDR	VANDAL5	presence	0	0	0	0	0	0	0	0	NA	0	NA	0	0	0	0	0	0	0	0	0	0	0	0	0	NA	NA	0	0	0	0	0	0	0	NA	NA	0	0	0	NA	0	0	0	0	NA
1	11227440	11227451	Gypsy	ATHILA4C	presence	0	0	0	0	0	0	NA	0	0	0	NA	NA	0	0	0	NA	NA	0	0	0	0	0	NA	NA	NA	NA	NA	NA	0	0	0	0	0	0	NA	0	0	NA	0	0	0	0	NA	NA
1	11227470	11227480	MuDR	VANDAL6	presence	0	0	0	0	0	0	NA	0	0	0	NA	NA	0	0	0	NA	NA	0	0	0	0	0	NA	0	NA	NA	NA	NA	0	0	0	0	0	0	NA	0	NA	0	0	0	0	0	NA	NA
1	11230898	11230902	En-Spm	ATENSPM2	presence	NA	0	NA	0	0	NA	0	0	0	0	0	0	0	0	0	0	0	0	0	0	0	0	0	NA	0	NA	0	0	0	0	0	0	0	0	0	0	NA	NA	NA	0	NA	0	0	NA
1	11231769	11231780	Gypsy	ATHILA4C	presence	NA	0	0	0	0	0	0	0	0	0	0	NA	0	0	0	NA	NA	0	0	0	0	0	NA	NA	NA	NA	NA	NA	0	0	0	0	0	NA	0	0	NA	NA	NA	0	0	0	0	NA
1	11233529	11233538	HAT	TAG1	presence	0	0	0	0	0	0	0	0	0	0	0	NA	0	0	0	0	0	0	0	0	0	0	0	NA	0	0	0	0	0	0	0	0	0	0	0	0	0	0	0	0	0	0	0	0
1	11246823	11246831	Gypsy	ATGP9B	presence	NA	NA	NA	NA	0	NA	0	0	0	0	NA	0	0	0	0	NA	NA	0	0	0	0	0	NA	0	0	0	0	NA	0	0	0	0	0	0	0	0	0	0	0	0	0	0	NA	NA
1	11276586	11276595	HAT	TAG1	presence	NA	0	0	0	0	0	0	0	0	0	0	NA	0	0	0	NA	NA	0	0	0	0	0	NA	0	NA	0	0	NA	0	0	0	0	0	0	0	0	0	NA	0	0	0	0	0	NA
1	11280531	11280542	MuDR	BRODYAGA1A	presence	NA	NA	NA	NA	0	NA	NA	0	0	0	NA	NA	0	0	0	0	0	0	0	0	0	0	0	NA	NA	NA	NA	0	0	0	0	0	0	NA	NA	0	NA	NA	NA	0	0	0	0	NA
1	11282232	11282243	Gypsy	ATHILA4C	presence	0	0	NA	NA	NA	0	0	0	NA	NA	NA	0	NA	NA	NA	NA	NA	NA	NA	NA	NA	NA	0	0	0	NA	NA	NA	NA	NA	NA	NA	NA	0	0	NA	NA	NA	NA	NA	NA	NA	NA	NA
1	11282232	11282243	MuDR	VANDAL13	presence	0	0	NA	NA	NA	0	0	0	NA	NA	NA	0	NA	NA	NA	NA	NA	NA	NA	NA	NA	NA	0	0	0	NA	NA	NA	NA	NA	NA	NA	NA	0	0	NA	NA	NA	NA	NA	NA	NA	NA	NA
1	11284601	11284612	MuDR	VANDAL8	presence	NA	NA	NA	NA	NA	0	NA	0	0	NA	NA	NA	NA	NA	NA	NA	NA	NA	NA	NA	NA	NA	NA	NA	NA	NA	NA	NA	NA	NA	NA	NA	NA	0	NA	0	NA	NA	0	0	NA	0	NA	0
1	11284610	11284619	HAT	SIMPLEHAT2	presence	NA	NA	NA	NA	NA	0	NA	0	0	NA	NA	NA	NA	NA	NA	NA	NA	NA	NA	NA	NA	NA	NA	0	NA	NA	NA	NA	NA	NA	NA	NA	NA	0	NA	0	NA	NA	0	0	NA	0	NA	0
1	11285035	11285044	HAT	SIMPLEHAT2	presence	NA	NA	NA	0	0	0	NA	0	NA	NA	0	NA	1	NA	1	0	NA	1	1	1	NA	NA	0	NA	NA	NA	NA	NA	1	NA	1	NA	NA	0	NA	0	NA	NA	0	0	NA	NA	NA	NA
1	11289659	11289665	Copia	ATCOPIA78	presence	0	0	0	0	0	0	0	0	0	0	0	0	0	0	0	0	0	0	0	0	0	0	0	0	0	NA	0	0	0	0	0	0	0	0	0	0	0	0	0	0	0	NA	NA	0
1	11290632	11290638	Copia	ATCOPIA28	presence	0	NA	NA	0	0	NA	0	NA	NA	NA	NA	NA	0	0	0	0	NA	0	0	0	0	0	NA	NA	0	NA	0	NA	0	0	0	0	0	NA	NA	NA	NA	NA	0	0	0	0	NA	0
1	11300216	11300226	MuDR	ATDNAI27T9A	presence	0	0	0	0	NA	NA	0	0	NA	NA	0	NA	NA	0	NA	0	0	0	NA	0	0	0	0	NA	NA	0	0	0	0	NA	0	0	NA	0	0	0	0	0	0	0	0	0	NA	0
1	11320973	11320980	MuDR	ARNOLD4	presence	0	NA	NA	0	0	0	NA	NA	0	NA	0	NA	NA	NA	NA	0	0	NA	NA	NA	NA	NA	NA	NA	0	NA	NA	0	NA	NA	NA	NA	NA	0	NA	0	NA	NA	NA	0	0	0	NA	NA
1	11320973	11320980	MuDR	ARNOLD2	presence	0	NA	NA	0	0	0	NA	NA	0	NA	0	NA	NA	NA	NA	0	0	NA	NA	NA	NA	NA	NA	NA	0	NA	NA	0	NA	NA	NA	NA	NA	0	NA	0	NA	NA	NA	0	0	0	NA	NA
1	11321084	11321095	MuDR	ATMU1	presence	0	NA	NA	0	0	0	NA	0	0	0	0	NA	NA	NA	NA	0	0	NA	NA	NA	NA	NA	0	NA	0	0	0	0	NA	NA	NA	NA	NA	0	0	0	0	0	NA	0	0	0	0	0
1	11321807	11321834	Copia	ENDOVIR1	presence	0	0	0	0	0	NA	0	0	0	0	0	0	0	0	0	0	0	0	0	NA	0	0	0	0	NA	NA	NA	0	0	NA	0	0	NA	NA	0	0	0	NA	0	0	0	NA	0	0
1	11335775	11335788	MuDR	VANDAL8	presence	NA	NA	NA	NA	NA	NA	NA	NA	NA	NA	NA	NA	NA	NA	NA	NA	NA	1	NA	NA	1	NA	1	NA	NA	NA	NA	NA	NA	NA	NA	NA	NA	0	NA	NA	NA	NA	NA	NA	NA	NA	1	NA
1	11336171	11336177	Copia	ATCOPIA63	presence	0	0	0	0	0	0	0	0	0	0	0	0	0	0	0	0	0	0	0	0	0	0	0	NA	NA	0	0	0	0	0	0	0	0	NA	NA	0	0	0	NA	0	0	0	0	0
1	11338805	11338840	Copia	ATCOPIA69	presence	NA	0	0	0	NA	NA	NA	0	0	0	0	0	0	0	0	0	0	0	0	0	0	0	0	0	0	0	0	0	0	0	0	0	0	0	0	0	0	0	0	0	NA	NA	0	0
1	11339424	11339431	Gypsy	ATHILA2	presence	0	0	0	0	0	0	0	0	0	0	1	0	0	0	0	0	0	0	0	0	0	0	0	0	0	0	0	0	0	0	0	0	0	0	0	0	0	0	0	0	0	0	0	0
1	11339428	11339433	Gypsy	ATHILA2	presence	0	0	0	0	0	0	0	0	0	0	NA	0	0	0	0	0	0	0	0	0	0	0	0	0	0	0	0	0	0	0	0	0	0	0	0	0	0	0	0	0	0	0	0	0
1	11342602	11342608	Copia	ATCOPIA49	presence	0	0	0	0	0	0	0	0	0	0	0	0	0	0	0	0	0	0	0	0	0	0	1	0	0	0	0	0	0	0	0	0	0	0	0	0	0	0	0	0	0	0	0	0
1	11343275	11343286	MuDR	VANDAL2N1	presence	0	0	0	0	0	NA	0	0	NA	NA	0	0	0	0	0	0	0	0	0	0	0	0	0	0	0	NA	0	0	0	0	0	0	0	0	0	0	NA	0	0	0	0	0	NA	0
1	11343753	11343760	Gypsy	TAT1_ATH	presence	0	0	NA	0	0	0	0	0	0	0	0	0	0	0	0	0	0	0	0	0	0	0	0	NA	NA	0	0	0	0	0	0	0	0	0	NA	0	NA	0	NA	0	0	0	0	0
1	11348752	11348761	HAT	TAG3N1	presence	0	0	0	0	0	0	0	0	0	0	0	NA	0	0	0	0	0	0	0	0	0	0	0	0	NA	NA	NA	0	0	0	0	0	0	0	0	0	0	0	0	0	0	0	0	0
1	11354135	11354150	Gypsy	ATGP1	presence	NA	NA	NA	NA	NA	NA	NA	0	NA	NA	NA	NA	1	1	NA	0	0	NA	NA	NA	NA	NA	NA	NA	NA	NA	NA	NA	NA	NA	NA	1	NA	NA	NA	0	NA	NA	NA	NA	0	NA	0	NA
1	11373337	11373348	Copia	ATCOPIA63	presence	0	0	0	0	0	0	0	0	0	0	0	0	0	0	0	0	0	0	0	0	0	0	0	0	0	NA	0	0	0	0	0	0	0	0	0	0	0	0	0	0	NA	NA	0	0
1	11381752	11381758	Copia	ATCOPIA41	presence	0	0	0	0	0	0	0	0	0	0	0	0	NA	NA	NA	0	0	NA	NA	NA	NA	NA	0	0	0	0	0	0	NA	NA	NA	NA	NA	0	0	0	0	NA	0	0	NA	0	0	0
1	11384660	11384671	HAT	SIMPLEHAT2	presence	0	0	0	0	0	0	0	0	0	0	0	0	0	0	0	0	0	0	0	0	0	0	0	0	NA	0	0	0	0	0	0	0	0	NA	0	0	0	0	0	0	0	0	0	0
1	11388241	11388243	Copia	ATCOPIA27	presence	0	NA	0	NA	NA	NA	0	NA	NA	0	NA	NA	NA	0	0	0	0	NA	0	0	0	0	NA	NA	NA	0	0	0	NA	NA	0	NA	0	0	0	NA	0	0	0	0	0	0	0	NA
1	11391249	11391259	MuDR	VANDAL6	presence	NA	0	0	0	0	0	0	0	NA	0	0	0	0	0	0	0	0	0	0	0	0	0	0	NA	0	0	0	0	0	0	0	0	0	0	0	0	0	0	0	0	0	0	0	0
1	11396047	11396048	HAT	TAG3N1	presence	0	0	0	0	0	NA	0	0	NA	0	NA	0	0	0	0	0	0	0	0	0	0	0	0	0	0	0	0	0	0	0	0	0	0	NA	0	0	0	0	0	0	NA	0	1	0
1	11406345	11406359	MuDR	VANDAL17	presence	NA	0	0	0	0	0	0	0	0	0	0	NA	0	0	0	0	0	0	0	0	0	0	NA	NA	NA	NA	0	NA	0	0	0	0	0	0	0	0	NA	NA	NA	0	0	0	0	NA
1	11407591	11407598	Copia	META1	presence	0	0	0	0	0	0	0	0	0	0	0	NA	0	0	0	0	0	0	0	0	0	0	0	NA	NA	0	0	0	0	0	0	0	0	0	0	0	NA	0	0	0	0	0	0	0
1	11412324	11412332	HAT	TAG1	presence	0	0	0	0	0	0	0	0	0	0	0	0	0	0	0	0	0	0	0	0	0	0	0	0	0	0	0	0	0	0	0	0	0	0	0	0	0	0	0	0	NA	0	0	0
1	11454141	11454142	MuDR	VANDAL6	presence	0	0	0	0	0	NA	0	0	0	0	0	0	NA	0	NA	0	0	0	0	0	0	0	0	0	0	0	0	0	NA	NA	NA	NA	NA	0	0	NA	NA	NA	NA	NA	0	NA	NA	NA
1	11464171	11464178	Gypsy	ATLANTYS3	presence	0	0	0	0	0	0	0	0	0	0	0	0	0	0	0	0	0	0	0	0	0	0	0	0	NA	0	0	0	0	0	0	0	0	0	0	0	0	0	0	0	0	0	0	0
1	11464419	11464424	Harbinger	HARBINGER	presence	0	1	1	0	0	0	0	0	0	0	0	0	0	0	0	0	0	0	0	0	0	0	0	0	0	0	0	0	0	0	0	0	0	0	0	0	0	NA	0	0	0	0	0	0
1	11471277	11471287	MuDR	VANDAL6	presence	0	0	0	0	0	0	0	0	0	0	0	0	0	0	0	0	0	0	0	0	0	0	0	0	0	0	0	0	0	0	0	0	0	0	0	0	0	NA	0	0	0	0	0	0
1	11473147	11473161	Gypsy	ATHILA2	presence	NA	0	0	0	NA	0	0	NA	NA	0	0	0	0	0	0	0	0	0	0	0	0	NA	0	NA	NA	0	NA	0	0	0	0	0	0	0	0	0	NA	NA	NA	0	NA	0	NA	0
1	11473245	11473247	Gypsy	ATGP2	presence	0	0	0	0	NA	0	0	0	0	0	0	0	0	0	0	0	0	0	0	0	0	0	0	0	0	0	0	0	0	0	0	0	0	0	0	0	NA	0	0	0	NA	0	0	0
1	11473822	11473830	Gypsy	ATGP2	presence	0	0	0	0	0	0	0	0	0	0	NA	0	0	0	0	0	0	0	0	0	0	0	0	0	NA	NA	0	0	0	0	0	0	0	0	0	0	NA	0	NA	0	0	0	0	0
1	11477119	11477127	Copia	ATCOPIA3	presence	0	0	0	0	0	0	0	0	0	0	0	0	0	0	0	0	0	0	0	0	0	0	0	0	0	0	0	0	0	0	0	0	0	0	0	0	0	0	0	0	NA	0	0	0
1	11495653	11495660	Copia	ATCOPIA64	presence	0	0	0	0	0	0	0	0	0	0	0	0	0	0	0	0	0	0	0	0	0	0	0	0	0	0	0	0	0	0	0	0	0	0	0	0	0	0	0	0	0	0	0	0
1	11496147	11496161	Gypsy	ATHILA6A	presence	0	NA	NA	0	0	0	0	NA	NA	0	NA	NA	NA	0	NA	0	NA	NA	NA	0	NA	NA	0	NA	NA	NA	NA	NA	NA	NA	NA	NA	NA	0	NA	NA	NA	NA	NA	NA	0	NA	NA	0
1	11514833	11514858	Copia	ATCOPIA35	presence	0	0	NA	NA	NA	0	NA	0	0	0	0	NA	NA	NA	NA	0	0	NA	NA	NA	NA	NA	0	NA	0	0	0	NA	NA	NA	NA	NA	NA	0	0	NA	NA	NA	NA	NA	NA	0	NA	0
1	11527902	11527911	HAT	TAG2	presence	0	0	0	0	NA	1	NA	0	0	0	0	0	0	0	0	0	0	0	0	0	0	0	0	0	0	0	0	NA	0	0	0	0	0	0	NA	0	0	0	0	0	0	0	0	0
1	11528686	11528697	En-Spm	ATENSPM5	presence	1	0	0	NA	1	NA	NA	NA	NA	NA	NA	NA	NA	NA	NA	NA	NA	NA	0	NA	NA	NA	0	NA	NA	NA	NA	NA	0	NA	NA	NA	NA	0	NA	0	NA	NA	NA	0	NA	NA	0	1
1	11529765	11529773	Gypsy	ATGP8	presence	NA	0	0	0	0	0	NA	0	0	0	0	0	0	0	0	0	0	0	0	0	0	0	0	0	0	0	0	NA	0	0	0	0	0	0	NA	0	0	0	0	0	0	NA	0	0
1	11554150	11554156	Gypsy	ATGP2	presence	0	0	0	0	0	0	0	0	0	0	0	0	0	0	0	0	0	0	0	0	0	0	0	0	0	0	0	0	0	0	0	0	0	0	0	0	0	0	0	0	0	0	0	0
1	11563074	11563084	Copia	ATCOPIA4	presence	0	0	0	1	1	0	0	0	NA	NA	0	0	0	0	0	0	0	0	0	0	0	0	0	NA	NA	1	1	0	0	0	0	0	0	0	0	0	0	1	NA	0	0	0	NA	0
1	11564105	11564111	Copia	ATCOPIA93	presence	0	0	0	0	0	0	0	0	0	0	0	NA	0	0	0	0	0	0	0	0	0	0	0	0	0	0	0	0	0	0	0	0	0	0	0	0	0	0	0	0	0	0	0	0
1	11572440	11572472	Copia	META1	presence	0	0	0	0	0	0	0	0	0	0	NA	0	0	0	0	0	0	0	0	0	NA	0	0	NA	0	0	0	0	0	0	0	0	0	0	0	0	NA	0	NA	0	NA	0	0	0
1	11573187	11573187	Gypsy	ATHILA	presence	0	0	0	NA	0	NA	NA	0	NA	NA	NA	NA	NA	NA	NA	NA	NA	NA	NA	NA	NA	NA	0	NA	NA	0	0	NA	NA	NA	NA	NA	NA	0	0	0	0	NA	NA	0	NA	0	1	NA
1	11573187	11573187	Gypsy	ATGP8	presence	0	0	0	NA	0	NA	NA	0	NA	NA	NA	NA	NA	NA	NA	NA	NA	NA	NA	NA	NA	NA	0	NA	NA	0	0	NA	NA	NA	NA	NA	NA	0	0	0	0	NA	NA	0	NA	0	NA	NA
1	11573187	11573196	Gypsy	ATHILA	presence	0	0	0	NA	0	NA	NA	0	NA	NA	NA	NA	0	0	0	NA	NA	0	NA	NA	NA	0	0	NA	NA	0	0	NA	0	0	NA	0	NA	0	0	0	0	NA	NA	0	NA	0	NA	NA
1	11573386	11573396	MuDR	VANDAL2N1	presence	0	0	0	0	0	0	0	0	0	0	NA	0	0	0	0	0	0	0	0	0	0	0	0	0	0	0	0	0	0	0	0	0	0	0	0	0	0	0	0	0	NA	0	0	NA
1	11579859	11579866	Gypsy	ATGP2	presence	0	0	0	0	0	0	0	0	0	0	0	0	0	NA	0	0	0	0	0	0	0	NA	0	0	0	0	0	NA	NA	0	0	NA	0	0	0	0	0	0	0	0	0	NA	0	0
1	11580681	11580728	Gypsy	ATGP2	presence	NA	NA	NA	NA	NA	NA	0	NA	NA	NA	NA	NA	NA	NA	NA	0	NA	NA	NA	NA	NA	NA	0	NA	NA	0	0	0	NA	NA	NA	NA	NA	NA	NA	0	0	NA	0	0	0	0	NA	NA
1	11583099	11583106	Gypsy	ATGP2	presence	0	0	0	0	0	0	0	0	0	0	0	0	NA	0	NA	0	0	0	0	0	NA	NA	0	NA	NA	NA	NA	0	NA	0	NA	NA	NA	0	0	0	0	0	0	0	0	0	0	0
1	11584634	11584641	Copia	ATCOPIA93	presence	0	0	0	0	0	0	0	0	0	0	0	0	0	0	0	0	0	0	0	0	0	0	0	0	0	0	0	0	0	0	0	0	0	0	0	0	0	0	0	0	0	0	0	0
1	11585374	11585387	MuDR	VANDAL17	presence	NA	0	0	0	0	0	0	NA	NA	0	0	0	0	0	0	0	0	0	0	0	0	0	0	0	0	0	0	0	0	0	0	0	0	0	NA	0	0	0	0	0	NA	0	0	0
1	11587280	11587286	Gypsy	ATGP2	presence	0	0	0	0	0	0	0	0	0	0	0	0	0	0	0	0	0	0	0	0	0	0	0	0	0	0	0	0	0	0	0	0	0	0	0	0	0	0	0	0	0	0	0	0
1	11589770	11589782	HAT	TAG1	presence	NA	0	0	NA	0	0	0	0	0	0	0	0	0	0	0	0	0	0	0	0	0	0	0	NA	NA	0	NA	0	0	0	0	0	0	0	0	0	0	0	0	0	0	0	0	0
1	11591741	11591751	MuDR	AT9NMU1	presence	0	0	0	0	0	1	0	0	0	1	NA	0	0	0	0	0	0	0	0	0	0	0	0	0	0	NA	0	0	0	0	0	0	0	0	0	0	NA	0	NA	0	0	0	0	NA
1	11591768	11591775	MuDR	AT9NMU1	presence	0	0	0	0	0	0	NA	0	0	0	NA	0	0	0	0	0	0	0	0	0	0	0	0	NA	0	NA	0	0	0	0	0	0	0	0	0	0	NA	NA	0	0	0	0	0	NA
1	11592491	11592504	MuDR	ATMU4	presence	0	0	0	0	0	0	0	0	0	0	0	0	0	0	0	0	NA	0	0	0	0	0	0	NA	NA	0	0	0	0	0	0	0	0	0	0	0	0	NA	0	0	0	0	0	0
1	11595840	11595848	En-Spm	ATENSPM9	presence	NA	0	NA	NA	NA	0	0	NA	NA	NA	NA	NA	NA	0	0	0	0	0	NA	0	0	NA	0	NA	NA	0	NA	NA	0	0	NA	NA	NA	0	NA	NA	NA	NA	NA	0	NA	NA	NA	NA
1	11597751	11597765	Copia	ATCOPIA96	presence	NA	NA	0	NA	NA	NA	NA	NA	NA	NA	NA	NA	0	0	0	0	NA	0	0	0	0	0	0	NA	NA	NA	NA	NA	0	0	NA	NA	NA	NA	0	NA	NA	NA	NA	0	NA	0	NA	NA
1	11597751	11597766	Gypsy	ATHILA6A	presence	NA	1	0	NA	NA	NA	NA	NA	NA	NA	NA	NA	0	0	0	0	NA	0	0	0	0	0	0	NA	NA	NA	NA	NA	1	0	NA	NA	1	NA	0	NA	NA	NA	NA	0	NA	0	NA	NA
1	11598601	11598607	Copia	ATCOPIA88	presence	0	0	0	0	0	0	0	0	0	0	0	0	0	0	0	0	0	0	0	0	0	0	0	0	0	NA	0	0	0	0	0	0	0	0	0	0	0	0	0	0	0	0	0	0
1	11599574	11599579	Copia	META1	presence	0	0	0	0	0	0	1	0	0	0	0	NA	0	0	0	0	0	0	0	0	0	0	0	0	0	0	0	1	0	0	0	0	0	0	0	1	1	0	1	1	0	0	0	0
1	11601226	11601233	Copia	META1	presence	0	0	0	0	1	0	0	0	0	0	0	0	0	0	0	0	0	0	0	0	0	0	0	0	0	0	0	0	0	0	0	0	0	0	0	0	0	0	NA	0	0	0	0	0
1	11628490	11628533	HAT	ATHAT10	presence	NA	NA	NA	NA	0	0	0	0	0	NA	NA	NA	0	0	0	0	0	0	NA	0	0	0	0	NA	0	0	0	0	0	0	0	0	0	0	NA	0	NA	NA	NA	0	0	0	NA	NA
1	11630412	11630418	Copia	ATCOPIA78	presence	NA	0	NA	0	0	0	0	0	0	0	0	0	0	0	0	0	0	0	0	0	0	0	0	0	0	0	0	0	0	0	0	0	0	NA	0	0	0	0	NA	0	0	0	0	0
1	11631785	11631801	MuDR	VANDAL8	presence	0	NA	NA	NA	0	NA	NA	NA	NA	NA	0	0	NA	NA	NA	NA	NA	NA	NA	NA	NA	NA	0	0	NA	0	NA	NA	NA	NA	NA	NA	NA	0	0	NA	0	NA	NA	NA	0	0	0	NA
1	11638303	11638313	Copia	ATCOPIA93	presence	0	0	0	0	0	0	0	0	NA	NA	0	0	0	0	0	0	0	0	0	0	0	0	0	0	0	NA	0	NA	0	0	0	0	0	NA	NA	0	0	0	0	0	0	0	0	0
1	11643138	11643165	MuDR	ATDNAI26T9	presence	NA	NA	NA	NA	NA	NA	NA	NA	NA	NA	0	0	NA	NA	NA	NA	NA	NA	NA	NA	NA	NA	0	NA	NA	NA	0	NA	NA	NA	NA	NA	NA	NA	NA	NA	NA	0	NA	NA	NA	NA	NA	0
1	11646076	11646086	MuDR	AT9NMU1	presence	NA	NA	NA	NA	NA	NA	NA	NA	NA	NA	0	0	NA	NA	NA	NA	0	NA	NA	NA	NA	NA	0	NA	NA	NA	0	NA	NA	NA	NA	NA	NA	0	NA	NA	NA	NA	NA	NA	NA	NA	NA	NA
1	11656386	11656392	Copia	META1	presence	NA	NA	NA	NA	NA	NA	0	NA	0	NA	NA	NA	0	0	0	0	0	0	0	0	0	0	NA	NA	NA	0	NA	NA	0	0	0	0	0	NA	NA	0	NA	NA	NA	0	0	0	0	NA
1	11656828	11656832	Copia	META1	presence	0	0	0	0	0	0	0	NA	NA	0	1	NA	0	0	0	0	0	0	0	0	0	0	NA	NA	NA	0	NA	0	0	0	0	0	0	0	0	0	NA	1	NA	0	0	0	0	1
1	11660438	11660448	MuDR	VANDAL6	presence	0	0	0	0	0	0	0	0	0	0	0	0	0	0	0	0	0	0	0	0	0	0	0	NA	0	0	0	NA	0	0	0	0	0	NA	0	0	0	0	0	0	0	0	0	0
1	11666098	11666106	Copia	ATCOPIA2	presence	NA	0	0	NA	0	NA	0	0	0	NA	0	NA	0	0	0	0	0	0	0	0	0	0	0	0	0	0	0	0	0	0	0	0	0	0	0	0	0	0	0	0	0	0	0	0
1	11669044	11669049	Copia	META1	presence	0	0	0	0	0	0	0	0	0	0	0	0	0	0	0	0	0	0	0	0	0	0	0	NA	0	NA	NA	0	0	0	0	0	0	0	0	0	NA	NA	NA	0	0	0	0	NA
1	11674353	11674363	HAT	TAG3N1	presence	0	0	0	0	0	0	0	0	0	0	0	0	0	0	0	0	0	0	0	0	0	0	0	0	0	0	0	0	0	0	0	0	0	0	0	0	0	0	0	0	0	0	0	0
1	11676798	11676808	MuDR	ATN9_1	presence	NA	0	0	0	0	NA	0	0	NA	NA	NA	NA	0	0	0	0	0	0	0	0	0	0	0	NA	NA	0	NA	0	0	0	0	0	0	0	NA	0	NA	NA	NA	0	NA	0	NA	NA
1	11685924	11685926	MuDR	VANDAL8	presence	0	0	0	0	0	0	0	0	0	0	0	0	0	0	0	0	0	0	0	0	0	0	0	NA	0	0	NA	NA	0	0	0	0	0	0	0	0	0	0	0	0	0	0	0	0
1	11685935	11685947	MuDR	VANDAL8	presence	0	0	0	0	0	0	0	0	0	0	0	0	0	0	0	0	0	0	0	0	0	0	0	NA	0	0	NA	NA	0	0	0	0	0	0	0	0	0	0	0	0	0	0	0	0
1	11691405	11691420	Gypsy	ATHILA4C	presence	NA	NA	1	NA	NA	NA	NA	NA	NA	NA	NA	NA	NA	NA	NA	NA	NA	NA	NA	NA	NA	NA	0	NA	0	0	0	0	NA	NA	NA	NA	NA	0	NA	NA	NA	0	NA	NA	NA	0	NA	0
1	11691412	11691420	Gypsy	ATGP8	presence	NA	NA	NA	NA	NA	NA	NA	NA	NA	NA	NA	NA	NA	NA	NA	NA	NA	0	NA	NA	NA	NA	0	NA	0	0	0	0	NA	NA	NA	NA	NA	0	NA	NA	NA	0	NA	NA	NA	0	NA	0
1	11697969	11697976	Gypsy	ATHILA6A	presence	0	0	0	0	0	0	0	0	0	0	0	0	0	0	0	0	0	0	0	0	0	0	0	0	0	0	0	0	0	0	0	0	0	0	0	0	0	0	0	0	0	0	0	0
1	11701892	11701897	Copia	META1	presence	0	0	0	0	0	0	0	0	0	0	0	NA	0	0	0	0	0	0	0	0	0	0	0	NA	NA	0	0	0	0	0	0	0	0	0	0	0	0	NA	0	0	0	0	0	0
1	11704134	11704151	Copia	META1	presence	NA	NA	NA	NA	NA	NA	NA	NA	NA	NA	NA	NA	NA	NA	NA	NA	NA	NA	0	NA	0	NA	0	NA	NA	0	NA	NA	NA	NA	NA	NA	NA	NA	NA	NA	NA	NA	NA	0	NA	0	NA	NA
1	11709635	11709645	MuDR	VANDAL1	presence	0	0	0	0	0	0	NA	NA	0	0	NA	NA	0	0	0	0	NA	0	0	0	0	0	0	NA	NA	NA	0	0	0	0	0	0	0	0	0	0	NA	NA	NA	0	0	0	0	NA
1	11712070	11712098	HAT	TAG1	presence	0	0	0	0	0	0	0	0	0	0	0	NA	0	0	0	0	0	0	0	0	0	0	0	NA	0	0	0	0	0	0	0	0	0	0	0	0	0	NA	NA	0	0	0	0	0
1	11723016	11723059	Gypsy	ATGP8	presence	NA	NA	NA	0	NA	NA	NA	NA	NA	NA	NA	NA	0	0	0	NA	0	0	NA	NA	0	0	NA	NA	NA	NA	NA	NA	0	0	0	NA	0	NA	NA	0	NA	NA	NA	0	NA	0	0	NA
1	11723416	11723425	HAT	SIMPLEHAT2	presence	0	NA	0	0	0	NA	0	0	0	0	0	0	0	0	0	0	0	0	0	0	0	0	0	0	0	0	0	0	0	0	0	0	0	NA	NA	0	NA	NA	0	0	0	0	0	0
1	11732415	11732426	MuDR	VANDAL8	presence	0	0	0	0	0	0	0	0	NA	0	0	NA	0	0	0	0	0	0	0	0	0	NA	0	NA	NA	NA	NA	0	NA	NA	0	0	NA	0	0	0	NA	NA	NA	0	0	0	0	NA
1	11733680	11733686	Gypsy	ATGP2	presence	0	0	0	0	0	0	0	0	0	0	0	0	0	0	0	0	0	0	0	0	0	0	0	NA	0	0	0	0	0	0	0	0	0	0	0	0	0	NA	0	0	NA	0	0	0
1	11734479	11734526	Gypsy	ATHILA8A	presence	0	0	0	0	0	0	0	0	0	0	0	NA	NA	NA	NA	NA	0	NA	NA	NA	NA	NA	0	NA	0	0	0	0	NA	NA	NA	NA	NA	0	0	NA	0	0	0	0	0	0	0	0
1	11737616	11737619	Copia	META1	presence	0	0	0	0	0	0	0	0	0	0	0	NA	0	0	0	0	0	0	0	0	0	0	0	0	0	0	0	0	0	0	0	0	0	0	0	0	NA	NA	0	0	0	0	0	0
1	11742068	11742080	MuDR	AT9NMU1	presence	0	0	0	0	0	0	0	0	0	0	0	0	0	0	0	0	0	0	0	0	0	0	0	0	0	NA	0	0	0	0	0	0	0	0	0	0	0	0	0	0	0	0	0	0
1	11752117	11752127	MuDR	VANDAL15	presence	0	0	0	0	0	0	0	0	0	0	0	NA	0	0	0	0	0	0	0	0	0	0	0	NA	0	0	0	0	0	0	0	0	0	0	0	0	0	0	0	0	0	0	0	0
1	11764028	11764032	Gypsy	ATHILA2	presence	0	NA	NA	NA	0	0	0	NA	NA	NA	0	0	NA	NA	NA	0	0	NA	NA	0	NA	NA	0	0	0	0	0	0	NA	NA	NA	NA	NA	0	NA	0	NA	NA	0	0	0	0	0	NA
1	11764033	11764034	Gypsy	ATHILA2	presence	0	1	1	NA	0	0	0	1	1	NA	0	0	NA	0	NA	0	0	NA	NA	0	1	1	0	0	0	0	0	0	NA	NA	NA	NA	NA	0	1	0	0	NA	0	0	0	0	0	NA
1	11767051	11767060	MuDR	VANDAL8	presence	0	0	0	0	0	0	0	0	0	0	0	0	0	0	0	0	0	0	0	0	0	0	0	NA	NA	NA	0	0	0	0	0	0	0	NA	NA	0	NA	NA	NA	0	NA	0	0	NA
1	11775305	11775313	MuDR	ATMU2	presence	NA	0	0	0	0	0	0	0	0	0	0	0	0	0	0	0	NA	0	0	0	0	0	0	0	0	0	0	0	0	0	0	0	0	0	0	0	0	0	0	0	NA	NA	0	0
1	11781160	11781205	HAT	ATHATN10	presence	NA	NA	NA	NA	NA	NA	0	NA	NA	NA	1	NA	0	0	0	0	NA	0	0	0	NA	0	0	0	0	0	NA	NA	0	0	NA	0	NA	0	NA	0	NA	NA	NA	NA	NA	0	NA	0
1	11782410	11782421	HAT	SIMPLEHAT2	presence	0	0	0	0	0	0	0	0	0	0	0	NA	0	0	0	0	0	0	0	0	0	0	NA	NA	NA	NA	NA	0	0	0	0	0	0	0	0	0	NA	NA	NA	0	0	0	0	NA
1	11797145	11797154	MuDR	VANDAL8	presence	0	0	0	0	0	0	0	0	0	0	NA	NA	0	0	0	0	0	0	0	0	0	0	0	0	0	0	0	0	0	0	0	0	0	0	0	0	0	0	0	0	0	0	0	0
1	11803594	11803606	MuDR	VANDAL8	presence	NA	0	0	NA	NA	0	NA	0	0	NA	NA	NA	NA	NA	NA	0	0	NA	NA	NA	NA	NA	NA	NA	NA	NA	NA	NA	NA	NA	NA	NA	NA	0	0	NA	NA	NA	NA	NA	0	0	NA	NA
1	11809162	11809168	En-Spm	ATENSPM1A	presence	NA	0	0	NA	NA	0	0	0	0	NA	0	NA	0	0	0	0	0	0	0	0	0	0	NA	0	NA	NA	NA	NA	0	0	0	0	0	0	0	NA	NA	NA	NA	NA	0	0	NA	NA
1	11810608	11810614	Copia	ENDOVIR1	presence	0	0	0	0	0	0	0	0	0	0	0	0	0	0	NA	0	0	0	0	0	0	0	0	0	0	0	0	0	NA	0	0	NA	0	0	0	0	0	0	0	0	0	0	0	0
1	11812482	11812488	Copia	ATCOPIA63	presence	0	0	0	NA	0	0	0	0	0	0	0	0	0	0	0	0	0	0	0	0	0	0	0	0	0	0	0	NA	0	0	0	0	0	0	0	0	0	0	0	0	0	0	0	0
1	11815373	11815383	MuDR	ATMU1	presence	NA	0	0	0	NA	0	0	0	NA	0	0	0	0	0	0	0	0	0	0	0	0	0	0	0	0	0	0	NA	0	0	0	0	0	0	0	0	0	0	0	0	0	0	0	0
1	11819312	11819322	MuDR	VANDAL1	presence	NA	0	0	0	0	0	0	0	0	0	0	0	0	0	0	0	0	0	0	0	0	0	0	0	0	NA	0	0	0	0	0	0	0	0	0	0	0	0	NA	0	0	0	0	0
1	11830620	11830624	MuDR	VANDAL20	presence	0	0	0	0	0	0	0	0	0	0	0	0	0	0	0	0	0	0	0	0	0	0	0	0	0	0	0	0	0	0	0	0	0	0	0	0	0	0	0	0	0	0	0	0
1	11833823	11833858	Copia	ATCOPIA65	presence	0	0	0	0	0	0	0	0	0	0	0	0	0	0	0	0	0	0	0	0	0	0	0	NA	0	0	0	0	0	0	0	0	0	0	0	0	0	0	0	0	0	0	0	0
1	11839367	11839383	MuDR	VANDAL2N1	presence	NA	0	0	NA	0	NA	NA	NA	0	NA	NA	NA	0	0	0	0	NA	0	0	0	0	0	0	NA	NA	NA	NA	0	0	0	NA	0	NA	NA	NA	0	NA	NA	NA	0	0	0	NA	NA
1	11839628	11839639	MuDR	VANDAL2N1	presence	NA	NA	NA	0	0	0	1	0	0	0	0	NA	0	0	0	0	0	0	0	0	0	0	NA	NA	NA	NA	NA	0	0	0	0	0	0	NA	0	0	NA	NA	NA	0	0	0	NA	NA
1	11857519	11857525	Gypsy	TAT1_ATH	presence	NA	0	0	NA	0	0	0	0	0	0	NA	0	0	0	0	0	0	0	0	0	0	0	0	NA	NA	0	NA	0	0	0	0	0	0	NA	NA	0	0	NA	NA	0	0	0	0	NA
1	11859521	11859526	HAT	ATHATN1	presence	NA	NA	NA	NA	NA	NA	NA	NA	NA	NA	NA	NA	0	0	0	NA	NA	NA	0	0	0	NA	0	NA	NA	NA	NA	NA	0	0	0	NA	NA	0	NA	0	NA	NA	NA	NA	NA	0	NA	NA
1	11859804	11859818	HAT	ATHATN1	presence	NA	NA	NA	NA	NA	NA	NA	0	0	0	0	NA	0	NA	NA	NA	0	NA	NA	NA	0	NA	NA	NA	NA	NA	NA	NA	NA	NA	NA	NA	NA	0	NA	0	NA	NA	NA	1	NA	0	NA	NA
1	11860671	11860677	Copia	ATCOPIA72	presence	0	0	0	0	0	0	NA	0	0	0	0	NA	0	0	0	0	0	0	0	0	0	0	0	0	0	0	0	0	0	0	0	0	0	0	0	0	NA	NA	0	0	0	0	0	0
1	11862630	11862641	MuDR	VANDAL2	presence	0	0	0	0	0	0	0	0	0	0	0	0	0	0	0	0	0	0	0	0	0	0	0	NA	0	0	0	0	0	0	0	0	0	NA	0	0	0	0	NA	0	0	0	0	0
1	11863000	11863005	Gypsy	TAT1_ATH	presence	1	0	0	0	0	0	0	NA	0	0	0	0	0	0	0	1	0	0	0	0	0	0	0	0	NA	0	0	0	0	0	0	0	0	0	NA	0	NA	NA	0	0	0	0	0	NA
1	11863016	11863020	Gypsy	TAT1_ATH	presence	NA	0	0	0	0	NA	0	0	0	0	0	0	0	0	0	0	0	0	0	0	0	0	0	0	0	0	NA	0	0	0	0	0	0	0	NA	0	NA	NA	0	0	0	0	0	NA
1	11863538	11863542	En-Spm	ATENSPM6	presence	0	0	0	0	0	0	0	0	0	0	0	0	0	0	0	0	0	0	0	0	0	0	0	0	0	0	0	0	0	0	0	0	0	0	0	0	0	0	0	0	0	0	0	0
1	11863867	11863879	Gypsy	TAT1_ATH	presence	NA	0	0	0	0	0	0	0	0	0	0	0	0	0	0	0	0	0	0	0	0	0	0	0	NA	0	0	0	0	0	0	0	0	0	0	0	0	0	NA	0	0	0	0	NA
1	11864014	11864023	Gypsy	TAT1_ATH	presence	NA	0	0	0	0	0	0	0	0	0	0	0	0	0	0	0	0	0	0	0	0	0	0	0	0	0	0	0	0	0	0	0	0	0	0	0	0	0	0	0	0	0	0	0
1	11864328	11864335	Gypsy	TAT1_ATH	presence	NA	NA	0	NA	0	0	0	0	NA	0	NA	NA	0	0	0	0	0	0	0	0	0	NA	0	NA	NA	0	0	NA	0	0	0	0	0	NA	NA	0	NA	NA	NA	0	NA	0	0	NA
1	11866125	11866131	Copia	ATCOPIA2	presence	0	0	0	0	0	0	0	0	0	0	0	0	0	0	0	0	0	0	0	0	0	0	0	NA	0	NA	0	0	0	0	0	0	0	0	0	0	0	0	0	0	0	0	0	0
1	11867365	11867394	MuDR	VANDAL8	presence	0	0	0	0	NA	0	0	0	0	0	0	0	0	0	0	0	0	0	0	0	0	0	0	0	0	NA	0	0	0	0	0	0	0	0	NA	0	0	0	0	0	0	0	0	0
1	11870848	11870850	Gypsy	ATHILA6A	presence	NA	0	0	0	NA	0	NA	NA	NA	NA	NA	NA	1	1	1	NA	NA	1	1	1	1	1	NA	1	0	1	NA	NA	1	1	1	NA	1	0	0	0	0	NA	0	0	NA	0	NA	NA
1	11878082	11878089	Gypsy	TAT1_ATH	presence	NA	0	0	0	0	0	0	0	0	0	NA	NA	0	0	0	0	0	0	0	0	0	0	0	NA	0	NA	NA	0	0	0	0	0	0	NA	0	0	NA	NA	NA	0	NA	0	0	NA
1	11878291	11878301	MuDR	ATDNAI27T9A	presence	NA	NA	0	NA	0	NA	NA	0	0	NA	NA	NA	0	0	0	0	NA	0	0	0	0	0	1	NA	NA	NA	NA	NA	0	0	0	0	NA	0	NA	NA	NA	NA	NA	0	NA	0	0	NA
1	11881273	11881279	MuDR	ATMU3N1	presence	0	0	0	0	1	0	NA	0	1	NA	1	NA	1	1	1	0	NA	1	1	1	1	1	NA	NA	0	NA	0	NA	1	1	1	1	NA	0	0	0	0	1	0	0	NA	0	NA	1
1	11881278	11881287	MuDR	ATMU3N1	presence	0	0	0	0	NA	0	NA	0	NA	NA	NA	NA	NA	NA	NA	0	NA	NA	NA	NA	NA	NA	NA	NA	0	NA	0	NA	NA	NA	NA	NA	NA	0	0	0	0	NA	0	0	NA	0	NA	NA
1	11901756	11901769	Gypsy	ATHILA6A	presence	0	0	0	0	0	0	0	0	0	0	0	NA	0	0	0	0	0	0	0	0	0	0	0	NA	0	NA	NA	0	0	0	0	0	0	0	NA	0	NA	0	0	0	0	0	0	0
1	11901756	11901772	L1	ATLINE1A	presence	0	0	0	0	0	0	0	0	0	0	0	NA	0	0	0	0	0	0	0	0	0	0	0	NA	0	NA	NA	0	0	0	0	0	0	0	NA	0	NA	0	0	0	0	0	0	0
1	11905700	11905709	Copia	ATCOPIA78	presence	0	0	0	0	0	0	0	0	0	0	0	0	0	0	0	0	0	0	0	0	0	0	0	0	0	NA	0	0	0	0	0	0	0	0	0	0	0	0	0	0	0	0	0	0
1	11906298	11906306	Copia	ATCOPIA93	presence	0	0	0	0	0	0	0	0	0	0	0	0	0	0	0	0	0	0	0	0	0	0	0	0	0	0	0	0	0	0	0	0	0	0	0	0	0	0	0	0	0	0	0	0
1	11909230	11909244	Copia	META1	presence	NA	0	0	0	NA	0	0	0	0	0	NA	0	0	0	0	NA	NA	0	0	0	0	0	0	0	0	0	0	NA	0	0	0	0	0	0	NA	0	0	NA	NA	0	NA	0	0	0
1	11910042	11910053	MuDR	ATDNA2T9A	presence	NA	NA	0	0	NA	0	NA	NA	0	0	NA	NA	0	0	0	NA	NA	0	0	0	0	0	0	NA	NA	0	0	NA	0	0	0	0	0	NA	NA	0	NA	NA	NA	0	NA	0	NA	0
1	11910042	11910053	MuDR	VANDAL16	presence	NA	NA	0	0	NA	0	NA	NA	0	0	NA	NA	0	0	0	NA	NA	0	0	0	0	0	0	NA	NA	0	0	NA	0	0	0	0	0	NA	NA	0	NA	NA	NA	0	NA	0	NA	0
1	11911450	11911456	Harbinger	ATIS112A	presence	NA	0	0	NA	NA	NA	NA	NA	0	NA	NA	0	0	0	0	NA	NA	0	0	0	0	0	0	NA	NA	NA	0	NA	0	0	0	0	0	0	NA	0	NA	NA	NA	0	NA	0	NA	0
1	11915153	11915166	L1	ATLINE2	presence	0	0	0	0	0	0	NA	0	0	0	0	0	0	0	0	0	0	0	0	0	0	0	0	0	0	0	0	0	0	0	0	0	0	0	0	NA	NA	0	NA	NA	NA	0	NA	NA
1	11916096	11916120	L1	ATLINE1_3A	presence	0	0	0	0	0	0	NA	0	0	0	0	0	0	0	0	0	0	0	0	0	0	0	0	0	NA	0	0	0	0	0	0	0	0	0	0	NA	NA	0	NA	NA	0	0	NA	NA
1	11919779	11919784	Gypsy	ATGP2	presence	0	0	NA	NA	0	0	NA	0	0	0	0	0	0	0	0	0	0	0	0	0	0	0	0	0	0	0	NA	0	0	0	0	0	0	NA	0	NA	NA	0	NA	NA	NA	0	NA	NA
1	11920291	11920297	Gypsy	ATHILA2	presence	0	0	NA	0	0	0	0	0	0	0	0	0	0	0	0	0	0	0	0	0	0	0	0	0	0	0	0	0	0	0	0	0	0	0	0	0	0	0	0	0	0	0	0	0
1	11924232	11924239	Copia	META1	presence	NA	0	0	0	0	0	NA	NA	0	NA	NA	NA	0	0	0	0	0	0	0	0	0	0	0	NA	NA	NA	NA	NA	0	0	0	0	0	0	0	0	0	NA	NA	0	NA	0	0	0
1	11929699	11929702	MuDR	VANDAL3	presence	NA	NA	NA	NA	NA	NA	NA	NA	NA	NA	0	0	NA	NA	NA	0	NA	NA	NA	NA	NA	NA	NA	NA	0	NA	1	NA	NA	NA	NA	NA	NA	0	NA	NA	NA	NA	NA	NA	NA	NA	NA	NA
1	11930444	11930450	Copia	META1	presence	NA	0	NA	0	NA	0	NA	NA	NA	0	0	0	0	0	0	0	NA	0	0	0	0	0	0	NA	0	NA	0	NA	0	0	0	0	0	NA	NA	0	NA	NA	NA	0	0	0	0	0
1	11930557	11930563	Gypsy	TAT1_ATH	presence	0	NA	NA	NA	NA	0	NA	NA	NA	NA	NA	0	NA	NA	NA	0	NA	NA	NA	NA	NA	NA	NA	NA	NA	NA	NA	NA	NA	NA	NA	NA	NA	NA	NA	NA	NA	0	NA	NA	NA	0	0	NA
1	11931305	11931316	Copia	META1	presence	0	0	NA	0	0	NA	NA	NA	NA	NA	NA	0	NA	0	0	0	NA	0	0	0	NA	NA	0	0	0	0	0	NA	0	0	0	NA	0	0	0	0	NA	0	NA	NA	NA	0	0	0
1	11951043	11951052	Copia	ENDOVIR1	presence	0	0	0	0	0	0	0	0	0	NA	0	0	0	0	0	0	0	0	0	0	0	0	0	0	0	0	0	0	0	0	0	0	0	NA	0	0	0	0	0	0	0	0	0	0
1	11954899	11954902	Copia	ATCOPIA75	presence	0	0	0	0	0	0	0	0	0	0	0	0	0	0	0	0	0	0	0	0	0	0	0	0	0	0	0	0	0	0	0	0	0	0	0	0	0	0	0	0	0	0	0	0
1	11959290	11959308	MuDR	VANDAL6	presence	1	0	0	1	0	NA	0	NA	NA	0	0	NA	0	0	0	0	0	0	0	0	0	0	0	0	0	0	NA	0	0	0	0	0	0	0	0	0	0	0	NA	0	0	0	1	0
1	11961874	11961878	En-Spm	ATENSPM5	presence	NA	0	0	NA	0	0	0	0	NA	0	1	NA	0	0	0	0	0	0	0	0	NA	0	0	0	0	0	0	0	0	0	0	0	0	NA	NA	NA	0	0	NA	0	0	0	0	NA
1	11962561	11962568	Copia	ATCOPIA69	presence	0	0	0	0	0	0	0	0	NA	0	0	0	0	0	0	0	0	0	0	0	0	0	NA	NA	NA	NA	NA	0	0	0	0	0	0	NA	NA	0	0	NA	NA	0	0	0	0	NA
1	11963054	11963061	Copia	ATCOPIA52	presence	0	0	0	0	0	0	0	0	0	0	0	0	0	0	0	0	0	0	0	0	0	0	0	NA	0	NA	0	0	0	0	0	0	0	0	0	0	0	0	0	0	0	0	0	0
1	11964683	11964696	Copia	ATCOPIA93	presence	0	0	0	NA	0	0	0	NA	0	0	0	NA	NA	NA	NA	0	0	NA	NA	NA	NA	NA	NA	NA	0	NA	0	0	NA	NA	NA	NA	NA	NA	NA	0	0	0	0	0	NA	0	0	0
1	11975215	11975225	HAT	SIMPLEHAT2	presence	NA	0	0	NA	0	0	NA	0	NA	0	0	0	0	0	0	0	NA	0	0	0	0	0	0	NA	NA	0	NA	NA	0	0	0	0	0	0	0	NA	NA	NA	NA	NA	NA	0	0	NA
1	11982256	11982258	Gypsy	ATGP2	presence	0	0	0	0	0	0	0	0	0	0	0	NA	0	0	0	0	0	0	0	0	0	0	0	0	NA	NA	0	0	0	0	0	0	0	0	0	0	NA	NA	NA	0	0	0	0	NA
1	11982259	11982265	Gypsy	ATGP2	presence	0	0	0	0	0	0	0	0	0	0	0	NA	0	0	0	0	0	0	0	0	0	0	0	0	NA	NA	0	0	0	0	0	0	0	0	0	0	NA	NA	NA	0	0	0	0	NA
1	11996718	11996720	Copia	META1	presence	NA	0	0	0	0	0	0	0	1	0	0	0	0	0	0	0	0	0	0	0	0	0	0	NA	NA	NA	NA	0	0	0	0	0	0	NA	NA	0	NA	NA	NA	0	0	0	0	NA
1	11996722	11996739	Copia	META1	presence	NA	0	0	0	NA	0	0	NA	NA	NA	0	0	0	0	0	0	0	0	0	0	NA	0	0	NA	NA	NA	NA	0	NA	0	0	0	0	NA	NA	0	NA	NA	NA	0	NA	0	0	NA
1	11996831	11996844	Copia	ATCOPIA28	presence	NA	0	0	0	0	0	0	0	NA	NA	0	NA	0	0	0	0	0	0	0	0	0	0	0	NA	NA	0	NA	0	0	0	0	0	0	NA	NA	0	NA	0	NA	0	0	0	0	0
1	11997258	11997259	Copia	META1	presence	NA	0	0	0	0	0	0	0	NA	0	0	0	0	0	0	0	0	0	0	0	0	0	0	NA	NA	NA	NA	0	0	0	0	0	0	NA	NA	0	NA	NA	NA	0	0	0	NA	NA
1	11998258	11998271	Gypsy	ATHILA4	presence	NA	0	NA	NA	NA	NA	NA	0	NA	0	0	NA	0	0	0	0	NA	0	0	0	0	0	0	NA	NA	NA	NA	NA	0	0	0	NA	0	0	0	0	NA	NA	NA	0	NA	NA	0	NA
1	11998828	11998834	Copia	ATCOPIA31	presence	0	NA	0	0	0	0	0	0	0	0	0	0	0	0	0	0	0	0	0	0	0	0	0	0	NA	0	0	0	0	0	0	0	0	0	0	0	0	0	0	0	0	0	0	0
1	11999575	11999580	Copia	ATCOPIA93	presence	0	0	0	0	0	0	0	0	0	0	0	0	0	0	0	0	0	0	0	0	0	0	0	NA	0	0	0	0	0	0	0	0	0	0	0	0	0	0	0	0	NA	0	0	0
1	12015882	12015882	MuDR	VANDAL8	presence	0	0	0	0	0	0	0	0	0	0	NA	0	0	0	0	0	0	0	0	0	0	0	0	NA	NA	NA	NA	0	0	0	0	0	0	0	0	0	NA	NA	NA	0	NA	0	NA	NA
1	12025994	12026017	MuDR	VANDAL8	presence	0	0	0	0	0	0	0	0	0	0	0	0	0	0	0	0	0	0	0	0	0	0	0	0	0	0	0	0	0	0	0	0	0	0	0	0	0	0	0	0	0	0	0	NA
1	12030824	12030828	Copia	ATCOPIA57	presence	0	0	0	0	0	0	0	0	0	0	0	0	0	0	0	0	0	0	0	0	0	0	0	0	0	0	0	0	0	0	0	0	0	0	0	0	0	0	0	0	0	0	0	0
1	12037562	12037569	Gypsy	ATHILA5	presence	0	0	0	0	0	0	0	0	0	0	NA	NA	0	0	0	0	0	0	0	0	0	0	NA	NA	0	NA	0	0	0	0	0	0	0	0	0	0	0	0	0	0	NA	0	0	0
1	12044754	12044764	MuDR	VANDAL17	presence	0	0	0	0	0	0	0	0	0	0	0	0	0	0	0	0	NA	0	0	0	0	0	0	0	NA	0	0	NA	0	0	0	0	0	0	0	0	NA	NA	NA	0	0	0	0	0
1	12045726	12045733	Copia	ATCOPIA78	presence	0	0	0	0	0	0	0	0	0	0	0	0	0	0	0	0	0	0	0	0	0	0	0	0	0	0	0	0	0	0	0	0	0	0	0	0	0	0	0	0	0	0	0	0
1	12060854	12060858	En-Spm	ATENSPM5	presence	0	0	0	0	0	0	0	0	0	0	0	0	0	0	0	0	0	0	0	0	0	0	0	0	0	0	0	0	0	0	0	0	0	0	0	0	0	NA	0	0	0	0	0	0
1	12062213	12062224	MuDR	VANDAL21	presence	0	0	0	NA	0	0	NA	0	0	0	0	0	0	0	0	0	0	0	0	0	0	0	1	NA	0	1	1	NA	0	0	0	0	0	NA	NA	0	0	NA	0	0	NA	0	0	0
1	12064028	12064038	Copia	META1	presence	NA	0	0	NA	0	0	NA	NA	NA	0	0	NA	0	0	0	0	0	0	0	0	0	0	0	NA	NA	NA	NA	0	0	0	0	0	0	NA	0	0	NA	NA	0	0	0	0	0	NA
1	12070356	12070369	MuDR	VANDAL8	presence	0	0	0	0	0	0	0	0	0	0	0	0	0	0	0	0	0	0	0	0	0	0	0	0	0	0	0	0	0	0	0	0	0	NA	0	0	0	0	0	0	0	0	0	0
1	12077926	12077937	Gypsy	ATHILA6A	presence	NA	NA	NA	NA	1	1	NA	1	1	0	NA	1	NA	0	NA	1	NA	NA	NA	NA	NA	NA	0	0	0	0	0	NA	NA	NA	NA	NA	NA	0	1	NA	NA	NA	NA	1	NA	NA	1	NA
1	12078356	12078363	Gypsy	ATHILA4	presence	0	NA	NA	0	NA	NA	NA	NA	NA	0	NA	NA	NA	NA	NA	NA	NA	NA	NA	NA	NA	NA	NA	NA	0	NA	NA	NA	NA	NA	NA	NA	NA	0	NA	NA	NA	NA	NA	NA	NA	0	NA	NA
1	12080237	12080248	Gypsy	ATHILA4C	presence	NA	NA	NA	0	NA	NA	NA	NA	NA	NA	NA	NA	NA	NA	NA	NA	NA	NA	NA	NA	NA	NA	0	NA	0	0	0	NA	NA	NA	NA	NA	NA	0	NA	0	NA	NA	NA	NA	NA	NA	NA	NA
1	12081556	12081562	Copia	ATCOPIA58	presence	0	0	0	0	0	0	0	0	0	0	0	0	0	0	0	0	0	0	0	0	0	0	0	0	0	0	0	0	0	0	0	0	0	0	0	0	0	0	0	0	0	0	0	0
1	12091764	12091768	En-Spm	ATENSPM9	presence	NA	NA	NA	0	0	NA	NA	NA	NA	0	0	0	NA	0	0	NA	NA	0	NA	0	0	NA	0	NA	0	NA	NA	NA	0	NA	NA	NA	NA	0	0	0	0	0	0	0	NA	0	NA	0
1	12091784	12091802	MuDR	ATDNAI27T9A	presence	NA	0	0	NA	0	0	NA	NA	0	NA	NA	NA	NA	0	0	0	NA	0	0	0	0	0	0	0	NA	NA	0	NA	0	0	0	0	0	NA	NA	0	0	0	0	0	NA	0	NA	0
1	12091793	12091799	Gypsy	ATHILA8A	presence	NA	0	0	0	0	0	NA	NA	0	0	0	NA	0	0	0	0	NA	0	0	0	0	0	0	0	0	NA	0	NA	0	0	0	0	0	0	NA	0	0	0	0	0	NA	0	0	0
1	12109525	12109534	MuDR	VANDAL6	presence	0	0	NA	NA	0	0	0	0	NA	0	0	0	0	0	0	0	0	0	0	0	0	0	0	0	0	0	0	0	0	0	0	0	0	NA	0	0	0	0	0	0	0	0	0	0
1	12131126	12131130	En-Spm	ATENSPM3	presence	0	NA	NA	0	0	0	0	0	0	0	0	0	0	0	0	NA	NA	0	0	0	0	0	NA	NA	NA	NA	NA	NA	0	0	0	0	0	0	NA	0	NA	0	0	0	NA	0	0	NA
1	12132380	12132387	Copia	ATCOPIA5	presence	0	0	0	0	0	0	0	0	0	0	0	0	0	0	0	0	0	0	0	0	0	0	0	0	0	0	0	0	0	0	0	0	0	0	0	0	0	0	0	0	0	0	0	0
1	12133509	12133513	En-Spm	ATENSPM5	presence	0	0	0	0	0	0	0	0	0	0	0	0	0	0	0	0	0	0	0	0	0	0	0	0	0	0	0	0	0	0	0	0	0	0	0	0	0	0	0	0	0	0	0	0
1	12144456	12144466	MuDR	VANDAL16	presence	NA	0	0	0	0	0	0	0	0	0	0	0	0	0	0	0	0	0	0	0	0	0	0	0	NA	0	0	0	0	0	0	0	0	NA	0	0	0	NA	NA	0	NA	0	0	0
1	12162417	12162423	Copia	ATCOPIA21	presence	0	0	0	0	0	0	0	0	0	0	0	0	0	0	0	0	0	0	0	0	0	0	0	0	NA	0	0	0	0	0	0	0	0	0	0	0	0	0	0	0	0	0	0	0
1	12164839	12164851	MuDR	VANDAL21	presence	0	NA	NA	0	NA	NA	0	NA	0	0	0	0	0	0	0	0	NA	0	0	0	0	0	0	0	0	NA	0	0	0	0	0	0	0	0	NA	NA	NA	0	NA	NA	0	0	NA	0
1	12164855	12164863	HAT	ATHAT1	presence	0	NA	NA	0	1	1	0	NA	0	0	0	0	0	0	0	0	1	0	0	0	0	0	0	0	0	NA	0	0	0	0	0	0	0	0	NA	1	NA	0	NA	1	0	0	NA	0
1	12164855	12164870	HAT	ATHATN2	presence	0	NA	NA	0	NA	NA	0	NA	0	0	0	0	0	0	0	NA	NA	0	0	0	0	0	0	0	0	NA	0	0	0	0	0	0	0	0	NA	NA	NA	0	NA	NA	0	0	NA	0
1	12164859	12164863	HAT	ATHATN2	presence	0	NA	1	0	1	1	0	NA	0	0	0	0	0	0	0	0	1	0	0	0	0	0	0	0	0	NA	0	0	0	0	0	0	0	0	NA	1	1	0	1	1	0	0	NA	0
1	12164859	12164870	HAT	ATHAT1	presence	0	NA	NA	0	NA	NA	0	NA	0	0	0	0	0	0	0	NA	NA	0	0	0	0	0	0	0	0	NA	0	0	0	0	0	0	0	0	NA	NA	NA	0	NA	NA	0	0	NA	0
1	12164869	12164872	MuDR	VANDAL21	presence	0	NA	NA	0	NA	NA	0	0	0	0	0	0	0	0	0	1	NA	0	0	0	0	0	0	0	0	NA	0	0	0	0	0	0	0	0	NA	NA	NA	0	NA	0	0	0	NA	0
1	12169032	12169039	Copia	ATCOPIA21	presence	0	0	0	0	0	0	0	NA	0	0	NA	0	0	0	0	0	0	0	0	0	0	0	0	0	0	0	0	0	0	0	0	0	0	NA	0	0	0	0	0	0	0	0	0	0
1	12171458	12171464	Copia	ATCOPIA51	presence	0	0	0	0	0	0	0	0	0	0	NA	0	0	0	0	0	0	0	0	0	0	0	0	0	0	0	0	0	0	0	0	0	0	0	0	0	0	0	0	0	0	0	0	0
1	12173330	12173336	Copia	ATCOPIA66	presence	0	0	NA	0	0	0	0	0	0	0	NA	0	0	0	0	0	0	0	0	0	0	0	0	0	0	0	0	0	0	0	0	0	0	0	0	0	0	0	0	0	0	0	0	0
1	12180389	12180399	Copia	ATCOPIA27	presence	0	0	0	0	0	NA	0	0	0	0	0	NA	0	0	0	0	0	0	0	0	0	0	0	0	0	0	NA	0	0	0	0	0	0	0	0	0	0	0	0	0	0	0	0	0
1	12180802	12180810	Copia	ATCOPIA69	presence	0	0	0	0	0	0	0	0	0	0	0	0	0	0	0	0	0	0	0	0	0	0	0	0	0	0	0	0	0	0	0	0	0	NA	0	0	0	0	0	0	0	0	0	0
1	12181113	12181130	Copia	ATCOPIA6	presence	0	0	0	0	0	0	0	0	0	0	0	0	0	0	0	0	0	0	0	0	0	0	0	0	0	0	0	0	0	0	0	0	0	0	0	0	0	0	0	0	0	0	0	0
1	12182618	12182628	HAT	TAG2	presence	0	0	0	0	0	0	0	0	0	0	NA	NA	0	0	0	0	0	0	0	0	0	0	0	NA	NA	NA	0	NA	0	0	0	0	0	0	NA	0	NA	0	NA	0	0	0	0	NA
1	12187679	12187683	Harbinger	HARBINGER	presence	0	0	0	0	0	0	0	0	0	0	0	0	0	0	0	0	0	0	0	0	0	0	0	NA	0	0	0	0	0	0	0	0	0	0	0	0	0	0	0	0	0	0	0	0
1	12189589	12189603	Copia	ATCOPIA63	presence	NA	0	0	0	0	0	0	0	0	0	NA	NA	0	0	0	0	0	0	0	0	0	0	0	0	0	0	0	0	0	0	0	0	0	NA	NA	0	0	0	0	0	NA	0	0	0
1	12191419	12191424	Harbinger	ATIS112A	presence	NA	0	0	0	0	0	0	0	1	NA	0	0	0	0	0	0	0	0	0	0	0	0	0	0	0	0	0	0	0	0	0	0	0	0	0	0	0	NA	0	0	0	0	0	0
1	12197120	12197126	Copia	ATCOPIA51	presence	NA	0	0	0	0	0	0	0	0	0	0	0	0	0	0	0	0	0	0	0	0	0	0	0	0	NA	0	0	0	0	0	0	0	0	0	0	0	0	0	0	0	0	0	0
1	12198660	12198666	Copia	ATCOPIA88	presence	NA	0	0	0	0	0	0	0	0	0	0	0	0	0	0	0	0	0	0	0	0	0	0	0	0	1	1	0	0	0	0	0	0	0	0	0	0	0	0	0	0	0	0	0
1	12202903	12202905	Copia	ATCOPIA51	presence	0	0	0	0	0	0	0	0	0	0	0	0	0	0	0	0	0	0	0	0	0	0	0	0	0	0	0	0	0	0	0	0	0	0	0	0	0	0	0	0	0	0	0	0
1	12203083	12203089	Copia	ATCOPIA4	presence	0	0	0	0	0	0	0	0	0	0	0	0	0	0	0	0	0	0	0	0	0	0	0	0	0	0	0	0	0	0	0	0	0	0	0	0	0	0	0	0	0	0	0	0
1	12203651	12203661	MuDR	VANDAL2	presence	0	NA	NA	0	NA	0	0	NA	0	0	0	NA	0	0	0	0	0	0	0	0	0	0	0	NA	NA	NA	0	0	0	0	0	0	0	NA	0	0	0	NA	0	0	0	0	NA	NA
1	12214755	12214766	HAT	TAG3N1	presence	0	NA	NA	0	0	0	0	NA	0	0	0	NA	0	0	0	0	0	0	0	0	0	0	0	0	0	0	0	NA	0	0	0	0	0	0	0	0	0	NA	0	0	NA	0	1	0
1	12214755	12214767	HAT	TAG1	presence	0	NA	NA	0	0	0	0	1	0	0	0	NA	0	0	0	0	0	0	0	0	0	0	0	0	0	0	0	NA	0	0	0	0	0	0	0	0	0	NA	0	0	NA	0	NA	0
1	12218876	12218881	Gypsy	ATGP2N	presence	1	0	0	0	0	NA	1	0	NA	0	NA	NA	NA	NA	NA	NA	0	NA	NA	NA	NA	NA	0	NA	NA	NA	0	NA	NA	NA	NA	NA	NA	NA	0	NA	NA	NA	0	NA	NA	1	0	0
1	12218876	12218882	Gypsy	ATHILA2	presence	NA	0	0	0	0	NA	1	0	NA	0	NA	NA	NA	NA	NA	NA	0	NA	NA	NA	NA	NA	0	NA	NA	NA	0	NA	NA	NA	NA	NA	NA	NA	0	NA	NA	NA	0	NA	NA	1	0	0
1	12230820	12230831	MuDR	VANDAL2	presence	NA	0	0	0	0	1	NA	0	0	0	NA	NA	0	0	0	NA	0	0	0	0	0	NA	0	0	NA	0	NA	0	0	0	0	NA	NA	NA	0	1	1	0	0	1	0	NA	0	NA
1	12231312	12231321	MuDR	VANDAL8	presence	0	0	0	0	0	0	0	0	0	0	0	NA	0	0	0	0	0	0	0	0	0	0	0	NA	NA	NA	NA	0	0	0	0	0	0	NA	NA	0	NA	0	NA	0	NA	0	0	0
1	12233259	12233267	HAT	TAG2	presence	0	0	0	0	0	0	0	0	0	0	0	0	0	0	0	0	0	0	0	0	0	0	0	0	0	0	0	0	0	0	0	0	0	0	0	0	0	0	0	0	0	0	0	0
1	12235021	12235035	L1	ATLINEIII	presence	0	0	0	0	0	0	0	0	0	0	0	NA	0	0	0	0	0	0	0	0	0	0	0	0	NA	NA	0	0	0	0	0	0	0	0	NA	0	NA	0	NA	0	0	0	0	0
1	12235088	12235102	Gypsy	ATHILA4C	presence	0	NA	0	0	0	0	0	NA	0	0	0	NA	0	0	0	0	0	0	0	0	0	0	0	NA	0	0	0	NA	0	0	0	0	0	0	0	NA	NA	NA	0	0	0	0	NA	0
1	12237663	12237669	En-Spm	ATENSPM2	presence	0	0	0	0	0	0	0	1	0	0	0	0	0	0	0	0	0	0	0	0	0	0	0	0	0	0	0	0	0	0	0	0	0	0	0	0	0	0	0	0	0	0	1	0
1	12239004	12239009	En-Spm	ATENSPM2	presence	0	0	0	0	0	0	0	0	0	0	0	0	0	0	0	0	0	0	0	0	0	0	0	0	0	0	0	0	0	0	0	0	0	0	0	0	0	0	0	0	0	0	0	0
1	12247072	12247083	MuDR	ATMU6	presence	0	1	1	NA	0	NA	0	0	0	NA	0	0	0	0	0	0	0	0	0	0	0	0	0	0	NA	0	0	0	0	0	0	0	0	0	0	0	1	NA	NA	0	0	0	0	NA
1	12247982	12247989	Gypsy	ATGP2	presence	NA	0	0	0	0	0	0	0	NA	0	0	0	0	0	0	0	0	0	0	0	0	0	0	0	0	NA	NA	0	0	0	0	0	0	NA	0	0	NA	0	NA	0	0	0	0	NA
1	12249875	12249877	Gypsy	ATGP2	presence	0	NA	NA	0	0	0	0	0	0	0	0	NA	0	0	0	0	0	0	0	0	0	0	0	0	0	NA	0	0	0	0	0	0	0	0	0	0	NA	0	NA	0	NA	0	0	0
1	12251396	12251401	Harbinger	HARBINGER	presence	0	0	0	0	0	0	1	0	0	0	0	NA	0	0	0	0	0	0	0	0	0	0	0	NA	0	NA	0	0	0	0	0	0	0	NA	0	0	NA	NA	0	0	0	0	0	0
1	12253491	12253495	Gypsy	ATHILA8A	presence	NA	1	NA	NA	NA	1	NA	0	NA	0	NA	NA	1	NA	1	NA	NA	NA	NA	NA	NA	NA	0	0	0	NA	NA	1	1	0	NA	NA	NA	0	0	1	1	NA	1	NA	0	1	0	1
1	12253492	12253495	Gypsy	ATHILA7	presence	NA	1	1	NA	NA	NA	1	0	NA	0	0	NA	NA	NA	1	NA	NA	1	NA	1	NA	NA	0	0	0	NA	NA	1	NA	1	NA	NA	NA	0	0	NA	1	NA	NA	1	0	NA	0	0
1	12253495	12253497	Gypsy	ATHILA6A	presence	NA	NA	NA	NA	NA	0	NA	NA	NA	NA	0	NA	NA	NA	NA	0	NA	NA	NA	NA	NA	NA	0	0	0	NA	NA	NA	NA	NA	NA	NA	NA	0	0	NA	NA	NA	NA	NA	0	0	0	0
1	12253495	12253497	Gypsy	ATHILA7	presence	NA	NA	NA	NA	NA	0	NA	NA	NA	NA	0	NA	NA	1	NA	0	NA	NA	NA	NA	NA	NA	0	0	0	NA	NA	NA	NA	NA	NA	NA	NA	0	0	NA	NA	NA	NA	NA	0	0	0	0
1	12253684	12253693	MuDR	ATMU3N1	presence	0	0	0	0	0	0	0	0	0	0	0	0	0	0	0	0	0	0	0	0	0	0	0	NA	0	0	0	0	0	0	0	0	0	0	0	0	0	0	0	0	0	0	0	0
1	12254626	12254657	L1	ATLINEIII	presence	NA	NA	NA	NA	NA	NA	NA	NA	NA	NA	NA	NA	NA	1	NA	NA	NA	NA	NA	NA	NA	NA	0	NA	0	NA	NA	NA	NA	NA	NA	NA	NA	NA	0	NA	NA	NA	NA	NA	0	NA	NA	NA
1	12255063	12255069	HAT	TAG3N1	presence	NA	NA	NA	NA	NA	NA	NA	NA	0	NA	NA	NA	NA	0	0	NA	NA	NA	NA	NA	NA	NA	0	NA	0	NA	NA	NA	0	NA	NA	NA	NA	0	0	NA	NA	NA	NA	NA	NA	NA	NA	NA
1	12255894	12255904	MuDR	VANDAL1	presence	0	0	0	0	0	0	0	1	0	1	0	0	0	0	0	0	0	0	0	0	0	0	0	NA	0	0	0	0	0	0	0	0	0	0	0	0	0	0	0	0	0	0	1	0
1	12255982	12255992	MuDR	AT9NMU1	presence	0	0	0	0	0	0	0	0	0	0	0	0	0	0	0	0	0	0	0	0	0	0	0	NA	0	0	0	0	0	0	0	0	0	0	0	0	0	0	0	0	0	0	0	0
1	12270070	12270080	MuDR	VANDAL3	presence	0	0	0	0	0	0	0	0	0	0	0	NA	0	0	0	0	0	0	0	0	0	0	0	NA	0	0	0	0	0	0	0	0	0	0	0	0	NA	0	0	0	0	0	0	0
1	12270499	12270502	En-Spm	ATENSPM5	presence	0	0	0	0	0	0	0	0	0	0	0	0	0	0	0	0	0	0	0	0	0	0	0	0	0	NA	0	0	0	0	0	0	0	0	0	0	0	1	0	0	0	0	0	0
1	12270499	12270503	En-Spm	ATENSPM6	presence	0	0	0	0	0	0	0	0	0	0	0	0	0	0	0	0	0	0	0	0	0	0	0	0	0	NA	0	0	0	0	0	0	0	0	0	0	0	1	0	0	0	0	0	0
1	12279701	12279710	En-Spm	ATENSPM10	presence	NA	NA	NA	NA	NA	NA	NA	NA	NA	NA	NA	NA	0	0	0	NA	NA	NA	0	0	NA	NA	NA	NA	NA	NA	NA	NA	0	0	0	NA	NA	NA	NA	NA	NA	NA	NA	NA	NA	0	NA	NA
1	12294180	12294197	MuDR	VANDAL20	presence	0	0	0	0	0	0	0	0	0	0	NA	NA	0	0	0	0	0	0	0	0	0	0	0	0	0	NA	0	NA	0	0	0	0	0	0	NA	0	0	0	0	0	NA	0	0	NA
1	12295445	12295448	Copia	ATCOPIA65A	presence	0	0	0	0	0	0	0	0	0	0	0	0	0	0	0	0	0	0	0	0	0	0	0	0	0	0	0	0	0	0	0	0	0	NA	NA	0	0	0	0	0	0	0	0	NA
1	12295988	12296003	Gypsy	ATHILA4C	presence	0	NA	NA	NA	0	0	NA	0	0	NA	0	NA	0	0	0	0	0	NA	NA	NA	NA	NA	0	0	NA	NA	NA	NA	0	0	NA	NA	NA	0	NA	0	NA	NA	NA	0	NA	0	0	NA
1	12299565	12299569	En-Spm	ATENSPM9	presence	0	NA	NA	NA	NA	NA	NA	1	NA	NA	NA	NA	NA	NA	NA	0	NA	NA	NA	NA	NA	NA	0	NA	NA	0	0	NA	NA	NA	NA	NA	NA	1	NA	0	NA	1	NA	0	NA	0	1	NA
1	12314884	12314890	En-Spm	ATENSPM9	presence	NA	NA	NA	0	NA	0	0	0	0	0	NA	0	NA	0	0	0	0	NA	NA	NA	NA	NA	0	0	0	0	0	0	NA	NA	NA	NA	NA	0	NA	0	0	0	0	0	0	NA	0	NA
1	12323087	12323095	Gypsy	ATGP8	presence	NA	NA	NA	0	NA	0	0	0	0	0	NA	0	NA	NA	NA	0	0	NA	NA	NA	NA	NA	0	NA	0	NA	0	NA	NA	NA	NA	NA	NA	0	NA	0	NA	NA	0	0	NA	NA	0	NA
1	12330708	12330713	En-Spm	ATENSPM5	presence	NA	NA	NA	NA	NA	0	0	0	0	0	0	0	NA	NA	NA	0	0	NA	NA	NA	NA	NA	0	0	0	0	0	0	NA	NA	NA	NA	NA	NA	NA	0	0	NA	0	0	0	NA	0	NA
1	12331021	12331027	Copia	ATCOPIA52	presence	NA	NA	NA	NA	NA	0	0	0	0	0	0	0	NA	NA	NA	0	0	NA	NA	NA	NA	NA	0	0	0	0	0	0	NA	NA	NA	NA	NA	NA	NA	0	0	NA	0	0	0	NA	0	NA
1	12332023	12332029	Copia	ATCOPIA78	presence	NA	NA	NA	NA	NA	0	0	0	0	0	0	0	NA	NA	NA	0	0	NA	NA	NA	NA	NA	0	0	0	0	0	0	NA	NA	NA	NA	NA	NA	NA	0	0	NA	0	0	0	NA	0	NA
1	12339284	12339320	HAT	SIMPLEHAT2	presence	NA	NA	NA	NA	NA	0	0	0	0	0	0	NA	NA	NA	NA	0	0	NA	NA	NA	NA	NA	0	NA	NA	NA	0	NA	NA	NA	NA	NA	NA	NA	NA	0	NA	NA	NA	0	0	NA	0	NA
1	12342521	12342531	MuDR	ATDNA2T9A	presence	0	0	0	NA	NA	0	0	0	0	0	0	0	0	0	0	0	0	0	0	0	0	0	0	NA	0	0	0	0	0	0	0	0	0	NA	NA	0	0	NA	0	0	0	0	0	NA
1	12342530	12342532	MuDR	ATDNA2T9B	presence	0	0	0	NA	NA	0	0	0	0	0	0	0	0	0	0	0	0	0	0	0	0	0	0	NA	0	0	0	0	0	0	0	0	0	NA	NA	0	0	NA	0	0	0	0	0	NA
1	12343223	12343237	Gypsy	ATHILA4C	presence	0	0	NA	NA	NA	0	NA	NA	NA	NA	NA	NA	0	0	NA	0	NA	NA	NA	0	NA	NA	NA	NA	NA	NA	NA	NA	NA	0	NA	NA	NA	NA	NA	NA	NA	NA	NA	0	0	NA	0	NA
1	12343223	12343240	MuDR	VANDAL8	presence	0	0	NA	NA	NA	0	NA	NA	NA	NA	NA	NA	0	0	NA	0	NA	NA	NA	0	NA	NA	NA	NA	NA	NA	NA	NA	NA	0	NA	NA	NA	NA	NA	1	NA	NA	NA	0	0	NA	0	NA
1	12345347	12345355	Copia	ATCOPIA32	presence	0	NA	NA	NA	NA	NA	0	0	NA	0	NA	0	NA	NA	NA	0	0	NA	NA	NA	NA	NA	0	NA	NA	0	0	0	NA	NA	NA	NA	NA	NA	NA	0	NA	NA	NA	0	0	0	NA	NA
1	12347496	12347503	MuDR	VANDAL20	presence	0	NA	NA	NA	0	0	0	0	0	0	0	0	0	0	0	0	0	0	0	0	0	NA	0	0	0	0	0	0	0	0	0	0	NA	NA	0	0	0	0	0	0	NA	0	NA	0
1	12349091	12349101	HAT	ATHATN10	presence	NA	0	NA	NA	NA	0	0	NA	0	NA	NA	0	0	0	0	0	0	0	0	0	0	NA	0	NA	NA	0	0	NA	0	0	0	NA	NA	NA	NA	0	0	NA	NA	0	NA	0	NA	NA
1	12361413	12361418	Gypsy	ATHILA2	presence	0	0	0	0	0	0	0	0	0	0	NA	0	0	0	0	0	0	0	0	0	0	0	0	NA	NA	NA	0	0	0	0	0	0	0	NA	NA	0	0	0	0	0	0	0	0	NA
1	12367030	12367061	Gypsy	ATHILA6A	presence	NA	0	0	0	0	0	0	0	0	NA	0	0	0	0	0	0	0	0	0	0	0	0	0	0	0	0	0	0	0	0	0	0	0	NA	NA	0	0	0	NA	0	NA	0	0	0
1	12371876	12371880	En-Spm	ATENSPM5	presence	0	0	0	0	0	0	0	0	0	0	0	0	0	0	0	0	0	0	0	0	0	0	0	0	0	0	0	0	0	0	0	0	0	0	0	0	0	0	0	0	0	0	0	0
1	12371877	12371880	En-Spm	ATENSPM6	presence	0	0	0	0	0	0	0	0	0	0	0	0	0	0	0	0	0	0	0	0	0	0	0	0	0	0	0	0	0	0	0	0	0	0	0	0	0	0	0	0	0	0	0	0
1	12374073	12374084	MuDR	VANDAL8	presence	NA	0	NA	0	NA	0	0	0	NA	NA	NA	0	0	0	0	0	0	0	0	0	0	0	NA	NA	NA	0	NA	0	0	0	0	0	0	NA	0	0	NA	NA	NA	0	NA	0	0	0
1	12376296	12376299	HAT	TAG3N1	presence	0	0	0	0	0	NA	NA	0	NA	NA	NA	NA	0	0	0	NA	NA	0	0	0	0	0	NA	NA	NA	0	0	NA	0	0	0	0	0	0	NA	0	0	0	0	0	NA	NA	0	0
1	12377217	12377227	Gypsy	ATGP2	presence	0	0	0	0	0	NA	NA	0	NA	NA	NA	0	NA	0	0	NA	NA	0	0	0	NA	0	NA	NA	NA	0	0	NA	0	0	0	0	0	0	NA	0	0	0	0	0	NA	NA	0	0
1	12378676	12378688	MuDR	ATMU6N1	presence	NA	NA	NA	NA	NA	NA	NA	0	NA	NA	NA	NA	0	0	0	NA	NA	0	0	0	NA	0	NA	NA	NA	NA	1	NA	0	0	0	NA	NA	NA	NA	NA	NA	NA	NA	NA	NA	NA	0	0
1	12386983	12386990	Copia	ATCOPIA57	presence	0	0	0	0	0	0	0	0	NA	NA	0	0	0	0	0	0	0	0	0	0	0	0	0	NA	NA	0	0	NA	0	0	0	0	0	0	NA	0	0	0	0	0	0	NA	0	0
1	12387059	12387067	Copia	ATCOPIA7	presence	NA	NA	NA	0	0	NA	0	0	NA	NA	NA	0	0	0	0	NA	NA	0	0	0	0	0	NA	NA	NA	0	0	NA	0	0	0	0	0	NA	NA	0	0	NA	0	0	0	NA	0	0
1	12392398	12392405	Gypsy	ATGP8	presence	0	0	0	0	0	0	0	0	0	NA	1	0	0	0	0	0	0	0	0	0	0	0	NA	NA	NA	NA	0	0	0	0	0	0	0	NA	0	0	0	NA	0	0	0	0	0	0
1	12392398	12392406	Gypsy	ATHILA4C	presence	0	0	0	0	0	0	0	0	0	NA	NA	0	0	0	0	0	0	0	0	0	0	0	NA	NA	NA	NA	0	0	0	0	0	0	0	NA	0	0	0	NA	0	0	0	0	0	0
1	12392398	12392409	Gypsy	ATHILA	presence	0	0	0	0	0	0	0	0	0	NA	NA	0	0	0	0	0	0	0	0	0	0	0	NA	NA	NA	NA	0	0	0	0	0	0	0	NA	0	0	0	NA	0	0	0	0	0	0
1	12392515	12392521	Copia	ATCOPIA93	presence	0	0	0	0	0	0	0	0	0	0	0	0	0	0	0	0	0	0	0	0	0	0	0	0	0	NA	0	NA	0	0	0	0	0	NA	NA	0	NA	NA	NA	0	0	0	0	0
1	12392565	12392577	MuDR	VANDAL3	presence	NA	0	0	0	0	0	0	0	0	0	NA	0	0	0	0	0	0	0	0	0	0	0	0	NA	NA	0	0	0	0	0	0	0	0	0	0	0	0	NA	0	0	0	0	0	0
1	12393796	12393800	Copia	ATCOPIA11	presence	0	NA	NA	NA	0	0	NA	0	NA	0	0	0	NA	NA	NA	0	NA	NA	NA	NA	NA	NA	0	0	0	NA	NA	NA	NA	NA	NA	NA	NA	NA	NA	NA	NA	0	NA	NA	NA	NA	0	NA
1	12395178	12395190	L1	ATLINEIII	presence	0	NA	NA	NA	0	0	NA	0	NA	0	0	0	NA	NA	NA	NA	NA	NA	NA	NA	NA	NA	0	NA	NA	NA	NA	NA	NA	NA	NA	NA	NA	NA	NA	NA	NA	0	NA	NA	NA	NA	0	NA
1	12395412	12395417	Copia	ATCOPIA51	presence	0	NA	NA	NA	NA	NA	NA	0	NA	0	0	0	NA	NA	NA	NA	NA	NA	NA	NA	NA	NA	0	0	NA	NA	NA	NA	NA	NA	NA	NA	NA	NA	NA	NA	NA	0	NA	NA	NA	NA	0	NA
1	12396250	12396257	Copia	META1	presence	0	NA	NA	NA	NA	0	NA	0	0	NA	NA	0	NA	NA	NA	0	NA	NA	NA	NA	NA	NA	0	NA	NA	NA	NA	NA	NA	NA	NA	NA	NA	NA	NA	NA	NA	0	NA	NA	NA	NA	0	NA
1	12401701	12401715	MuDR	VANDAL21	presence	0	NA	NA	NA	0	0	0	0	0	0	NA	0	0	0	0	0	0	0	0	0	0	0	NA	NA	NA	0	0	0	0	0	0	0	0	NA	0	0	0	0	0	0	0	0	0	0
1	12410064	12410076	Copia	ATCOPIA60	presence	NA	NA	NA	NA	0	NA	NA	0	0	0	NA	NA	NA	NA	NA	0	0	NA	NA	NA	NA	NA	NA	NA	NA	NA	NA	NA	NA	NA	NA	NA	NA	NA	NA	NA	NA	0	NA	NA	NA	NA	0	0
1	12414235	12414241	Copia	ENDOVIR1	presence	NA	NA	NA	NA	0	NA	NA	0	0	0	NA	NA	NA	NA	NA	0	0	NA	NA	NA	NA	NA	NA	NA	NA	NA	NA	NA	NA	NA	NA	NA	NA	NA	NA	NA	NA	0	NA	NA	NA	NA	0	0
1	12416534	12416544	MuDR	VANDAL6	presence	0	0	0	NA	0	0	0	0	0	0	NA	NA	0	0	NA	0	0	0	0	NA	0	0	0	0	0	0	0	NA	0	0	0	NA	0	1	0	0	0	0	0	0	0	0	0	0
1	12424672	12424678	En-Spm	ATENSPM5	presence	0	0	0	0	0	0	0	0	0	0	0	0	0	0	0	0	0	0	0	0	0	0	0	NA	0	0	0	0	0	0	0	0	0	0	0	0	0	NA	0	0	0	0	0	NA
1	12426721	12426740	HAT	SIMPLEHAT2	presence	0	0	0	0	0	0	0	0	0	0	0	NA	0	0	0	0	0	0	0	0	0	0	0	NA	0	NA	0	0	0	0	0	0	0	NA	0	0	0	0	0	0	0	0	0	0
1	12440519	12440532	MuDR	ATMU6	presence	0	0	0	0	0	0	0	0	0	0	0	0	0	0	0	0	NA	0	0	0	0	0	0	NA	0	0	NA	0	0	0	0	0	0	0	0	0	0	NA	NA	0	0	0	0	NA
1	12447043	12447053	MuDR	VANDAL2	presence	0	0	0	0	1	0	0	0	0	0	0	NA	0	0	0	0	0	0	0	0	0	0	0	0	0	NA	NA	0	0	0	0	0	0	0	0	0	0	NA	NA	0	0	0	0	0
1	12448033	12448048	Gypsy	ATHILA6A	presence	NA	NA	NA	NA	0	NA	NA	0	0	0	NA	0	NA	NA	NA	NA	NA	NA	NA	NA	NA	NA	0	NA	NA	NA	NA	NA	0	NA	NA	NA	NA	NA	NA	NA	NA	NA	NA	0	NA	NA	0	NA
1	12466910	12466921	En-Spm	ATENSPM10	presence	NA	0	0	0	NA	0	0	0	0	0	0	NA	0	0	0	NA	0	0	0	0	0	0	NA	NA	NA	NA	NA	NA	0	0	0	0	0	0	NA	0	NA	0	0	0	0	0	0	NA
1	12468912	12468919	Gypsy	ATGP2	presence	0	0	0	0	NA	0	0	0	0	0	0	NA	0	0	0	0	0	0	0	0	0	0	NA	NA	NA	NA	NA	NA	0	0	0	0	0	0	0	0	0	0	0	0	0	0	0	NA
1	12477640	12477650	MuDR	ATDNA2T9C	presence	0	0	0	0	0	0	NA	0	0	0	0	0	NA	0	0	0	0	0	NA	0	0	NA	0	NA	NA	0	0	0	0	0	NA	NA	NA	NA	NA	0	0	NA	NA	0	0	0	0	NA
1	12478075	12478084	MuDR	ATDNA2T9C	presence	NA	0	0	0	0	0	0	0	0	0	0	NA	0	0	0	0	0	0	0	0	0	0	0	NA	NA	0	NA	0	0	0	0	0	0	NA	NA	0	0	NA	NA	0	0	0	0	0
1	12478967	12478976	MuDR	ATDNA2T9A	presence	0	0	0	0	0	0	0	0	0	0	0	0	0	0	0	0	0	0	0	0	0	0	NA	0	0	NA	0	0	0	0	0	0	0	0	0	1	1	0	1	1	0	0	0	0
1	12494862	12494872	MuDR	ATDNA2T9B	presence	NA	0	NA	NA	NA	NA	0	0	0	0	NA	NA	0	0	0	0	NA	0	0	0	0	0	NA	NA	NA	NA	NA	0	0	0	0	0	0	0	0	0	NA	NA	0	0	0	0	0	NA
1	12502834	12502840	Copia	META1	presence	NA	0	0	NA	NA	NA	0	0	NA	0	NA	NA	0	0	0	0	NA	0	0	0	0	0	NA	NA	NA	NA	NA	0	0	0	0	0	0	NA	0	0	NA	NA	NA	0	0	0	0	NA
1	12503187	12503207	L1	ATLINE1_1	presence	NA	0	NA	NA	NA	NA	0	0	NA	0	NA	NA	NA	NA	0	0	NA	0	0	0	0	0	0	NA	NA	0	NA	0	0	0	0	NA	NA	NA	0	0	NA	NA	NA	0	NA	0	0	NA
1	12507552	12507599	Copia	ATCOPIA41	presence	0	0	0	0	0	0	0	0	0	0	0	NA	NA	0	0	0	0	0	NA	NA	NA	NA	0	0	NA	NA	0	0	0	NA	NA	0	NA	0	0	0	NA	NA	NA	0	0	NA	0	NA
1	12513561	12513572	Gypsy	ATHILA4	presence	0	0	0	0	0	0	0	0	0	0	0	0	0	0	0	0	0	0	0	0	0	0	0	NA	0	0	0	0	0	0	0	0	0	NA	NA	0	0	0	0	0	0	0	0	NA
1	12525828	12525838	MuDR	VANDAL4	presence	NA	0	0	0	0	NA	0	0	NA	0	NA	0	0	0	0	0	NA	0	0	0	0	0	0	NA	NA	0	NA	0	0	0	0	0	0	NA	NA	0	NA	NA	0	0	0	0	0	0
1	12529445	12529455	MuDR	VANDAL2N1	presence	0	0	0	0	0	0	NA	0	NA	0	0	0	0	0	0	NA	NA	0	0	0	0	0	0	NA	NA	0	0	NA	0	0	0	0	0	0	0	0	NA	0	0	0	0	0	0	0
1	12529545	12529565	En-Spm	ATENSPM6	presence	0	0	0	0	0	0	NA	0	NA	0	0	0	0	0	0	NA	NA	0	0	0	0	0	0	0	NA	0	0	NA	0	0	0	0	0	NA	0	0	NA	0	0	0	0	0	0	0
1	12549866	12549877	MuDR	ATMU7	presence	NA	0	0	NA	0	0	0	0	0	0	1	NA	0	0	0	0	0	0	0	0	0	0	NA	NA	NA	NA	0	0	0	0	0	0	0	0	NA	0	0	NA	0	0	0	0	0	0
1	12549948	12549950	Copia	META1	presence	0	0	0	0	0	0	0	0	0	0	0	0	0	0	0	0	0	0	0	0	0	0	0	0	0	0	0	0	0	0	0	0	0	NA	NA	0	0	NA	0	0	0	0	0	0
1	12554162	12554178	En-Spm	ATENSPM5	presence	NA	0	0	0	NA	NA	NA	0	0	0	0	0	0	0	0	0	0	0	0	0	0	0	0	NA	NA	0	0	0	0	0	0	0	0	0	NA	0	0	1	NA	0	NA	0	0	0
1	12556263	12556272	Gypsy	ATHILA8A	presence	0	0	0	NA	NA	NA	NA	0	0	0	0	NA	NA	0	0	0	NA	0	0	0	0	0	NA	NA	NA	NA	0	NA	0	0	0	NA	0	NA	NA	NA	NA	NA	NA	NA	NA	NA	0	NA
1	12556275	12556313	Gypsy	ATHILA	presence	NA	NA	NA	NA	NA	NA	NA	0	0	NA	NA	NA	NA	0	0	NA	NA	0	NA	NA	0	0	NA	NA	NA	NA	NA	NA	0	0	NA	NA	NA	NA	NA	NA	NA	NA	NA	NA	NA	NA	NA	NA
1	12559534	12559548	Gypsy	ATHILA4C	presence	0	NA	NA	0	NA	NA	NA	0	0	0	NA	NA	0	0	NA	0	NA	0	NA	1	NA	NA	NA	NA	NA	NA	NA	0	0	1	1	NA	NA	NA	NA	NA	NA	NA	NA	1	NA	0	0	NA
1	12561895	12561901	Copia	META1	presence	NA	0	0	0	0	0	0	0	NA	0	0	0	0	0	0	0	0	0	0	0	0	0	0	NA	NA	NA	0	0	0	0	0	0	0	NA	0	0	0	0	0	0	0	0	0	0
1	12566182	12566189	Gypsy	ATHILA4C	presence	NA	NA	NA	NA	0	NA	0	0	0	0	NA	NA	0	0	0	NA	0	0	0	0	0	0	0	NA	NA	0	0	NA	0	0	0	0	0	NA	NA	NA	0	0	0	NA	NA	NA	0	0
1	12566764	12566772	Gypsy	ATHILA2	presence	NA	NA	NA	NA	0	NA	0	0	0	0	NA	1	0	0	0	NA	0	0	0	0	0	0	0	NA	0	0	0	NA	0	0	0	0	0	NA	0	NA	0	0	0	NA	NA	NA	0	0
1	12569579	12569586	MuDR	LIMPET1	presence	NA	0	0	0	0	NA	0	0	0	0	NA	NA	0	0	0	0	0	0	0	0	0	0	0	NA	0	0	0	0	0	0	0	0	0	NA	0	0	0	0	0	0	0	NA	0	0
1	12572936	12572982	MuDR	LIMPET1	presence	NA	NA	NA	NA	NA	NA	0	0	NA	0	NA	NA	0	0	0	0	NA	0	0	0	NA	0	NA	NA	NA	NA	NA	NA	0	0	0	NA	0	NA	NA	0	NA	NA	NA	0	NA	NA	0	NA
[truncated: 21,332 more rows]
[truncated: 1,003 more columns]
