# Supplementary material for: Genetic and environmental modulation of transposition shapes the evolutionary potential of Arabidopsis thaliana
Source: Genome Biol. 2021 May 6;22:138. doi: 10.1186/s13059-021-02348-5 (PMC8101250; doi:10.1186/s13059-021-02348-5)
Supplement: Supplementary file 4 — Additional file 4: Table S2. Results of generalized linear models of recent transposition based on genetic factors. [file 13059_2021_2348_MOESM4_ESM.xlsx]

## Sheet: Table S2
	Generalized linear regression model:								Generalized linear regression model:
	log(copy_number) ~ 1 + PC1 + PC2 + PC3								log(copy_number) ~ 1 + PC1 + PC2 + PC3 + NRPE1_SNP
	Distribution = Poisson								Distribution = Poisson
	Estimated Coefficients:								Estimated Coefficients:
		Estimate	SE	tStat	pValue					Estimate	SE	tStat	pValue
		________	_______	_______	__________					________	________	_______	___________
		(Intercept)	1.5707	0.03061	51.315	0				(Intercept)	1.414	0.033024	42.818	0
		PC1	-32.684	1.9421	-16.829	1.5021e-63				PC1	-31.268	2.0224	-15.461	6.3469e-54
		PC2	-3.28	0.64265	-5.1039	3.3279e-07				PC2	-5.7553	0.69721	-8.2548	1.522e-16
		PC3	-5.3532	0.47746	-11.212	3.5675e-29				PC3	-10.663	0.50872	-20.96	1.5213e-97
										NRPE1_SNP	1.0885	0.039375	27.643	3.3888e-168
	1027 observations, 1023 error degrees of freedom								982	observations,	977	error	degrees	of	freedom
	Dispersion: 1								Dispersion:	1
	Chi^2-statistic vs. constant model: 1.06e+03, p-value = 4.56e-229								Chi^2-statistic	vs.	constant	model:	1.7e+03,	p-value	=	0
	Rsquare adjusted	0.1014							Rsquare adjusted	0.275
