# Supplementary material for: Genetic and environmental modulation of transposition shapes the evolutionary potential of Arabidopsis thaliana
Source: Genome Biol. 2021 May 6;22:138. doi: 10.1186/s13059-021-02348-5 (PMC8101250; doi:10.1186/s13059-021-02348-5)
Supplement: Supplementary file 5 — Additional file 5: Dataset S2. List of 154 transposition events identified in 1000 offspring of WT and nrpd1 parents of the Col-0 accession grown under standard conditions and their presence (1) or absence (0) across both samples. [file 13059_2021_2348_MOESM5_ESM.bed]

Chr	start	stop	superfamily	TE	Col-0-23-23	Nrpd-1-23-23
3	14202088	14202146	Copia	ATCOPIA22	1	0
2	3482	3555	Copia	ATCOPIA27	1	0
2	1395216	1395235	Copia	ATCOPIA28	0	1
3	17363033	17363115	Copia	ATCOPIA28	0	1
5	681311	681360	Copia	ATCOPIA49	0	1
2	5742	5810	Copia	ATCOPIA58	1	0
2	1702181	1702227	Copia	ATCOPIA58	1	0
2	3460406	3460452	Copia	ATCOPIA58	0	1
3	15271712	15271738	Copia	ATCOPIA58	1	0
3	15814824	15815001	Copia	ATCOPIA58	1	0
4	15967144	15967342	Copia	ATCOPIA58	0	1
5	16303115	16303158	Copia	ATCOPIA58	0	1
2	3621716	3621849	En-Spm	ATENSPM3	1	0
3	2197730	2197735	En-Spm	ATENSPM3	1	0
5	1539894	1539900	En-Spm	ATENSPM3	1	0
5	3562602	3562608	En-Spm	ATENSPM3	1	0
5	19140900	19140911	En-Spm	ATENSPM3	0	1
5	21346219	21346341	En-Spm	ATENSPM3	0	1
1	16742428	16742603	En-Spm	ATENSPM5	0	1
1	4122	4162	Gypsy	ATGP1	0	1
1	4048586	4048655	Gypsy	ATGP1	1	0
1	10038794	10038959	Gypsy	ATGP1	0	1
1	11110715	11110744	Gypsy	ATGP1	1	0
1	11854861	11854988	Gypsy	ATGP1	0	1
1	15006272	15006294	Gypsy	ATGP1	1	0
1	16280381	16280505	Gypsy	ATGP1	0	1
1	17756179	17756182	Gypsy	ATGP1	1	0
1	18888328	18888403	Gypsy	ATGP1	0	1
1	22799598	22799668	Gypsy	ATGP1	0	1
1	22958120	22958318	Gypsy	ATGP1	1	0
1	23012875	23012897	Gypsy	ATGP1	0	1
1	24050150	24050324	Gypsy	ATGP1	0	1
1	24639420	24639445	Gypsy	ATGP1	1	0
1	25347341	25347366	Gypsy	ATGP1	1	0
1	28042092	28042111	Gypsy	ATGP1	0	1
1	28466911	28466997	Gypsy	ATGP1	0	1
2	150966	151085	Gypsy	ATGP1	1	0
2	307489	307555	Gypsy	ATGP1	1	0
2	530007	530040	Gypsy	ATGP1	0	1
2	809479	809501	Gypsy	ATGP1	1	0
2	2282120	2282180	Gypsy	ATGP1	0	1
2	3488611	3488707	Gypsy	ATGP1	0	1
2	6611113	6611164	Gypsy	ATGP1	0	1
2	8596822	8596936	Gypsy	ATGP1	0	1
2	11440527	11440701	Gypsy	ATGP1	1	0
2	11924556	11924608	Gypsy	ATGP1	1	0
2	13722702	13722820	Gypsy	ATGP1	0	1
2	14565936	14566086	Gypsy	ATGP1	1	0
2	16948234	16948372	Gypsy	ATGP1	0	1
2	19241086	19241244	Gypsy	ATGP1	1	0
3	285293	285436	Gypsy	ATGP1	0	1
3	343819	343929	Gypsy	ATGP1	1	0
3	571584	571683	Gypsy	ATGP1	0	1
3	4120568	4120613	Gypsy	ATGP1	0	1
3	10050402	10050552	Gypsy	ATGP1	1	0
3	10152048	10152176	Gypsy	ATGP1	0	1
3	10875494	10875662	Gypsy	ATGP1	0	1
3	17561476	17561559	Gypsy	ATGP1	0	1
3	18315878	18315918	Gypsy	ATGP1	0	1
3	19178554	19178712	Gypsy	ATGP1	1	0
4	596046	596125	Gypsy	ATGP1	0	1
4	4467109	4467142	Gypsy	ATGP1	0	1
4	6278208	6278267	Gypsy	ATGP1	0	1
4	10016177	10016251	Gypsy	ATGP1	0	1
4	12522580	12522743	Gypsy	ATGP1	1	0
4	14966815	14966824	Gypsy	ATGP1	0	1
4	15803175	15803281	Gypsy	ATGP1	0	1
4	17284147	17284314	Gypsy	ATGP1	0	1
5	240830	240913	Gypsy	ATGP1	0	1
5	1476267	1476445	Gypsy	ATGP1	0	1
5	1814704	1814745	Gypsy	ATGP1	0	1
5	1918845	1918989	Gypsy	ATGP1	0	1
5	1985459	1985582	Gypsy	ATGP1	1	0
5	2435931	2435951	Gypsy	ATGP1	0	1
5	4087139	4087198	Gypsy	ATGP1	0	1
5	4561582	4561608	Gypsy	ATGP1	0	1
5	5055281	5055417	Gypsy	ATGP1	1	0
5	5586514	5586526	Gypsy	ATGP1	0	1
5	6317291	6317488	Gypsy	ATGP1	0	1
5	7503255	7503267	Gypsy	ATGP1	1	0
5	13610443	13610482	Gypsy	ATGP1	1	0
5	13611760	13611821	Gypsy	ATGP1	0	1
5	15009659	15009834	Gypsy	ATGP1	0	1
5	15426549	15426589	Gypsy	ATGP1	0	1
5	16793130	16793156	Gypsy	ATGP1	0	1
5	18378349	18378419	Gypsy	ATGP1	0	1
5	18565411	18565438	Gypsy	ATGP1	0	1
5	19392540	19392575	Gypsy	ATGP1	0	1
5	19454595	19454622	Gypsy	ATGP1	0	1
5	19991382	19991416	Gypsy	ATGP1	1	0
5	20419828	20419891	Gypsy	ATGP1	0	1
5	24211775	24211846	Gypsy	ATGP1	0	1
4	6620185	6620233	Gypsy	ATGP2N	1	0
1	6053529	6053596	Gypsy	ATGP2	0	1
4	6975973	6976014	Gypsy	ATGP2	0	1
3	14202331	14202395	Gypsy	ATLANTYS2	0	1
3	14002210	14002263	Harbinger	SIMPLEGUY1	1	0
3	14198136	14198217	HAT	SIMPLEHAT1	1	0
3	19522684	19522793	HAT	SIMPLEHAT1	1	0
4	5468865	5468947	HAT	SIMPLEHAT1	0	1
1	22105185	22105205	HAT	SIMPLEHAT2	1	0
1	25976608	25976645	HAT	SIMPLEHAT2	0	1
3	2138842	2138957	HAT	SIMPLEHAT2	0	1
4	4207151	4207260	HAT	SIMPLEHAT2	0	1
2	6071	6150	MuDR	ARNOLD2	0	1
2	10018	10095	MuDR	ARNOLD2	0	1
2	3015567	3015589	MuDR	ARNOLD2	0	1
5	26433088	26433236	MuDR	ARNOLD2	1	0
3	16143237	16143283	MuDR	ARNOLDY1	1	0
4	4956882	4956903	MuDR	ARNOLDY1	0	1
5	10868621	10868712	MuDR	ARNOLDY1	1	0
4	10270712	10270761	MuDR	ARNOLDY2	0	1
1	10424704	10424780	MuDR	AT9NMU1	0	1
1	11556178	11556209	MuDR	AT9NMU1	1	0
1	12080799	12080980	MuDR	AT9NMU1	0	1
1	26325541	26325614	MuDR	AT9NMU1	0	1
1	26528471	26528545	MuDR	AT9NMU1	0	1
2	19395061	19395082	MuDR	AT9NMU1	0	1
3	8165116	8165189	MuDR	AT9NMU1	0	1
5	9240644	9240728	MuDR	AT9NMU1	1	0
1	20697141	20697220	MuDR	BOMZH1	0	1
5	23420628	23420699	MuDR	BOMZH1	0	1
1	12610793	12610825	MuDR	BRODYAGA1	1	0
2	5865839	5865907	MuDR	BRODYAGA1	0	1
1	5784468	5784506	MuDR	BRODYAGA2	1	0
1	11814187	11814269	MuDR	BRODYAGA2	0	1
3	13591623	13591670	MuDR	BRODYAGA2	1	0
5	24421024	24421084	MuDR	BRODYAGA2	1	0
4	1053360	1053514	MuDR	VANDAL16	1	0
3	14195944	14196022	MuDR	VANDAL1N1	1	0
2	6329843	6329847	MuDR	VANDAL2N1	0	1
1	1807560	1807689	MuDR	VANDAL2	1	0
1	2108121	2108184	MuDR	VANDAL2	0	1
1	7085665	7085759	MuDR	VANDAL2	0	1
1	8951552	8951616	MuDR	VANDAL2	0	1
1	20366301	20366334	MuDR	VANDAL2	0	1
1	24441881	24441949	MuDR	VANDAL2	1	0
2	2272643	2272761	MuDR	VANDAL2	0	1
2	2981756	2981826	MuDR	VANDAL2	0	1
2	3335027	3335114	MuDR	VANDAL2	0	1
2	3496112	3496155	MuDR	VANDAL2	1	0
2	8112011	8112047	MuDR	VANDAL2	0	1
2	11929949	11929958	MuDR	VANDAL2	0	1
3	11660663	11660683	MuDR	VANDAL2	0	1
4	3716323	3716351	MuDR	VANDAL2	0	1
4	10998405	10998580	MuDR	VANDAL2	0	1
4	17434565	17434647	MuDR	VANDAL2	1	0
5	10646537	10646586	MuDR	VANDAL2	0	1
5	16049126	16049261	MuDR	VANDAL2	1	0
5	21389559	21389739	MuDR	VANDAL2	0	1
1	17689020	17689049	MuDR	VANDAL6	1	0
2	17385062	17385079	MuDR	VANDAL6	0	1
3	11812601	11812763	MuDR	VANDAL6	0	1
5	7246510	7246533	MuDR	VANDAL6	0	1
