# Supplementary material for: Genetic and environmental modulation of transposition shapes the evolutionary potential of Arabidopsis thaliana
Source: Genome Biol. 2021 May 6;22:138. doi: 10.1186/s13059-021-02348-5 (PMC8101250; doi:10.1186/s13059-021-02348-5)
Supplement: Supplementary file 6 — Additional file 6: Dataset S3. List of 331 transposition events identified in 1000 offspring the Cvi-0, Sha-0, Tsu-0 and Col-0 accessions derived from parents grown under standard conditions grown under standard conditions and their presence (1) or absence (0) across samples. [file 13059_2021_2348_MOESM6_ESM.bed]

Chr	start	stop	superfamily	TE	nrpd1-CTL	Col-0-CTL	nrpd1-HS	Col-0-HS	nrpd1-flg22	Col-0-flg22
5	22415888	22415895	Copia	ATCOPIA12	0	0	0	0	1	0
1	26730446	26730466	Copia	ATCOPIA13	0	0	0	0	1	0
3	6009701	6009708	Copia	ATCOPIA23	0	0	0	0	1	0
3	14201043	14201102	Copia	ATCOPIA27	0	1	0	0	0	0
3	11321762	11321819	Copia	ATCOPIA28	0	1	0	0	0	0
2	15822657	15822748	Copia	ATCOPIA2	0	0	0	0	1	0
3	12169005	12169097	Copia	ATCOPIA2	0	0	0	0	1	0
3	9848304	9848314	Copia	ATCOPIA31	0	0	1	0	0	0
1	23707481	23707487	Copia	ATCOPIA36	1	0	0	0	0	0
3	16673796	16673853	Copia	ATCOPIA36	0	0	0	0	1	0
3	16888190	16888214	Copia	ATCOPIA45	0	0	0	0	1	0
3	14196570	14196590	Copia	ATCOPIA49	0	0	1	0	0	0
1	29068038	29068100	Copia	ATCOPIA4	0	0	0	0	1	0
3	14202159	14202185	Copia	ATCOPIA50	1	0	0	0	0	0
3	14201518	14201659	Copia	ATCOPIA57	0	0	0	0	1	0
1	21318576	21318600	Copia	ATCOPIA58	1	0	0	0	0	0
3	6698075	6698231	Copia	ATCOPIA58	1	0	0	0	0	0
3	14199531	14199609	Copia	ATCOPIA58	0	0	0	0	1	0
1	18055209	18055328	Copia	ATCOPIA72	0	0	0	0	1	0
4	56179	56189	Copia	ATCOPIA74	0	0	0	0	1	0
3	16692731	16692814	Copia	ATCOPIA76	0	0	0	1	0	0
1	9911001	9911007	Copia	ATCOPIA78	0	0	1	0	0	0
1	10596524	10596593	Copia	ATCOPIA78	0	0	1	0	0	0
1	20258026	20258059	Copia	ATCOPIA78	0	0	0	1	0	0
2	8568422	8568552	Copia	ATCOPIA78	0	0	1	0	0	0
2	13133816	13133834	Copia	ATCOPIA78	0	0	1	0	0	0
2	13354246	13354365	Copia	ATCOPIA78	0	0	1	0	0	0
3	932884	932914	Copia	ATCOPIA78	0	0	0	0	1	0
3	4518022	4518025	Copia	ATCOPIA78	0	0	1	0	0	0
3	14199619	14199645	Copia	ATCOPIA78	0	0	0	0	0	1
3	21132598	21132617	Copia	ATCOPIA78	0	0	1	0	0	0
3	21897022	21897029	Copia	ATCOPIA78	0	0	1	0	0	0
4	2603835	2603841	Copia	ATCOPIA78	0	0	0	0	1	0
4	7957213	7957223	Copia	ATCOPIA78	0	0	0	0	1	0
5	11734855	11734863	Copia	ATCOPIA78	0	0	0	0	1	0
5	22839902	22839982	Copia	ATCOPIA78	1	0	0	0	0	0
5	25226558	25226575	Copia	ATCOPIA78	1	0	0	0	0	0
3	14201054	14201083	Copia	ATCOPIA93	1	0	0	0	0	0
5	15589305	15589312	Copia	ATCOPIA93	0	0	0	0	0	1
2	1854646	1854717	Copia	ENDOVIR1	0	0	0	0	1	0
1	9450648	9450839	Copia	META1	0	0	0	0	1	0
1	16358525	16358529	Copia	META1	1	0	0	0	0	0
1	22769899	22769906	Copia	META1	0	0	0	0	1	0
2	1330686	1330749	Copia	META1	0	0	0	0	1	0
2	9234989	9234997	Copia	META1	0	0	0	0	1	0
2	15597129	15597177	Copia	META1	0	0	0	0	0	1
3	4266649	4266736	Copia	META1	0	0	0	0	1	0
3	23059817	23059998	Copia	META1	1	0	0	0	0	0
4	17099958	17100108	Copia	META1	1	0	0	0	0	0
4	18109369	18109477	Copia	META1	0	0	0	1	0	0
5	7554216	7554415	Copia	META1	0	0	0	0	1	0
5	15951969	15952016	Copia	META1	0	0	0	0	1	0
2	4948188	4948226	En-Spm	ATENSPM2	0	0	0	0	0	1
2	3521	3600	En-Spm	ATENSPM3	0	0	1	0	0	0
3	15284045	15284062	En-Spm	ATENSPM3	0	0	0	0	0	1
4	3954625	3954629	En-Spm	ATENSPM3	0	1	0	0	0	0
5	15698282	15698328	En-Spm	ATENSPM3	0	0	0	0	1	0
1	16403169	16403175	En-Spm	ATENSPM5	0	0	0	0	1	0
5	3616751	3616800	En-Spm	ATENSPM5	0	0	0	0	1	0
1	7435119	7435136	Gypsy	ATGP1	1	0	0	0	0	0
1	10832303	10832431	Gypsy	ATGP1	0	0	0	0	1	0
1	15083908	15084077	Gypsy	ATGP1	0	0	1	0	0	0
1	20027523	20027656	Gypsy	ATGP1	1	0	0	0	0	0
1	22220630	22220687	Gypsy	ATGP1	0	0	1	0	0	0
2	3335575	3335630	Gypsy	ATGP1	0	0	0	1	0	0
2	5873070	5873074	Gypsy	ATGP1	0	0	1	0	0	0
2	7190950	7191013	Gypsy	ATGP1	0	0	0	0	1	0
2	8383520	8383565	Gypsy	ATGP1	0	1	0	0	0	0
2	9169500	9169563	Gypsy	ATGP1	0	0	1	0	0	0
2	12644205	12644350	Gypsy	ATGP1	0	0	1	0	0	0
2	15659217	15659218	Gypsy	ATGP1	0	0	0	0	1	0
2	16049651	16049692	Gypsy	ATGP1	0	0	1	0	0	0
2	16310976	16311156	Gypsy	ATGP1	0	0	0	0	0	1
3	2999310	2999392	Gypsy	ATGP1	0	0	0	0	1	0
3	5646071	5646218	Gypsy	ATGP1	0	1	0	0	0	0
3	5703924	5704118	Gypsy	ATGP1	0	0	0	0	1	0
3	23456319	23456493	Gypsy	ATGP1	0	0	1	0	0	0
4	5973079	5973105	Gypsy	ATGP1	0	0	1	0	0	0
4	8650254	8650426	Gypsy	ATGP1	0	0	1	0	0	0
4	12761774	12761946	Gypsy	ATGP1	0	0	0	0	1	0
4	16914739	16914814	Gypsy	ATGP1	0	0	0	0	0	1
5	11732079	11732265	Gypsy	ATGP1	0	0	0	0	0	1
5	13532696	13532832	Gypsy	ATGP1	0	0	1	0	0	0
5	22473690	22473884	Gypsy	ATGP1	0	0	1	0	0	0
5	26362606	26362638	Gypsy	ATGP1	0	1	0	0	0	0
1	15594149	15594156	Gypsy	ATGP2	0	0	0	0	1	0
2	9971	10054	Gypsy	ATGP2	0	1	0	0	0	0
2	3434343	3434360	Gypsy	ATGP2	0	0	1	0	0	0
2	3483957	3483989	Gypsy	ATGP2	0	0	1	0	0	0
2	19646183	19646281	Gypsy	ATGP2	0	0	0	0	1	0
3	13587077	13587167	Gypsy	ATGP2	0	0	1	0	0	0
4	2011899	2011905	Gypsy	ATGP2	0	1	0	0	0	0
4	2340772	2340777	Gypsy	ATGP2	0	0	0	0	1	0
4	16115864	16115908	Gypsy	ATGP2	0	0	0	0	1	0
5	2701835	2701906	Gypsy	ATGP2	1	0	0	0	0	0
5	2829569	2829735	Gypsy	ATGP2	0	0	0	0	1	0
5	12895768	12895789	Gypsy	ATGP2	0	0	0	0	1	0
2	3376958	3377097	Gypsy	ATGP2N	1	0	0	0	0	0
4	5625031	5625083	Gypsy	ATGP2N	0	1	0	0	0	0
1	12680105	12680221	Gypsy	ATGP9B	0	1	0	0	0	0
3	14196883	14196939	Gypsy	ATGP9B	0	0	1	0	0	0
1	12942882	12943023	Gypsy	ATHILA2	0	0	1	0	0	0
2	1049292	1049326	Gypsy	ATHILA2	1	0	0	0	0	0
2	67066	67099	Gypsy	ATHILA3	1	0	0	0	0	0
3	11521912	11521934	Gypsy	ATHILA3	1	0	0	0	0	0
3	14196571	14196597	Gypsy	ATHILA3	1	0	0	0	0	0
2	1701905	1701942	Gypsy	ATHILA4C	0	0	1	0	0	0
3	14201699	14201765	Gypsy	ATHILA4C	0	0	1	0	0	0
4	6529668	6529813	Gypsy	ATHILA4C	1	0	0	0	0	0
2	1701881	1701942	Gypsy	ATHILA6A	0	0	1	0	0	0
2	15595164	15595336	Gypsy	ATHILA6A	1	0	0	0	0	0
5	16051461	16051517	Gypsy	ATHILA6A	1	0	0	0	0	0
1	13660367	13660436	Gypsy	ATHILA6B	0	0	1	0	0	0
2	5226038	5226115	Gypsy	ATHILA6B	0	0	1	0	0	0
2	5814842	5814894	Gypsy	ATHILA6B	0	0	1	0	0	0
2	10491818	10491924	Gypsy	ATHILA6B	0	0	1	0	0	0
5	5111499	5111631	Gypsy	ATHILA6B	0	0	1	0	0	0
2	1701921	1701942	Gypsy	ATHILA7	0	0	1	0	0	0
2	5238117	5238139	Gypsy	ATHILA7	1	0	0	0	0	0
3	14042295	14042497	Gypsy	ATHILA7	1	0	0	0	0	0
4	1618866	1618928	Gypsy	ATHILA7	1	0	0	0	0	0
3	10106088	10106098	Gypsy	ATHILA8A	1	0	0	0	0	0
3	19178720	19178753	Gypsy	ATHILA	1	0	0	0	0	0
2	2638859	2639030	Gypsy	ATLANTYS1	0	0	0	1	0	0
1	16386591	16386652	Gypsy	ATLANTYS3	0	0	1	0	0	0
2	1505357	1505419	Gypsy	ATLANTYS3	0	0	1	0	0	0
2	5558012	5558083	Gypsy	ATLANTYS3	1	0	0	0	0	0
2	6779230	6779235	Gypsy	ATLANTYS3	0	0	1	0	0	0
2	1701921	1701942	Gypsy	TAT1_ATH	0	0	1	0	0	0
5	5522488	5522493	Harbinger	HARBINGER	0	1	0	0	0	0
1	11210140	11210279	HAT	ATHAT3	0	0	0	0	1	0
4	5395072	5395104	HAT	ATHAT3	1	0	0	0	0	0
3	9163182	9163297	HAT	ATHATN6	0	0	0	0	1	0
3	14196574	14196614	HAT	ATHATN6	0	0	1	0	0	0
4	7904390	7904543	HAT	SIMPLEHAT1	0	0	0	0	1	0
1	214011	214040	HAT	SIMPLEHAT2	0	0	0	0	1	0
2	2443470	2443526	HAT	SIMPLEHAT2	0	0	0	0	1	0
3	7387282	7387308	HAT	TAG2	0	0	0	0	1	0
3	14202176	14202368	HAT	TAG3N1	1	0	0	0	0	0
4	17574603	17574713	L1	ATLINE1_6	0	0	1	0	0	0
3	20813551	20813607	L1	ATLINEIII	0	0	1	0	0	0
3	22470161	22470328	L1	ATLINEIII	0	0	1	0	0	0
2	655687	655738	MuDR	ARNOLD2	0	0	0	0	1	0
1	9236840	9236881	MuDR	ARNOLDY1	0	0	0	0	0	1
1	28424479	28424489	MuDR	AT9NMU1	1	0	0	0	0	0
2	12720396	12720415	MuDR	AT9NMU1	0	0	0	0	1	0
3	8819220	8819275	MuDR	AT9NMU1	0	0	0	0	1	0
3	13590423	13590600	MuDR	AT9NMU1	0	1	0	0	0	0
4	8959133	8959150	MuDR	AT9NMU1	1	0	0	0	0	0
4	14777446	14777478	MuDR	AT9NMU1	0	0	0	0	1	0
4	16851452	16851512	MuDR	AT9NMU1	0	0	0	0	1	0
4	18189032	18189129	MuDR	AT9NMU1	0	0	0	0	1	0
4	7560806	7560874	MuDR	ATDNA2T9C	0	1	0	0	0	0
5	11018951	11018961	MuDR	ATDNAI27T9B	0	0	0	0	0	1
3	8343664	8343728	MuDR	ATMU10	0	0	0	0	1	0
2	4838473	4838484	MuDR	ATMU3N1	0	1	0	0	0	0
3	11798404	11798463	MuDR	ATMU6	0	0	0	0	0	1
3	14197437	14197483	MuDR	BOMZH1	0	0	1	0	0	0
2	5751	5828	MuDR	VANDAL14	0	0	1	0	0	0
3	10656693	10656731	MuDR	VANDAL14	0	0	0	0	1	0
3	14201534	14201570	MuDR	VANDAL16	0	0	1	0	0	0
5	4791368	4791441	MuDR	VANDAL16	0	0	0	0	1	0
5	8016896	8016905	MuDR	VANDAL17	0	0	0	0	1	0
5	11731657	11731681	MuDR	VANDAL17	0	1	0	0	0	0
1	29507681	29507683	MuDR	VANDAL1	0	0	1	0	0	0
5	21104550	21104573	MuDR	VANDAL21	0	0	1	0	0	0
5	24580587	24580598	MuDR	VANDAL21	0	0	1	0	0	0
1	11048738	11048796	MuDR	VANDAL2	0	0	0	1	0	0
1	11048728	11048868	MuDR	VANDAL2	0	0	0	0	0	1
1	17987579	17987659	MuDR	VANDAL2	0	0	0	1	0	0
1	29895626	29895660	MuDR	VANDAL2	0	0	0	0	1	0
2	5777	5834	MuDR	VANDAL2	0	0	0	0	1	0
2	10012	10055	MuDR	VANDAL2	0	0	0	1	0	0
2	947915	947941	MuDR	VANDAL2	0	0	0	0	1	0
3	18212741	18212861	MuDR	VANDAL2	0	0	1	0	0	0
5	13765085	13765131	MuDR	VANDAL2	0	0	1	0	0	0
1	9015658	9015725	MuDR	VANDAL2N1	0	0	0	0	0	1
1	12728552	12728557	MuDR	VANDAL2N1	0	0	1	0	0	0
1	19713456	19713478	MuDR	VANDAL2N1	0	0	0	0	1	0
3	2601013	2601160	MuDR	VANDAL4	0	0	0	1	0	0
1	2156669	2156716	MuDR	VANDAL6	0	0	0	0	0	1
3	4052284	4052319	MuDR	VANDAL6	0	0	1	0	0	0
3	14194335	14194418	MuDR	VANDAL6	0	0	0	0	1	0
3	15270720	15270732	MuDR	VANDAL6	1	0	0	0	0	0
4	3950889	3950997	MuDR	VANDAL6	0	0	1	0	0	0
4	14628294	14628326	MuDR	VANDAL6	0	0	1	0	0	0
5	9381163	9381172	MuDR	VANDAL6	0	0	0	0	1	0
5	10240438	10240571	MuDR	VANDAL6	1	0	0	0	0	0
3	18047468	18047470	MuDR	VANDAL8	0	0	1	0	0	0
