# Supplementary material for: Genetic and environmental modulation of transposition shapes the evolutionary potential of Arabidopsis thaliana
Source: Genome Biol. 2021 May 6;22:138. doi: 10.1186/s13059-021-02348-5 (PMC8101250; doi:10.1186/s13059-021-02348-5)
Supplement: Supplementary file 7 — Additional file 7: Table S3. Results of generalized linear models of recent transposition based on genetic and environmental factors. [file 13059_2021_2348_MOESM7_ESM.xlsx]

## Sheet: Table S3
	Generalized linear regression model:								Generalized linear regression model:
	log(copy_number) ~1 + PC1 + PC2 + PC3 + NRPE1_SNP + BIO15								log(copy_number) ~ 1 + PC1 + PC2 + PC3 + NRPE1_SNP + BIO02 + BIO15 + NRPE1_SNP:BIO04 + NRPE1_SNP:BIO19
	Distribution = Poisson								Distribution = Poisson
	Estimated Coefficients:								Estimated Coefficients:
	Estimate	SE	tStat	pValue
		________	_________	_______	___________					Coefficients:
										Estimate	SE	tStat	pValue
		(Intercept)	1.448	0.030552	47.395	0				________	________	_______	___________
		PC1	-26.816	1.7788	-15.075	2.3491e-51
		PC2	-5.2904	0.67996	-7.7804	7.2273e-15				(Intercept)	1.475	0.028842	51.14	0
		PC3	-9.1966	0.48546	-18.944	4.9612e-80				PC1	-27.895	1.5669	-17.803	6.7562e-71
		NRPE1_SNP	0.88071	0.04029	21.859	6.3635e-106				PC2	-5.1628	0.68721	-7.5127	5.7907e-14
		BIO15	0.14747	0.0093144	15.833	1.8457e-56				PC3	-4.7093	0.54416	-8.6542	4.9625e-18
										NRPE1_SNP	0.97689	0.039914	24.475	2.7327e-132
										BIO02	0.19959	0.013936	14.322	1.5883e-46
										BIO15	0.059211	0.010913	5.426	5.7643e-08
										NRPE1_SNP:BIO04	-0.29736	0.026186	-11.356	6.9528e-30
										NRPE1_SNP:BIO19	0.18164	0.022333	8.133	4.1863e-16
	1008 observations, 1002 error degrees of freedom								982 observations, 973 error degrees of freedom
	Dispersion: 1								Dispersion: 1
	Chi^2-statistic vs. constant model: 1.87e+03, p-value = 0								Chi^2-statistic vs. constant model: 2.22e+03, p-value = 0
	glm_one{15}.Rsquared.Adjusted
	0.3214								Rsquare adjusted		0.4067
