# Supplementary material for: Genetic and environmental modulation of transposition shapes the evolutionary potential of Arabidopsis thaliana
Source: Genome Biol. 2021 May 6;22:138. doi: 10.1186/s13059-021-02348-5 (PMC8101250; doi:10.1186/s13059-021-02348-5)
Supplement: Supplementary file 8 — Additional file 8: Dataset S4. List of 189 transposition events identified in 1000 offspring of Col-0 WT and nrpd1 parents grown under standard conditions or exposed to heat-shock or flagellin and their presence (1) or absence (0) across both samples. [file 13059_2021_2348_MOESM8_ESM.bed]

Chr	start	stop	superfamily	TE	Cvi-C1_C2	Tsu-C1_C2	Sha-C1_C2	Col-0-C1_C2
5	7876821	7876831	Copia	ATCOPIA11	0	0	1	0
5	20006737	20006745	Copia	ATCOPIA11	0	0	1	0
1	29489681	29489690	Copia	ATCOPIA23	0	1	0	0
1	23364076	23364106	Copia	ATCOPIA27	0	0	1	0
3	14198154	14198216	Copia	ATCOPIA27	0	0	1	0
1	1636124	1636130	Copia	ATCOPIA28	0	1	0	0
1	16358522	16358529	Copia	ATCOPIA28	0	0	1	0
2	474177	474194	Copia	ATCOPIA28	0	1	0	0
2	7177160	7177180	Copia	ATCOPIA28	1	0	0	0
2	15392885	15392927	Copia	ATCOPIA28	1	0	0	0
2	19390630	19390637	Copia	ATCOPIA28	0	1	0	0
3	2601642	2601653	Copia	ATCOPIA28	0	0	1	0
3	10320163	10320204	Copia	ATCOPIA28	1	0	0	0
3	11315724	11315741	Copia	ATCOPIA28	1	0	0	0
3	17363072	17363076	Copia	ATCOPIA28	0	0	1	0
4	7364429	7364466	Copia	ATCOPIA28	0	0	1	0
4	11002409	11002417	Copia	ATCOPIA28	0	0	1	0
5	178823	178832	Copia	ATCOPIA28	0	1	0	0
5	10127853	10127934	Copia	ATCOPIA28	1	0	0	0
1	27055810	27055835	Copia	ATCOPIA2	0	1	0	0
4	11752616	11752622	Copia	ATCOPIA2	0	0	0	1
1	30012474	30012478	Copia	ATCOPIA31	0	1	0	0
3	21071429	21071458	Copia	ATCOPIA31	0	0	1	0
2	7476544	7476553	Copia	ATCOPIA36	0	0	1	0
3	14202184	14202313	Copia	ATCOPIA36	0	0	1	0
3	15671225	15671231	Copia	ATCOPIA36	0	0	1	0
4	14027515	14027521	Copia	ATCOPIA36	0	0	1	0
4	18498920	18498927	Copia	ATCOPIA36	0	0	1	0
3	4793516	4793518	Copia	ATCOPIA3	0	0	1	0
5	14063590	14063676	Copia	ATCOPIA3	0	0	0	1
3	16888195	16888198	Copia	ATCOPIA45	0	1	0	0
4	3084051	3084134	Copia	ATCOPIA45	0	0	1	0
2	7253350	7253377	Copia	ATCOPIA49	0	1	0	0
2	9343819	9343830	Copia	ATCOPIA49	0	1	0	0
2	15844646	15844802	Copia	ATCOPIA49	0	1	0	0
3	13589177	13589220	Copia	ATCOPIA49	0	0	1	0
2	7096525	7096554	Copia	ATCOPIA4	0	1	0	0
1	27884352	27884359	Copia	ATCOPIA51	0	0	1	0
2	6818037	6818057	Copia	ATCOPIA51	1	0	0	0
2	16552528	16552554	Copia	ATCOPIA51	0	1	0	0
3	1714195	1714213	Copia	ATCOPIA51	0	0	1	0
4	9971054	9971060	Copia	ATCOPIA51	0	1	0	0
4	12774503	12774525	Copia	ATCOPIA51	0	1	0	0
1	7197667	7197690	Copia	ATCOPIA57	0	0	1	0
2	3383	3458	Copia	ATCOPIA57	0	0	0	1
3	12509301	12509306	Copia	ATCOPIA57	1	0	0	0
3	14195787	14195925	Copia	ATCOPIA57	0	0	0	1
1	15084460	15084474	Copia	ATCOPIA58	0	0	1	0
2	3436	3455	Copia	ATCOPIA58	0	0	1	0
2	6067	6093	Copia	ATCOPIA58	0	0	0	1
3	14195966	14196005	Copia	ATCOPIA58	0	0	0	1
3	16067163	16067166	Copia	ATCOPIA58	0	0	1	0
5	568488	568562	Copia	ATCOPIA58	0	0	0	1
4	7281653	7281661	Copia	ATCOPIA63	0	1	0	0
1	22994020	22994103	Copia	ATCOPIA65	0	0	1	0
2	10573143	10573148	Copia	ATCOPIA65	0	1	0	0
1	23252667	23252738	Copia	ATCOPIA78	0	0	1	0
1	24211555	24211562	Copia	ATCOPIA78	0	0	1	0
2	779975	780084	Copia	ATCOPIA78	0	1	0	0
2	3283545	3283610	Copia	ATCOPIA78	0	0	0	1
2	10365959	10366012	Copia	ATCOPIA78	0	0	1	0
3	3387667	3387676	Copia	ATCOPIA78	0	0	1	0
3	10657403	10657499	Copia	ATCOPIA78	0	0	1	0
3	13588982	13589143	Copia	ATCOPIA78	0	0	1	0
3	20525306	20525361	Copia	ATCOPIA78	0	0	1	0
4	3950760	3950815	Copia	ATCOPIA78	0	0	1	0
4	9971685	9971703	Copia	ATCOPIA78	0	0	1	0
5	11704286	11704294	Copia	ATCOPIA78	0	0	1	0
5	11731432	11731513	Copia	ATCOPIA78	0	0	1	0
5	11732084	11732261	Copia	ATCOPIA78	0	0	0	1
5	25226558	25226575	Copia	ATCOPIA78	0	1	0	0
1	10444659	10444665	Copia	ATCOPIA93	0	0	1	0
1	11964668	11964686	Copia	ATCOPIA93	0	0	1	0
2	12585450	12585456	Copia	ATCOPIA93	0	1	0	0
2	16634024	16634030	Copia	ATCOPIA93	0	1	0	0
5	23950553	23950591	Copia	ATCOPIA93	0	0	1	0
4	7006639	7006676	Copia	ATCOPIA9	0	0	0	1
2	2280051	2280082	Copia	ENDOVIR1	0	0	1	0
4	8716855	8716862	Copia	ENDOVIR1	0	0	1	0
5	1026003	1026014	Copia	ENDOVIR1	0	0	1	0
5	18933619	18933655	Copia	ENDOVIR1	0	0	1	0
1	3728639	3728647	Copia	META1	0	0	1	0
1	16060934	16060989	Copia	META1	1	0	0	0
1	16358525	16358529	Copia	META1	0	1	0	0
2	5873612	5873618	Copia	META1	0	0	1	0
2	8539169	8539175	Copia	META1	0	1	0	0
3	7721853	7721870	Copia	META1	1	0	0	0
3	11314993	11315004	Copia	META1	0	0	1	0
3	11334486	11334590	Copia	META1	0	0	0	1
3	13589149	13589217	Copia	META1	0	0	1	0
4	6693977	6693985	Copia	META1	0	0	0	1
4	6910468	6910474	Copia	META1	0	0	1	0
4	11002409	11002417	Copia	META1	0	0	0	1
5	9340256	9340262	Copia	META1	0	0	1	0
5	9859364	9859399	Copia	META1	0	0	0	1
5	11735199	11735242	Copia	META1	0	0	1	0
2	6442593	6442665	En-Spm	ATENSPM11	1	0	0	0
2	5865913	5865948	En-Spm	ATENSPM2	1	0	0	0
3	11315724	11315741	En-Spm	ATENSPM2	1	0	0	0
3	12038749	12038842	En-Spm	ATENSPM2	1	0	0	0
4	5970941	5970947	En-Spm	ATENSPM2	0	0	1	0
5	13383061	13383127	En-Spm	ATENSPM2	0	0	1	0
1	12131115	12131249	En-Spm	ATENSPM3	0	0	1	0
3	13590606	13590684	En-Spm	ATENSPM3	0	0	0	1
3	14201563	14201742	En-Spm	ATENSPM3	0	0	1	0
4	5575452	5575455	En-Spm	ATENSPM3	0	0	1	0
5	11412690	11412693	En-Spm	ATENSPM3	0	0	1	0
1	15199544	15199549	En-Spm	ATENSPM5	0	0	1	0
3	14339481	14339555	En-Spm	ATENSPM5	1	0	0	0
3	13379319	13379323	En-Spm	ATENSPM6	1	0	0	0
4	6990789	6990796	En-Spm	ATENSPM6	0	1	0	0
1	1448185	1448345	Gypsy	ATGP1	0	0	1	0
1	2922606	2922718	Gypsy	ATGP1	0	0	1	0
1	10373778	10373808	Gypsy	ATGP1	0	0	1	0
1	10982041	10982057	Gypsy	ATGP1	0	0	1	0
1	11997623	11997690	Gypsy	ATGP1	0	0	1	0
1	13415257	13415264	Gypsy	ATGP1	0	0	1	0
1	14592575	14592597	Gypsy	ATGP1	1	0	0	0
1	15082068	15082199	Gypsy	ATGP1	0	0	1	0
1	15594373	15594408	Gypsy	ATGP1	1	0	0	0
1	17607923	17607938	Gypsy	ATGP1	0	0	1	0
1	18199116	18199212	Gypsy	ATGP1	0	0	1	0
1	20012236	20012267	Gypsy	ATGP1	0	0	1	0
1	26075738	26075765	Gypsy	ATGP1	0	0	1	0
1	29294139	29294192	Gypsy	ATGP1	0	0	1	0
2	2209816	2209831	Gypsy	ATGP1	0	0	1	0
2	3314703	3314793	Gypsy	ATGP1	0	0	0	1
2	3400197	3400264	Gypsy	ATGP1	0	0	1	0
2	3405520	3405566	Gypsy	ATGP1	0	0	1	0
2	3478320	3478321	Gypsy	ATGP1	0	0	1	0
2	3487535	3487543	Gypsy	ATGP1	0	0	1	0
2	3497075	3497186	Gypsy	ATGP1	0	0	0	1
2	11744469	11744530	Gypsy	ATGP1	0	0	0	1
3	833914	834110	Gypsy	ATGP1	0	0	1	0
3	14198978	14199032	Gypsy	ATGP1	1	0	0	0
3	22316473	22316481	Gypsy	ATGP1	0	0	1	0
4	1062562	1062644	Gypsy	ATGP1	0	0	1	0
4	3054448	3054527	Gypsy	ATGP1	0	0	0	1
4	4684568	4684643	Gypsy	ATGP1	0	1	0	0
4	11467591	11467623	Gypsy	ATGP1	0	0	0	1
4	14843536	14843594	Gypsy	ATGP1	1	0	0	0
5	1984758	1984925	Gypsy	ATGP1	0	0	1	0
5	4552633	4552671	Gypsy	ATGP1	0	0	0	1
5	5043439	5043472	Gypsy	ATGP1	1	0	0	0
5	7693096	7693155	Gypsy	ATGP1	0	0	1	0
5	7743154	7743184	Gypsy	ATGP1	0	0	0	1
5	9025704	9025808	Gypsy	ATGP1	0	0	1	0
5	11185058	11185109	Gypsy	ATGP1	1	0	0	0
5	11728248	11728256	Gypsy	ATGP1	0	0	1	0
5	11728649	11728705	Gypsy	ATGP1	0	0	1	0
5	11731442	11731573	Gypsy	ATGP1	1	0	0	0
5	11733114	11733192	Gypsy	ATGP1	1	0	0	0
5	13544192	13544198	Gypsy	ATGP1	0	0	0	1
5	15061212	15061407	Gypsy	ATGP1	1	0	0	0
5	26279262	26279270	Gypsy	ATGP1	0	0	1	0
2	2971759	2971875	Gypsy	ATGP2	0	0	1	0
2	4492969	4492977	Gypsy	ATGP2	0	0	0	1
2	11053132	11053138	Gypsy	ATGP2	0	0	1	0
3	12393694	12393709	Gypsy	ATGP2	0	0	1	0
3	13707389	13707529	Gypsy	ATGP2	1	0	0	0
3	14821857	14821954	Gypsy	ATGP2	0	0	1	0
3	15138548	15138621	Gypsy	ATGP2	1	0	0	0
3	15153134	15153142	Gypsy	ATGP2	1	0	0	0
3	19090353	19090407	Gypsy	ATGP2	0	0	1	0
4	2011899	2011905	Gypsy	ATGP2	0	0	1	0
4	2012095	2012120	Gypsy	ATGP2	0	0	1	0
4	4554494	4554652	Gypsy	ATGP2	0	0	1	0
5	317982	317985	Gypsy	ATGP2	1	0	0	0
5	9628921	9628966	Gypsy	ATGP2	0	0	1	0
5	12962964	12963043	Gypsy	ATGP2	0	0	0	1
2	340411	340513	Gypsy	ATGP2N	0	1	0	0
2	3620054	3620135	Gypsy	ATGP2N	0	1	0	0
3	9050003	9050068	Gypsy	ATGP2N	0	1	0	0
3	9831146	9831159	Gypsy	ATGP2N	0	1	0	0
3	15140431	15140480	Gypsy	ATGP2N	0	1	0	0
1	21126200	21126205	Gypsy	ATGP9B	0	0	1	0
2	10134842	10134855	Gypsy	ATGP9B	0	0	1	0
3	3121561	3121566	Gypsy	ATGP9B	0	0	1	0
4	9101571	9101606	Gypsy	ATGP9B	0	1	0	0
2	3760292	3760307	Gypsy	ATLANTYS1	1	0	0	0
3	9322450	9322532	Gypsy	ATLANTYS1	1	0	0	0
4	1797268	1797351	Gypsy	ATLANTYS1	0	1	0	0
3	12734262	12734273	Gypsy	ATLANTYS2	0	0	1	0
5	24303204	24303358	Harbinger	ATIS112A	1	0	0	0
2	4748136	4748141	Harbinger	SIMPLEGUY1	0	0	1	0
3	17531881	17532016	Harbinger	SIMPLEGUY1	0	0	0	1
5	8045565	8045624	Harbinger	SIMPLEGUY1	0	0	1	0
3	14201578	14201670	HAT	ATHAT3	0	0	1	0
4	5395072	5395072	HAT	ATHAT3	0	0	0	1
4	5467305	5467314	HAT	ATHAT3	0	0	1	0
4	6985414	6985424	HAT	ATHAT3	0	0	1	0
5	5062327	5062369	HAT	ATHAT3	1	0	0	0
2	2202436	2202445	HAT	SIMPLEHAT1	0	0	1	0
3	14199579	14199640	HAT	SIMPLEHAT1	0	0	0	1
3	16184964	16184975	HAT	SIMPLEHAT1	0	0	1	0
1	5056879	5056888	HAT	SIMPLEHAT2	0	0	1	0
1	10922801	10922802	HAT	SIMPLEHAT2	1	0	0	0
1	11427960	11428030	HAT	SIMPLEHAT2	0	0	1	0
1	16259700	16259805	HAT	SIMPLEHAT2	0	0	1	0
1	21954641	21954648	HAT	SIMPLEHAT2	0	0	1	0
2	3526	3572	HAT	SIMPLEHAT2	0	0	1	0
2	1143563	1143575	HAT	SIMPLEHAT2	0	0	1	0
3	16609124	16609180	HAT	SIMPLEHAT2	0	0	1	0
3	19291512	19291520	HAT	SIMPLEHAT2	1	0	0	0
4	10923576	10923633	HAT	SIMPLEHAT2	0	0	1	0
1	206292	206300	HAT	TAG3N1	0	1	0	0
1	512653	512736	HAT	TAG3N1	0	0	1	0
3	14201465	14201543	HAT	TAG3N1	0	0	1	0
5	8224838	8224918	HAT	TAG3N1	0	0	1	0
3	17100531	17100538	L1	ATLINE1_1	1	0	0	0
3	14201576	14201604	L1	ATLINE1_2	0	0	1	0
5	508427	508508	L1	ATLINEIII	0	0	0	1
2	4350339	4350433	MuDR	ARNOLD1	0	0	0	1
3	13333481	13333577	MuDR	ARNOLD1	1	0	0	0
5	10844453	10844536	MuDR	ARNOLD1	0	0	1	0
3	13453828	13453833	MuDR	ARNOLD2	1	0	0	0
3	13458259	13458410	MuDR	ARNOLD2	0	1	0	0
3	14201469	14201521	MuDR	ARNOLD2	0	0	1	0
5	9592757	9592822	MuDR	ARNOLD2	1	0	0	0
1	10527986	10528010	MuDR	ARNOLDY1	1	0	0	0
1	12903651	12903653	MuDR	ARNOLDY1	1	0	0	0
1	17005287	17005303	MuDR	ARNOLDY1	1	0	0	0
2	4356030	4356043	MuDR	ARNOLDY1	1	0	0	0
2	5422990	5423173	MuDR	ARNOLDY1	0	0	1	0
2	6717058	6717081	MuDR	ARNOLDY1	0	0	1	0
2	9656469	9656480	MuDR	ARNOLDY1	1	0	0	0
3	12092395	12092435	MuDR	ARNOLDY1	0	0	1	0
4	2528064	2528074	MuDR	ARNOLDY1	1	0	0	0
2	4098690	4098698	MuDR	ARNOLDY2	1	0	0	0
2	5611646	5611734	MuDR	ARNOLDY2	1	0	0	0
3	15739140	15739215	MuDR	ARNOLDY2	0	0	1	0
4	2528064	2528074	MuDR	ARNOLDY2	1	0	0	0
4	4822244	4822336	MuDR	ARNOLDY2	0	0	1	0
4	5178159	5178237	MuDR	ARNOLDY2	0	0	1	0
4	5613369	5613413	MuDR	ARNOLDY2	0	0	1	0
5	9322067	9322170	MuDR	ARNOLDY2	1	0	0	0
5	10915964	10915968	MuDR	ARNOLDY2	1	0	0	0
2	7685307	7685327	MuDR	AT9NMU1	0	0	1	0
3	1855905	1856013	MuDR	AT9NMU1	1	0	0	0
3	13589226	13589238	MuDR	AT9NMU1	0	0	1	0
3	14198107	14198176	MuDR	AT9NMU1	0	0	1	0
3	14202242	14202336	MuDR	AT9NMU1	0	0	1	0
3	14202786	14202794	MuDR	AT9NMU1	0	0	1	0
5	4893024	4893039	MuDR	AT9NMU1	0	0	1	0
1	8623575	8623614	MuDR	ATDNA2T9C	0	0	1	0
1	16738064	16738090	MuDR	ATDNA2T9C	0	1	0	0
4	9192535	9192537	MuDR	ATDNA2T9C	0	0	1	0
5	15029999	15030192	MuDR	ATDNA2T9C	1	0	0	0
5	15030324	15030517	MuDR	ATDNA2T9C	1	0	0	0
2	5057871	5057942	MuDR	ATDNAI27T9B	0	1	0	0
5	11018941	11018961	MuDR	ATDNAI27T9B	0	0	0	1
5	22510886	22510907	MuDR	ATDNAI27T9C	0	0	1	0
2	4105000	4105076	MuDR	ATMU10	1	0	0	0
3	8345397	8345567	MuDR	ATMU10	1	0	0	0
3	11072601	11072672	MuDR	ATMU10	1	0	0	0
1	21195551	21195556	MuDR	ATMU3	0	1	0	0
2	4838473	4838484	MuDR	ATMU3	1	0	0	0
3	18788359	18788381	MuDR	ATMU3	0	0	1	0
1	10507327	10507353	MuDR	ATMU4	0	0	1	0
3	14201514	14201577	MuDR	ATMU4	0	0	1	0
5	17890008	17890019	MuDR	ATMU4	0	0	1	0
4	1234775	1234838	MuDR	ATMU6	0	0	1	0
5	13113972	13113980	MuDR	ATMU6	0	0	1	0
1	10507279	10507325	MuDR	ATMU6N1	1	0	0	0
3	14202155	14202184	MuDR	ATMU7	0	0	0	1
1	4329898	4329968	MuDR	BOMZH1	1	0	0	0
1	4333830	4333837	MuDR	BOMZH1	1	0	0	0
1	12689516	12689527	MuDR	BOMZH1	0	0	1	0
1	19680229	19680358	MuDR	BOMZH1	0	0	1	0
2	2071319	2071500	MuDR	BOMZH1	1	0	0	0
3	1293666	1293666	MuDR	BOMZH1	0	0	1	0
3	10213884	10213998	MuDR	BOMZH1	1	0	0	0
4	17126998	17127009	MuDR	BOMZH1	0	0	1	0
5	9374318	9374330	MuDR	BOMZH1	1	0	0	0
5	11730449	11730487	MuDR	BOMZH1	0	0	1	0
3	8343660	8343662	MuDR	BRODYAGA1A	0	0	1	0
4	8633450	8633513	MuDR	BRODYAGA1A	0	0	1	0
5	14623782	14623850	MuDR	BRODYAGA1A	1	0	0	0
5	16109975	16110040	MuDR	BRODYAGA1A	0	1	0	0
1	17607923	17607938	MuDR	BRODYAGA1	0	0	1	0
2	6994847	6994906	MuDR	BRODYAGA1	0	0	1	0
4	4889416	4889512	MuDR	BRODYAGA1	0	0	1	0
4	5321753	5321759	MuDR	BRODYAGA1	0	0	1	0
4	6252982	6253061	MuDR	BRODYAGA1	1	0	0	0
5	11916521	11916558	MuDR	BRODYAGA1	0	0	1	0
1	12143471	12143532	MuDR	BRODYAGA2	0	0	0	1
1	10982041	10982057	MuDR	VANDAL13	0	0	1	0
1	12896141	12896155	MuDR	VANDAL13	0	0	1	0
2	1880098	1880114	MuDR	VANDAL13	1	0	0	0
2	2302239	2302266	MuDR	VANDAL13	1	0	0	0
2	2980321	2980338	MuDR	VANDAL13	0	0	1	0
2	5865923	5865986	MuDR	VANDAL13	1	0	0	0
2	6923265	6923410	MuDR	VANDAL13	0	0	1	0
3	17142432	17142448	MuDR	VANDAL13	0	0	1	0
4	5970867	5970946	MuDR	VANDAL13	0	0	1	0
5	9248743	9248765	MuDR	VANDAL13	0	0	1	0
3	10656601	10656640	MuDR	VANDAL14	0	0	1	0
2	3626333	3626371	MuDR	VANDAL17	0	0	0	1
5	10269386	10269388	MuDR	VANDAL17	0	0	1	0
3	14199629	14199631	MuDR	VANDAL1	0	0	1	0
1	14509610	14509620	MuDR	VANDAL21	0	1	0	0
3	12335131	12335142	MuDR	VANDAL21	0	0	0	1
3	13592209	13592332	MuDR	VANDAL21	0	0	1	0
5	14681364	14681376	MuDR	VANDAL21	0	1	0	0
1	9004754	9004764	MuDR	VANDAL2	0	1	0	0
2	3416	3440	MuDR	VANDAL2	0	0	1	0
2	9832023	9832205	MuDR	VANDAL2	0	0	0	1
3	7790309	7790317	MuDR	VANDAL2	0	0	1	0
3	18277760	18277888	MuDR	VANDAL2	0	0	1	0
4	7833350	7833423	MuDR	VANDAL2	0	0	1	0
5	5219443	5219550	MuDR	VANDAL2	1	0	0	0
5	7050068	7050079	MuDR	VANDAL2	1	0	0	0
5	10644225	10644232	MuDR	VANDAL2	1	0	0	0
1	12728570	12728573	MuDR	VANDAL2N1	0	0	0	1
1	19337143	19337162	MuDR	VANDAL2N1	1	0	0	0
2	1400069	1400078	MuDR	VANDAL2N1	0	0	1	0
2	6329871	6329936	MuDR	VANDAL2N1	0	0	1	0
4	7833412	7833423	MuDR	VANDAL2N1	0	0	0	1
1	17353768	17353943	MuDR	VANDAL3	1	0	0	0
2	9359266	9359420	MuDR	VANDAL3	0	0	0	1
4	1591123	1591141	MuDR	VANDAL3	0	1	0	0
4	5038501	5038583	MuDR	VANDAL3	0	0	1	0
1	12899176	12899244	MuDR	VANDAL5	1	0	0	0
4	7821525	7821599	MuDR	VANDAL5	0	1	0	0
5	17742467	17742489	MuDR	VANDAL5	0	0	1	0
1	2548783	2548798	MuDR	VANDAL6	0	0	1	0
1	12433275	12433337	MuDR	VANDAL6	0	0	0	1
1	16926311	16926315	MuDR	VANDAL6	0	0	1	0
4	18131486	18131568	MuDR	VANDAL6	0	0	1	0
5	9127394	9127462	MuDR	VANDAL6	0	0	0	1
5	11730470	11730478	MuDR	VANDAL6	0	0	1	0
