# Supplementary material for: Genetic and environmental modulation of transposition shapes the evolutionary potential of Arabidopsis thaliana
Source: Genome Biol. 2021 May 6;22:138. doi: 10.1186/s13059-021-02348-5 (PMC8101250; doi:10.1186/s13059-021-02348-5)
Supplement: Supplementary file 9 — Additional file 9: Table S4. List of publicly available RNA-seq datasets used for transcriptomic analyses. [file 13059_2021_2348_MOESM9_ESM.xlsx]

## Sheet: Table S4
	Exp	Sample
	E-MTAB-4417	SRR797230
	E-MTAB-4417	SRR797231
	E-MTAB-4417	SRR797240
	E-MTAB-4417	SRR797241
	E-MTAB-4417	SRR833246
	E-MTAB-4151	A_Col0_Psm_6_ATGTCA_L001_R1_001
	E-MTAB-4151	A_Col0_Psm_6_ATGTCA_L002_R1_001
	E-MTAB-4151	A_Col0_Psm_6_ATGTCA_L003_R1_001
	E-MTAB-4151	A_Col0_mock_5_CCGTCC_L001_R1_001
	E-MTAB-4151	A_Col0_mock_5_CCGTCC_L002_R1_001
	E-MTAB-4151	A_Col0_mock_5_CCGTCC_L003_R1_001
	E-MTAB-4151	B_Col0_Psm_2_ATCACG_L001_R1_001
	E-MTAB-4151	B_Col0_Psm_2_ATCACG_L002_R1_001
	E-MTAB-4151	B_Col0_Psm_2_ATCACG_L003_R1_001
	E-MTAB-4151	B_Col0_mock_1_TTAGGC_L001_R1_001
	E-MTAB-4151	B_Col0_mock_1_TTAGGC_L002_R1_001
	E-MTAB-4151	B_Col0_mock_1_TTAGGC_L003_R1_001
	E-MTAB-4151	C_Col0_Psm_10_TAGCTT_L001_R1_001
	E-MTAB-4151	C_Col0_Psm_10_TAGCTT_L002_R1_001
	E-MTAB-4151	C_Col0_Psm_10_TAGCTT_L003_R1_001
	E-MTAB-4151	C_Col0_mock_9_GGCTAC_L001_R1_001
	E-MTAB-4151	C_Col0_mock_9_GGCTAC_L002_R1_001
	E-MTAB-4151	C_Col0_mock_9_GGCTAC_L003_R1_001
	E-MTAB-4151	RB062_CM_1_ACTTGA_L008_R1_001
	E-MTAB-4151	RB062_CP_2_GATCAG_L008_R1_001
	E-MTAB-4151	RB064_CM_5_GTCCGC_L008_R1_001
	E-MTAB-4151	RB064_CP_6_GTGAAA_L008_R1_001
	E-MTAB-4151	RB067_CM_9_CGTACG_L008_R1_001
	E-MTAB-4151	RB067_CP_10_GAGTGG_L008_R1_001
	PRJNA324514	Cold_24_replicate
	PRJNA324514	Cold_3_replicate
	PRJNA324514	Cold_6_replicate
	PRJNA324514	Heat_12_replicate
	PRJNA324514	Heat_6_replicate
	PRJNA321410	GSM2151147_r1
	PRJNA321410	GSM2151147_r2
	PRJNA321410	GSM2151148_r1
	PRJNA321410	GSM2151148_r2
	PRJNA321410	GSM2151149_r1
	PRJNA321410	GSM2151149_r2
	PRJNA321410	GSM2151150_r1
	PRJNA321410	GSM2151150_r2
	PRJNA321410	GSM2151151_r1
	PRJNA321410	GSM2151151_r2
	PRJNA321410	GSM2151152_r1
	PRJNA321410	GSM2151152_r2
	PRJNA314076	AX_replicate1
	PRJNA314076	AX_replicate2
	PRJNA314076	F.AN.ad_replicate1
	PRJNA314076	F.AN.ad_replicate2
	PRJNA314076	F.AN.y_replicate1
	PRJNA314076	F.AN.y_replicate2
	PRJNA314076	F.AN_replicate1
	PRJNA314076	F.AN_replicate2
	PRJNA314076	F.CA.ad_replicate1
	PRJNA314076	F.CA.ad_replicate2
	PRJNA314076	F.CA.y_replicate1
	PRJNA314076	F.CA.y_replicate2
	PRJNA314076	F.FM.ad_replicate1
	PRJNA314076	F.FM.ad_replicate2
	PRJNA314076	F.PT.ad_replicate1
	PRJNA314076	F.PT.ad_replicate2
	PRJNA314076	F.SP.ad_replicate1
	PRJNA314076	F.SP.ad_replicate2
	PRJNA314076	F.SP.y_replicate1
	PRJNA314076	F.SP.y_replicate2
	PRJNA314076	F12-14_replicate1
	PRJNA314076	F12-14_replicate2
	PRJNA314076	F15-18_replicate1
	PRJNA314076	F15-18_replicate2
	PRJNA314076	F19+_replicate1
	PRJNA314076	F19+_replicate2
	PRJNA314076	F1_replicate1
	PRJNA314076	F1_replicate2
	PRJNA314076	F2_replicate1
	PRJNA314076	F2_replicate2
	PRJNA314076	F3_replicate1
	PRJNA314076	F3_replicate2
	PRJNA314076	F4_replicate1
	PRJNA314076	F4_replicate2
	PRJNA314076	F5_replicate1
	PRJNA314076	F5_replicate2
	PRJNA314076	F6-8_replicate1
	PRJNA314076	F6-8_replicate2
	PRJNA314076	F9-11_replicate1
	PRJNA314076	F9-11_replicate2
	PRJNA314076	IN.sn_replicate1
	PRJNA314076	IN.sn_replicate2
	PRJNA314076	IN_replicate1
	PRJNA314076	IN_replicate2
	PRJNA314076	L.LAM.i1_replicate1
	PRJNA314076	L.LAM.i1_replicate2
	PRJNA314076	L.LAM.i2_replicate1
	PRJNA314076	L.LAM.i2_replicate2
	PRJNA314076	L.LAM.lg_replicate1
	PRJNA314076	L.LAM.lg_replicate2
	PRJNA314076	L.LAM.y_replicate1
	PRJNA314076	L.LAM.y_replicate2
	PRJNA314076	L.PET.i1_replicate1
	PRJNA314076	L.PET.i1_replicate2
	PRJNA314076	L.PET.i2_replicate1
	PRJNA314076	L.PET.i2_replicate2
	PRJNA314076	L.PET.lg_replicate1
	PRJNA314076	L.PET.lg_replicate2
	PRJNA314076	L.PET.sn_replicate1
	PRJNA314076	L.PET.sn_replicate2
	PRJNA314076	L.PET.y_replicate1
	PRJNA314076	L.PET.y_replicate2
	PRJNA314076	L.VN.i2_replicate1
	PRJNA314076	L.VN.i2_replicate2
	PRJNA314076	L.VN.lg_replicate1
	PRJNA314076	L.VN.lg_replicate2
	PRJNA314076	L.VN.sn_replicate1
	PRJNA314076	L.VN.sn_replicate2
	PRJNA314076	L.lg_replicate1
	PRJNA314076	L.lg_replicate2
	PRJNA314076	OV.y6-7_replicate1
	PRJNA314076	OV.y6-7_replicate2
	PRJNA314076	PED_replicate1
	PRJNA314076	PED_replicate2
	PRJNA314076	POD.sn1_replicate1
	PRJNA314076	POD.sn1_replicate2
	PRJNA314076	POD.y6-7_replicate1
	PRJNA314076	POD.y6-7_replicate2
	PRJNA314076	POD1_replicate1
	PRJNA314076	POD1_replicate2
	PRJNA314076	POD3_replicate1
	PRJNA314076	POD3_replicate2
	PRJNA314076	POD5_replicate1
	PRJNA314076	POD5_replicate2
	PRJNA314076	POD7_replicate1
	PRJNA314076	POD7_replicate2
	PRJNA314076	R.A_replicate1
	PRJNA314076	R.A_replicate2
	PRJNA314076	R_replicate1
	PRJNA314076	R_replicate2
	PRJNA314076	S.C_replicate1
	PRJNA314076	S.C_replicate2
	PRJNA314076	S.H_replicate1
	PRJNA314076	S.H_replicate2
	PRJNA314076	S.M_replicate2
	PRJNA314076	S.R_replicate2
	PRJNA314076	SD.d_replicate1
	PRJNA314076	SD.d_replicate2
	PRJNA314076	SD.g1_replicate1
	PRJNA314076	SD.g1_replicate2
	PRJNA314076	SD.g2_replicate2
	PRJNA314076	SD.g3_replicate1
	PRJNA314076	SD.g3_replicate2
	PRJNA314076	SD.sn1_replicate2
	PRJNA314076	SD.y1_replicate1
	PRJNA314076	SD.y1_replicate2
	PRJNA314076	SD.y2_replicate1
	PRJNA314076	SD.y2_replicate2
	PRJNA314076	SD.y3_replicate1
	PRJNA314076	SD.y3_replicate2
	PRJNA314076	SD.y4_replicate1
	PRJNA314076	SD.y4_replicate2
	PRJNA314076	SD.y5_replicate1
	PRJNA314076	SD.y5_replicate2
	PRJNA314076	SD1_replicate1
	PRJNA314076	SD1_replicate2
	PRJNA314076	SD3_replicate1
	PRJNA314076	SD5_replicate1
	PRJNA314076	SD5_replicate2
	PRJNA314076	SD7_replicate1
	PRJNA314076	SD7_replicate2
	PRJNA314076	SL.sn2_replicate1
	PRJNA314076	SL.sn2_replicate2
	PRJNA314076	SL2_replicate1
	PRJNA314076	SL2_replicate2
	PRJNA314076	SL4_replicate1
	PRJNA314076	SL4_replicate2
	PRJNA314076	SL6_replicate1
	PRJNA314076	SL6_replicate2
	PRJNA314076	SL8_replicate1
	PRJNA314076	SL8_replicate2
	PRJNA314076	STI_replicate1
	PRJNA314076	STI_replicate2
	PRJNA301684	SRR2932408
	PRJNA301684	SRR2932409
	PRJNA301684	SRR2932414
	PRJNA301684	SRR2932415
	PRJNA301684	SRR2932420
	PRJNA301684	SRR2932421
	PRJNA301684	SRR2932426
	PRJNA301684	SRR2932429
	PRJNA301684	SRR2932432
	PRJNA301684	SRR2932435
	PRJNA301684	SRR2932436
	PRJNA301684	SRR2932441
	PRJNA301684	SRR2932442
	PRJNA301684	SRR2932447
	PRJNA301684	SRR2932448
	PRJNA301684	SRR2932453
	PRJNA301684	SRR2932454
	PRJNA301684	SRR2932459
	PRJNA301684	SRR2932460
	PRJNA301684	SRR2932465
	PRJNA301684	SRR2932466
	PRJNA295091	SRR2302908
	PRJNA295091	SRR2302909
	PRJNA295091	SRR2302910
	PRJNA295091	SRR2302911
	PRJNA295091	SRR2302912
	PRJNA295091	SRR2302913
	PRJNA295091	SRR2302914
	PRJNA295091	SRR2302915
	PRJNA295091	SRR2302916
	PRJNA295091	SRR2302917
	PRJNA295091	SRR2302918
	PRJNA295091	SRR2302919
	PRJNA284487	GSM1692575_r1
	PRJNA284487	GSM1692576_r1
	PRJNA284487	GSM1692577_r1
	PRJNA284487	GSM1692578_r1
	PRJNA284487	GSM1692579_r1
	PRJNA284487	GSM1692580_r1
	PRJNA283114	GSM1675602_r1
	PRJNA283114	GSM1675603_r1
	PRJNA283114	GSM1675604_r1
	PRJNA283114	GSM1675605_r1
	PRJNA283114	GSM1675606_r1
	PRJNA283114	GSM1675607_r1
	PRJNA267681	SRR1655104
	PRJNA267681	SRR1655105
	PRJNA267681	SRR1655106
	PRJNA267681	SRR1655110
	PRJNA267681	SRR1655111
	PRJNA267681	SRR1655112
	PRJNA267681	SRR1655116
	PRJNA267681	SRR1655117
	PRJNA267681	SRR1655118
	PRJNA261430	GSM1507912_r1
	PRJNA261430	GSM1507913_r1
	PRJNA261430	GSM1507914_r1
	PRJNA261430	GSM1507915_r1
	PRJNA261430	GSM1507916_r1
	PRJNA261430	GSM1507917_r1
	E-MTAB-8021	Touch_10_min_rep_1
	E-MTAB-8021	Touch_10_min_rep_2
	E-MTAB-8021	Touch_10_min_rep_3
	E-MTAB-8021	Touch_10_min_rep_4
	E-MTAB-8021	Touch_180_min_rep_1
	E-MTAB-8021	Touch_180_min_rep_2
	E-MTAB-8021	Touch_180_min_rep_3
	E-MTAB-8021	Touch_180_min_rep_4
	E-MTAB-8021	Touch_25_min_rep_1
	E-MTAB-8021	Touch_25_min_rep_2
	E-MTAB-8021	Touch_25_min_rep_3
	E-MTAB-8021	Touch_25_min_rep_4
	E-MTAB-8021	Touch_40_min_rep_1
	E-MTAB-8021	Touch_40_min_rep_2
	E-MTAB-8021	Touch_40_min_rep_3
	E-MTAB-8021	Touch_40_min_rep_4
	E-MTAB-8021	Touch_60_min_rep_1
	E-MTAB-8021	Touch_60_min_rep_2
	E-MTAB-8021	Touch_60_min_rep_3
	E-MTAB-8021	Touch_60_min_rep_4
	E-MTAB-8021	Untouched_rep_1
	E-MTAB-8021	Untouched_rep_2
	E-MTAB-8021	Untouched_rep_3
	E-MTAB-8021	Untouched_rep_4
	E-MTAB-5777	10_CTTGTA_L006_R1_001
	E-MTAB-5777	11_CGATGT_L003_R1_001
	E-MTAB-5777	12_TGACCA_L003_R1_001
	E-MTAB-5777	13_CAGATC_L003_R1_001
	E-MTAB-5777	14_CCGTCC_L003_R1_001
	E-MTAB-5777	15_ACAGTG_L003_R1_001
	E-MTAB-5777	16_CGATGT_L004_R1_001
	E-MTAB-5777	17_TGACCA_L004_R1_001
	E-MTAB-5777	19_CCGTCC_L004_R1_001
	E-MTAB-5777	1_CGATGT_L001_R1_001
	E-MTAB-5777	20_GTGAAA_L004_R1_001
	E-MTAB-5777	21_CGATGT_L005_R1_001
	E-MTAB-5777	22_TGACCA_L005_R1_001
	E-MTAB-5777	23_CAGATC_L005_R1_001
	E-MTAB-5777	24_CCGTCC_L005_R1_001
	E-MTAB-5777	25_AGTCAA_L005_R1_001
	E-MTAB-5777	26_ACAGTG_L006_R1_001
	E-MTAB-5777	2_TGACCA_L001_R1_001
	E-MTAB-5777	3_CAGATC_L001_R1_001
	E-MTAB-5777	4_CCGTCC_L001_R1_001
	E-MTAB-5777	5_GCCAAT_L006_R1_001
	E-MTAB-5777	6_CGATGT_L002_R1_001
	E-MTAB-5777	7_TGACCA_L002_R1_001
	E-MTAB-5777	8_CAGATC_L002_R1_001
	E-MTAB-6243	Col0_L_Pip_10_GAGTGG_L005_R1_001
	E-MTAB-6243	Col0_L_Pip_10_GAGTGG_L005_R1_002
	E-MTAB-6243	Col0_L_Pip_2_GCCAAT_L005_R1_001
	E-MTAB-6243	Col0_L_Pip_2_GCCAAT_L005_R1_002
	E-MTAB-6243	Col0_L_Pip_6_GGCTAC_L005_R1_001
	E-MTAB-6243	Col0_M_1_ACAGTG_L005_R1_001
	E-MTAB-6243	Col0_M_1_ACAGTG_L005_R1_002
	E-MTAB-6243	Col0_M_5_TAGCTT_L005_R1_001
	E-MTAB-6243	Col0_M_5_TAGCTT_L005_R1_002
	E-MTAB-6243	Col0_M_9_CGTACG_L005_R1_001
	E-MTAB-6243	Col0_M_9_CGTACG_L005_R1_002
	E-MTAB-4391	control_sample_1
	E-MTAB-4391	control_sample_2
	E-MTAB-4391	control_sample_3
	E-MTAB-4391	iron-deficiency_sample_1
	E-MTAB-4391	iron-deficiency_sample_2
	E-MTAB-4391	iron-deficiency_sample_3
	E-MTAB-4447	WT_-_High_CO2_rep_1
	E-MTAB-4447	WT_-_High_CO2_rep_2
	E-MTAB-4447	WT_-_High_CO2_rep_3
	E-MTAB-4447	WT_-_Low_CO2_rep_1
	E-MTAB-4447	WT_-_Low_CO2_rep_2
	E-MTAB-4447	WT_-_Low_CO2_rep_3
	E-MTAB-4683	20121217.A-Ax_CTL_2dpi_F_R1
	E-MTAB-4683	20121217.A-Ax_CTL_7dpi_C_R1
	E-MTAB-4683	20121217.A-Ax_CTL_7dpi_E_R1
	E-MTAB-4683	20121217.A-Ax_Pst_2dpi_B_R1
	E-MTAB-4683	20121217.A-Ax_Pst_2dpi_D_R1
	E-MTAB-4683	20121217.A-Ax_Pst_2dpi_H_R1
	E-MTAB-4683	20121217.A-Ax_Pst_7dpi_C_R1
	E-MTAB-4683	20121217.A-Ax_Pst_7dpi_I_R1
	E-MTAB-4683	20121217.A-Fr1_CTL_2dpi_B_R1
	E-MTAB-4683	20121217.A-Fr1_CTL_2dpi_F_R1
	E-MTAB-4683	20121217.A-Fr1_CTL_7dpi_C_R1
	E-MTAB-4683	20121217.A-Fr1_CTL_7dpi_E_R1
	E-MTAB-4683	20121217.A-Fr1_CTL_7dpi_G_R1
	E-MTAB-4683	20121217.A-Fr1_Pst_2dpi_F_R1
	E-MTAB-4683	20121217.A-Fr1_Pst_7dpi_I_R1
	E-MTAB-4683	20121217.A-PA1_CTL_2dpi_B_R1
	E-MTAB-4683	20121217.A-PA1_CTL_2dpi_F_R1
	E-MTAB-4683	20121217.A-PA1_CTL_7dpi_E_R1
	E-MTAB-4683	20121217.A-PA1_CTL_7dpi_I_R1
	E-MTAB-4683	20121217.A-PA1_Pst_2dpi_B_R1
	E-MTAB-4683	20121217.A-PA1_Pst_7dpi_C_R1
	E-MTAB-4683	20121217.A-PA1_Pst_7dpi_E_R1
	E-MTAB-4683	20121217.A-PA1_Pst_7dpi_G_R1
	E-MTAB-4683	20121217.A-PA1_Pst_7dpi_I_R1
	E-MTAB-4683	20121217.B-Ax_CTL_2dpi_B_R1
	E-MTAB-4683	20121217.B-Ax_CTL_2dpi_D_R1
	E-MTAB-4683	20121217.B-Ax_CTL_2dpi_H_R1
	E-MTAB-4683	20121217.B-Ax_CTL_7dpi_G_R1
	E-MTAB-4683	20121217.B-Ax_CTL_7dpi_I_R1
	E-MTAB-4683	20121217.B-Ax_Pst_2dpi_F_R1
	E-MTAB-4683	20121217.B-Ax_Pst_7dpi_E_R1
	E-MTAB-4683	20121217.B-Ax_Pst_7dpi_G_R1
	E-MTAB-4683	20121217.B-Fr1_CTL_2dpi_D_R1
	E-MTAB-4683	20121217.B-Fr1_CTL_2dpi_H_R1
	E-MTAB-4683	20121217.B-Fr1_CTL_7dpi_I_R1
	E-MTAB-4683	20121217.B-Fr1_Pst_2dpi_B_R1
	E-MTAB-4683	20121217.B-Fr1_Pst_2dpi_D_R1
	E-MTAB-4683	20121217.B-Fr1_Pst_2dpi_H_R1
	E-MTAB-4683	20121217.B-Fr1_Pst_7dpi_C_R1
	E-MTAB-4683	20121217.B-Fr1_Pst_7dpi_E_R1
	E-MTAB-4683	20121217.B-Fr1_Pst_7dpi_G_R1
	E-MTAB-4683	20121217.B-PA1_CTL_2dpi_D_R1
	E-MTAB-4683	20121217.B-PA1_CTL_2dpi_H_R1
	E-MTAB-4683	20121217.B-PA1_CTL_7dpi_C_R1
	E-MTAB-4683	20121217.B-PA1_CTL_7dpi_G_R1
	E-MTAB-4683	20121217.B-PA1_Pst_2dpi_D_R1
	E-MTAB-4683	20121217.B-PA1_Pst_2dpi_F_R1
	E-MTAB-4683	20121217.B-PA1_Pst_2dpi_H_R1
	PRJNA259643	GSM1489632_r1
	PRJNA259643	GSM1489633_r1
	PRJNA259643	GSM1489634_r1
	PRJNA259643	GSM1489635_r1
	PRJNA259643	GSM1489636_r1
	PRJNA259643	GSM1489637_r1
	PRJNA324514	Cold_1_replicate
	PRJNA324514	Cold_12_replicate
	PRJNA324514	Heat_1_replicate
	PRJNA324514	Heat_3_replicate
	PRJNA324514	Heat_24_replicate
	PRJNA324514	Wounding_1_replicate
	PRJNA324514	Wounding_3_replicate
	PRJNA324514	Wounding_6_replicate
	PRJNA324514	Wounding_12_replicate
	PRJNA324514	Wounding_24_replicate
	PRJNA324514	Wounding_48_replicate
	PRJNA209324	ATH1_WS_water_rep1
	PRJNA209324	ATH1_WS_water_rep2
	PRJNA209324	ATH1_WS_S1_rep1
	PRJNA209324	ATH1_WS_S1_rep2
	PRJNA209324	ATH1_WS_S3_rep1
	PRJNA209324	ATH1_WS_S3_rep2
	PRJNA435737	GL0.5h1
	PRJNA435737	GL0.5h2
	PRJNA435737	GL6h1
	PRJNA435737	GL6h2
	PRJNA435737	GL12h1
	PRJNA435737	GL12h2
	PRJNA435737	GL24h1
	PRJNA435737	GL24h2
	PRJNA435737	GL48h1
	PRJNA435737	GL48h2
	PRJNA435737	GL72h1
	PRJNA435737	GL72h2
	PRJNA435737	HL0.5h1
	PRJNA435737	HL0.5h2
	PRJNA435737	HL6h1
	PRJNA435737	HL6h2
	PRJNA435737	HL12h1
	PRJNA435737	HL12h2
	PRJNA435737	HL24h1
	PRJNA435737	HL24h2
	PRJNA435737	HL48h1
	PRJNA435737	HL48h2
	PRJNA435737	HL72h1
	PRJNA435737	HL72h2
	PRJNA435737	Recovery14h1
	PRJNA435737	Recovery14h2
